# Supplementary material for: Data of the quantification of the influence of DMSO concentration on the kinetic of interaction between TNFα and SPD304
Source: Data Brief. 2021 Nov 20;39:107610. doi: 10.1016/j.dib.2021.107610 (PMC8637341; doi:10.1016/j.dib.2021.107610)
Supplement: Supplementary file 1 [file mmc1.zip]

Archive with 6 entries (6 files):
- Table-1a.xlsx
- Table-3b.xlsx
- Table-3a.xlsx
- Table-4.xlsx
- Table-1b.xlsx
- Table-2.xlsx
