# Supplementary material for: Data of the quantification of the influence of DMSO concentration on the kinetic of interaction between TNFα and SPD304
Source: Data Brief. 2021 Nov 20;39:107610. doi: 10.1016/j.dib.2021.107610 (PMC8637341; doi:10.1016/j.dib.2021.107610)
Supplement: Supplementary file 1 [file mmc1.zip › Table-1a.xlsx]

## Sheet: SAWC2-VB-MUDA-MHOH-09-05-2019
time (s)	Module	Phase (rad)	T(°C)	Modulus(dB)	Phase [°]
1	0.109424	1.6252	-273.15	-19.2177	93.1172						SAW : C2/VB/MUDA/MHOH/09-05-2019
2	0.109417	1.6252	-273.15	-19.2183	93.1172
3	0.10941	1.62504	-273.15	-19.2189	93.1079						Type of manipulation :
4	0.109418	1.62499	-273.15	-19.2182	93.1048
5	0.109385	1.62497	-273.15	-19.2208	93.104						operating frequency : 103.536MHz
6	0.109451	1.62481	-273.15	-19.2156	93.095
7	0.109398	1.62484	-273.15	-19.2198	93.0966						138s: arrival of solvent on the sensing area
8	0.109403	1.62477	-273.15	-19.2194	93.0925						827s: Erhanol injection in eppendorf
9	0.109393	1.6248	-273.15	-19.2202	93.0941
10	0.109396	1.62481	-273.15	-19.22	93.0945						1245s: injection of 100µl of [MUDA/MHOH]=10-2M--->10-3M
11	0.10937	1.62467	-273.15	-19.2221	93.0865
12	0.109373	1.62474	-273.15	-19.2218	93.0909						49111s: rinsing with ethanol
13	0.109392	1.62452	-273.15	-19.2203	93.0784
14	0.109378	1.62437	-273.15	-19.2214	93.0698
15	0.109374	1.62443	-273.15	-19.2217	93.0727
16	0.109374	1.62443	-273.15	-19.2217	93.0728
17	0.109404	1.62425	-273.15	-19.2194	93.0628
18	0.109358	1.62421	-273.15	-19.223	93.0606
19	0.109357	1.62416	-273.15	-19.2231	93.0577
20	0.109341	1.62438	-273.15	-19.2244	93.0699
21	0.10938	1.62407	-273.15	-19.2212	93.0521
22	0.109369	1.62425	-273.15	-19.2221	93.0629
23	0.109371	1.62408	-273.15	-19.2219	93.0527
24	0.109342	1.62396	-273.15	-19.2243	93.0462
25	0.109325	1.62406	-273.15	-19.2256	93.052
26	0.109334	1.62412	-273.15	-19.2249	93.0553
27	0.109316	1.62389	-273.15	-19.2263	93.0418
28	0.109339	1.62371	-273.15	-19.2245	93.0319
29	0.10936	1.62383	-273.15	-19.2228	93.0389
30	0.109339	1.62406	-273.15	-19.2245	93.0518
31	0.109372	1.62352	-273.15	-19.2218	93.021
32	0.109323	1.62379	-273.15	-19.2258	93.0361
33	0.109351	1.62367	-273.15	-19.2236	93.0292
34	0.1093	1.62356	-273.15	-19.2276	93.0231
35	0.109335	1.62349	-273.15	-19.2248	93.0192
36	0.109346	1.62352	-273.15	-19.224	93.021
37	0.109312	1.62341	-273.15	-19.2266	93.0147
38	0.109345	1.62315	-273.15	-19.224	92.9999
39	0.109314	1.62338	-273.15	-19.2265	93.013
40	0.109308	1.62345	-273.15	-19.2269	93.0171
41	0.10932	1.62336	-273.15	-19.226	93.0114
42	0.109315	1.62299	-273.15	-19.2264	92.9904
43	0.109298	1.62306	-273.15	-19.2278	92.9945
44	0.109311	1.62308	-273.15	-19.2267	92.9956
45	0.10929	1.62304	-273.15	-19.2284	92.9933
46	0.109314	1.62275	-273.15	-19.2265	92.9767
47	0.109272	1.62307	-273.15	-19.2298	92.995
48	0.109285	1.62296	-273.15	-19.2288	92.9885
49	0.109248	1.62303	-273.15	-19.2317	92.9928
50	0.109268	1.62286	-273.15	-19.2301	92.983
51	0.109294	1.62264	-273.15	-19.2281	92.9703
52	0.109271	1.62264	-273.15	-19.2299	92.9706
53	0.109232	1.62269	-273.15	-19.233	92.9731
54	0.109248	1.62278	-273.15	-19.2317	92.9783
55	0.109274	1.62268	-273.15	-19.2296	92.9729
56	0.109273	1.62241	-273.15	-19.2298	92.9575
57	0.109245	1.62265	-273.15	-19.232	92.9709
58	0.109239	1.62262	-273.15	-19.2325	92.9694
59	0.109229	1.62259	-273.15	-19.2332	92.9674
60	0.109217	1.62227	-273.15	-19.2342	92.9489
61	0.109225	1.62242	-273.15	-19.2335	92.9578
62	0.109215	1.62222	-273.15	-19.2344	92.9464
63	0.109237	1.62248	-273.15	-19.2326	92.9611
64	0.109242	1.62226	-273.15	-19.2322	92.9488
65	0.109234	1.622	-273.15	-19.2329	92.9339
66	0.109209	1.62217	-273.15	-19.2348	92.9436
67	0.109226	1.62198	-273.15	-19.2335	92.9326
68	0.109215	1.62198	-273.15	-19.2343	92.9324
69	0.109233	1.62207	-273.15	-19.2329	92.9376
70	0.109195	1.62213	-273.15	-19.2359	92.9413
71	0.109197	1.62199	-273.15	-19.2358	92.9333
72	0.109208	1.62199	-273.15	-19.2349	92.9329
73	0.109187	1.62195	-273.15	-19.2366	92.9311
74	0.109224	1.62174	-273.15	-19.2337	92.9191
75	0.109174	1.62179	-273.15	-19.2376	92.9214
76	0.109192	1.62178	-273.15	-19.2362	92.9213
77	0.109193	1.62164	-273.15	-19.2361	92.9129
78	0.10921	1.62148	-273.15	-19.2348	92.904
79	0.109175	1.62163	-273.15	-19.2376	92.9123
80	0.109168	1.62165	-273.15	-19.2381	92.9136
81	0.109175	1.62156	-273.15	-19.2375	92.9085
82	0.109199	1.62145	-273.15	-19.2357	92.9023
83	0.109173	1.62133	-273.15	-19.2377	92.8953
84	0.109159	1.62142	-273.15	-19.2388	92.9006
85	0.109144	1.62126	-273.15	-19.24	92.8915
86	0.109152	1.62143	-273.15	-19.2394	92.9009
87	0.109171	1.62113	-273.15	-19.2378	92.8837
88	0.109131	1.62121	-273.15	-19.241	92.8885
89	0.109133	1.62121	-273.15	-19.2408	92.8884
90	0.109113	1.6213	-273.15	-19.2425	92.8935
91	0.109144	1.62114	-273.15	-19.24	92.8845
92	0.109152	1.62096	-273.15	-19.2394	92.874
93	0.109125	1.62124	-273.15	-19.2415	92.8903
94	0.109131	1.62101	-273.15	-19.241	92.8768
95	0.109132	1.62097	-273.15	-19.2409	92.8747
96	0.109119	1.62091	-273.15	-19.242	92.871
97	0.109124	1.62084	-273.15	-19.2416	92.8675
98	0.109135	1.62071	-273.15	-19.2407	92.8596
99	0.109107	1.62085	-273.15	-19.2429	92.8677
100	0.10914	1.6207	-273.15	-19.2403	92.8595
101	0.10912	1.62067	-273.15	-19.2419	92.8578
102	0.109094	1.62069	-273.15	-19.244	92.8587
103	0.109108	1.62073	-273.15	-19.2429	92.861
104	0.109128	1.62046	-273.15	-19.2413	92.8455
105	0.109088	1.62052	-273.15	-19.2444	92.849
106	0.109111	1.6203	-273.15	-19.2426	92.8365
107	0.109116	1.62039	-273.15	-19.2422	92.8416
108	0.109127	1.62025	-273.15	-19.2413	92.8337
109	0.109064	1.6204	-273.15	-19.2464	92.8422
110	0.109071	1.62032	-273.15	-19.2458	92.8374
111	0.109057	1.62027	-273.15	-19.247	92.8346
112	0.109073	1.62044	-273.15	-19.2457	92.8445
113	0.109078	1.62006	-273.15	-19.2452	92.8226
114	0.109081	1.62009	-273.15	-19.245	92.8244
115	0.109065	1.62031	-273.15	-19.2463	92.8369
116	0.109069	1.62004	-273.15	-19.2459	92.8215
117	0.109104	1.61994	-273.15	-19.2432	92.8158
118	0.109075	1.61996	-273.15	-19.2455	92.8166
119	0.109034	1.62017	-273.15	-19.2488	92.8287
120	0.109094	1.61975	-273.15	-19.2439	92.8046
121	0.10904	1.61997	-273.15	-19.2483	92.8174
122	0.109072	1.61966	-273.15	-19.2457	92.7996
123	0.109029	1.6198	-273.15	-19.2492	92.8075
124	0.109077	1.61972	-273.15	-19.2453	92.8031
125	0.109047	1.61968	-273.15	-19.2477	92.8007
126	0.109051	1.61976	-273.15	-19.2474	92.8057
127	0.109017	1.6197	-273.15	-19.2501	92.802
128	0.109031	1.61966	-273.15	-19.249	92.7994
129	0.109027	1.61957	-273.15	-19.2493	92.7944
130	0.109018	1.61978	-273.15	-19.2501	92.8066
131	0.109012	1.61944	-273.15	-19.2505	92.7873
132	0.109012	1.61938	-273.15	-19.2505	92.7836
133	0.109031	1.61934	-273.15	-19.249	92.7815
134	0.109007	1.61938	-273.15	-19.2509	92.7835
135	0.108998	1.61961	-273.15	-19.2516	92.7966
136	0.109033	1.61908	-273.15	-19.2488	92.7662
137	0.109062	1.61858	-273.15	-19.2465	92.738
138	0.109104	1.61776	-273.15	-19.2432	92.691
139	0.102977	1.56796	-273.15	-19.7452	89.8374
140	0.0907889	1.46565	-273.15	-20.8393	83.9757
141	0.0859561	1.43369	-273.15	-21.3145	82.1445
142	0.0836296	1.40781	-273.15	-21.5528	80.6615
143	0.0820437	1.39633	-273.15	-21.7191	80.0038
144	0.079993	1.38218	-273.15	-21.939	79.1929
145	0.0783925	1.37043	-273.15	-22.1145	78.52
146	0.0758115	1.35202	-273.15	-22.4053	77.4649
147	0.0746331	1.34285	-273.15	-22.5414	76.9395
148	0.072634	1.32686	-273.15	-22.7772	76.0236
149	0.0720032	1.32221	-273.15	-22.853	75.7573
150	0.0714348	1.31917	-273.15	-22.9218	75.583
151	0.0710048	1.31496	-273.15	-22.9743	75.3417
152	0.0706873	1.31173	-273.15	-23.0132	75.1565
153	0.0705227	1.30965	-273.15	-23.0334	75.0373
154	0.070417	1.30866	-273.15	-23.0464	74.9808
155	0.070342	1.30775	-273.15	-23.0557	74.9283
156	0.070298	1.30723	-273.15	-23.0611	74.8988
157	0.0702619	1.30674	-273.15	-23.0656	74.8707
158	0.0702373	1.30626	-273.15	-23.0686	74.8434
159	0.0702132	1.3059	-273.15	-23.0716	74.8226
160	0.0702065	1.30566	-273.15	-23.0725	74.8088
161	0.0702067	1.30532	-273.15	-23.0724	74.7892
162	0.0702038	1.30504	-273.15	-23.0728	74.7732
163	0.0702077	1.30492	-273.15	-23.0723	74.7665
164	0.0702179	1.30443	-273.15	-23.071	74.7382
165	0.0702296	1.30428	-273.15	-23.0696	74.7295
166	0.07024	1.30419	-273.15	-23.0683	74.7244
167	0.0702447	1.30414	-273.15	-23.0677	74.7217
168	0.0702549	1.30377	-273.15	-23.0665	74.7006
169	0.0702698	1.30371	-273.15	-23.0646	74.6969
170	0.07028	1.30347	-273.15	-23.0634	74.6836
171	0.0702955	1.30342	-273.15	-23.0614	74.6804
172	0.0702978	1.30337	-273.15	-23.0612	74.6778
173	0.070323	1.30322	-273.15	-23.058	74.6692
174	0.0703209	1.30331	-273.15	-23.0583	74.6739
175	0.0703395	1.30303	-273.15	-23.056	74.6579
176	0.0703455	1.30323	-273.15	-23.0553	74.6695
177	0.0703667	1.30326	-273.15	-23.0527	74.6712
178	0.0703925	1.30307	-273.15	-23.0495	74.6605
179	0.0704064	1.30309	-273.15	-23.0478	74.6618
180	0.0704394	1.30285	-273.15	-23.0437	74.6478
181	0.0704547	1.30309	-273.15	-23.0418	74.6616
182	0.0704729	1.30302	-273.15	-23.0396	74.6577
183	0.0704899	1.30299	-273.15	-23.0375	74.6559
184	0.0705077	1.30296	-273.15	-23.0353	74.6543
185	0.0705245	1.303	-273.15	-23.0332	74.6565
186	0.0705397	1.30298	-273.15	-23.0313	74.655
187	0.0705635	1.30312	-273.15	-23.0284	74.6634
188	0.070569	1.30287	-273.15	-23.0277	74.6491
189	0.070601	1.30314	-273.15	-23.0238	74.6647
190	0.0706118	1.30302	-273.15	-23.0225	74.6576
191	0.0706292	1.30315	-273.15	-23.0203	74.6652
192	0.0706379	1.30331	-273.15	-23.0192	74.6739
193	0.0706646	1.3032	-273.15	-23.016	74.6677
194	0.0706993	1.30335	-273.15	-23.0117	74.6764
195	0.0706964	1.30352	-273.15	-23.0121	74.686
196	0.0707262	1.30349	-273.15	-23.0084	74.6845
197	0.0707481	1.30344	-273.15	-23.0057	74.6816
198	0.0707727	1.30363	-273.15	-23.0027	74.6924
199	0.0707923	1.30386	-273.15	-23.0003	74.7059
200	0.0708127	1.3038	-273.15	-22.9978	74.7022
201	0.0708366	1.30395	-273.15	-22.9948	74.7111
202	0.0708428	1.30388	-273.15	-22.9941	74.7067
203	0.070869	1.30404	-273.15	-22.9909	74.7158
204	0.0708906	1.30392	-273.15	-22.9882	74.7091
205	0.070903	1.30412	-273.15	-22.9867	74.7207
206	0.0709342	1.30414	-273.15	-22.9829	74.7217
207	0.0709632	1.30434	-273.15	-22.9793	74.7333
208	0.0710037	1.30437	-273.15	-22.9744	74.7347
209	0.0710115	1.30462	-273.15	-22.9734	74.7493
210	0.0710322	1.30455	-273.15	-22.9709	74.745
211	0.0710334	1.3049	-273.15	-22.9707	74.7654
212	0.071067	1.30466	-273.15	-22.9666	74.7515
213	0.0710699	1.30474	-273.15	-22.9663	74.7559
214	0.0710988	1.3049	-273.15	-22.9628	74.7653
215	0.0711085	1.30485	-273.15	-22.9616	74.7623
216	0.0711365	1.30518	-273.15	-22.9582	74.7815
217	0.0711427	1.30503	-273.15	-22.9574	74.773
218	0.0711739	1.30535	-273.15	-22.9536	74.7909
219	0.0711786	1.30543	-273.15	-22.953	74.7959
220	0.0712235	1.30552	-273.15	-22.9475	74.8008
221	0.0712325	1.30554	-273.15	-22.9464	74.8019
222	0.0712721	1.3058	-273.15	-22.9416	74.817
223	0.0712965	1.30592	-273.15	-22.9386	74.8236
224	0.0713229	1.30608	-273.15	-22.9354	74.833
225	0.0713468	1.30637	-273.15	-22.9325	74.8497
226	0.0713556	1.30629	-273.15	-22.9314	74.8452
227	0.0713838	1.30629	-273.15	-22.928	74.8448
228	0.0714068	1.3065	-273.15	-22.9252	74.8567
229	0.07142	1.30645	-273.15	-22.9236	74.8538
230	0.0714204	1.3068	-273.15	-22.9236	74.8742
231	0.0714526	1.30685	-273.15	-22.9196	74.877
232	0.0714787	1.30696	-273.15	-22.9165	74.8831
233	0.0715036	1.30682	-273.15	-22.9134	74.8754
234	0.0715332	1.30695	-273.15	-22.9098	74.8829
235	0.0715476	1.30715	-273.15	-22.9081	74.8942
236	0.0715769	1.3072	-273.15	-22.9045	74.8969
237	0.0716121	1.3076	-273.15	-22.9003	74.9202
238	0.0716332	1.30768	-273.15	-22.8977	74.9246
239	0.0717032	1.30783	-273.15	-22.8892	74.9331
240	0.071723	1.30788	-273.15	-22.8868	74.936
241	0.0717675	1.30813	-273.15	-22.8814	74.9506
242	0.0717659	1.30819	-273.15	-22.8816	74.9536
243	0.0717822	1.30814	-273.15	-22.8797	74.9508
244	0.071812	1.30806	-273.15	-22.8761	74.9464
245	0.0718232	1.30831	-273.15	-22.8747	74.9606
246	0.0718457	1.30824	-273.15	-22.872	74.9567
247	0.0718689	1.30861	-273.15	-22.8692	74.9781
248	0.0719011	1.30848	-273.15	-22.8653	74.9702
249	0.0719233	1.30881	-273.15	-22.8626	74.9891
250	0.0719479	1.30891	-273.15	-22.8596	74.9951
251	0.0719562	1.30901	-273.15	-22.8586	75.0005
252	0.0719914	1.30907	-273.15	-22.8544	75.0043
253	0.0720125	1.30919	-273.15	-22.8518	75.0112
254	0.0720276	1.3094	-273.15	-22.85	75.0233
255	0.0720361	1.30954	-273.15	-22.849	75.0311
256	0.072075	1.30978	-273.15	-22.8443	75.0446
257	0.0720806	1.3099	-273.15	-22.8436	75.0518
258	0.0721203	1.30994	-273.15	-22.8388	75.0537
259	0.0721308	1.30996	-273.15	-22.8376	75.0552
260	0.0721482	1.31021	-273.15	-22.8355	75.0694
261	0.0721631	1.31055	-273.15	-22.8337	75.0891
262	0.0721959	1.31042	-273.15	-22.8298	75.0818
263	0.0722217	1.31051	-273.15	-22.8266	75.0869
264	0.0722327	1.31068	-273.15	-22.8253	75.0963
265	0.0722388	1.31084	-273.15	-22.8246	75.1057
266	0.072278	1.31086	-273.15	-22.8199	75.1067
267	0.0722994	1.31104	-273.15	-22.8173	75.1173
268	0.0723213	1.31116	-273.15	-22.8147	75.124
269	0.0723218	1.31134	-273.15	-22.8146	75.1344
270	0.072346	1.3114	-273.15	-22.8117	75.1376
271	0.072376	1.3114	-273.15	-22.8081	75.1379
272	0.0723879	1.31159	-273.15	-22.8067	75.1485
273	0.0724142	1.31171	-273.15	-22.8035	75.1554
274	0.0724188	1.31191	-273.15	-22.803	75.1667
275	0.0724396	1.31191	-273.15	-22.8005	75.1672
276	0.0724604	1.31201	-273.15	-22.798	75.1728
277	0.0724853	1.31218	-273.15	-22.795	75.1825
278	0.0724942	1.31222	-273.15	-22.7939	75.1845
279	0.0725148	1.3122	-273.15	-22.7915	75.1835
280	0.0725295	1.31241	-273.15	-22.7897	75.1954
281	0.0725454	1.31254	-273.15	-22.7878	75.2032
282	0.0725553	1.31259	-273.15	-22.7866	75.2062
283	0.0725939	1.31289	-273.15	-22.782	75.2233
284	0.0725969	1.31278	-273.15	-22.7816	75.2165
285	0.0726078	1.31303	-273.15	-22.7803	75.231
286	0.0726264	1.31305	-273.15	-22.7781	75.2324
287	0.0726388	1.31333	-273.15	-22.7766	75.2485
288	0.0726417	1.31344	-273.15	-22.7763	75.2545
289	0.0726655	1.31362	-273.15	-22.7734	75.2648
290	0.0726774	1.31368	-273.15	-22.772	75.2684
291	0.0726924	1.31374	-273.15	-22.7702	75.2718
292	0.0727034	1.31402	-273.15	-22.7689	75.2879
293	0.0727329	1.3139	-273.15	-22.7654	75.2812
294	0.0727446	1.31431	-273.15	-22.764	75.3045
295	0.0727472	1.31434	-273.15	-22.7637	75.3063
296	0.0727809	1.31441	-273.15	-22.7597	75.3102
297	0.0727902	1.31452	-273.15	-22.7585	75.3164
298	0.0728032	1.31483	-273.15	-22.757	75.3342
299	0.0728081	1.31492	-273.15	-22.7564	75.3395
300	0.0728298	1.31508	-273.15	-22.7538	75.3485
301	0.0728483	1.31506	-273.15	-22.7516	75.3471
302	0.0728642	1.31521	-273.15	-22.7497	75.3558
303	0.0728829	1.31546	-273.15	-22.7475	75.3702
304	0.0728934	1.31554	-273.15	-22.7462	75.3748
305	0.0729022	1.31563	-273.15	-22.7452	75.3801
306	0.0729243	1.3159	-273.15	-22.7425	75.3957
307	0.0729211	1.31589	-273.15	-22.7429	75.3948
308	0.0729343	1.31615	-273.15	-22.7414	75.41
309	0.0729541	1.31615	-273.15	-22.739	75.4097
310	0.0729659	1.3164	-273.15	-22.7376	75.4239
311	0.0729637	1.31651	-273.15	-22.7379	75.4303
312	0.0729868	1.31659	-273.15	-22.7351	75.4353
313	0.0729927	1.31666	-273.15	-22.7344	75.4389
314	0.0730114	1.31692	-273.15	-22.7322	75.4537
315	0.0730223	1.31697	-273.15	-22.7309	75.4569
316	0.0730192	1.31744	-273.15	-22.7313	75.4836
317	0.073037	1.3174	-273.15	-22.7291	75.4813
318	0.0730352	1.31751	-273.15	-22.7294	75.4875
319	0.0730438	1.31787	-273.15	-22.7283	75.5085
320	0.0730473	1.318	-273.15	-22.7279	75.5158
321	0.0730477	1.31815	-273.15	-22.7279	75.5242
322	0.0730376	1.31858	-273.15	-22.7291	75.5492
323	0.0730366	1.31897	-273.15	-22.7292	75.5714
324	0.0730214	1.31943	-273.15	-22.731	75.5979
325	0.0730266	1.31988	-273.15	-22.7304	75.6233
326	0.0730346	1.32034	-273.15	-22.7294	75.65
327	0.0730334	1.32134	-273.15	-22.7296	75.707
328	0.0730636	1.32198	-273.15	-22.726	75.7439
329	0.0730854	1.32281	-273.15	-22.7234	75.7915
330	0.0731148	1.32345	-273.15	-22.7199	75.8279
331	0.0731777	1.3243	-273.15	-22.7124	75.877
332	0.0732398	1.32469	-273.15	-22.7051	75.8994
333	0.073316	1.32523	-273.15	-22.696	75.9304
334	0.0733328	1.32542	-273.15	-22.694	75.9411
335	0.0733454	1.32529	-273.15	-22.6925	75.9338
336	0.0733671	1.32561	-273.15	-22.69	75.9519
337	0.0733735	1.32589	-273.15	-22.6892	75.968
338	0.0733954	1.32594	-273.15	-22.6866	75.9708
339	0.0734086	1.32621	-273.15	-22.6851	75.9865
340	0.0734315	1.32608	-273.15	-22.6824	75.9787
341	0.0734454	1.32626	-273.15	-22.6807	75.989
342	0.0734433	1.32658	-273.15	-22.681	76.0074
343	0.0734688	1.32671	-273.15	-22.6779	76.0147
344	0.0734855	1.3267	-273.15	-22.676	76.0144
345	0.0735034	1.327	-273.15	-22.6738	76.0314
346	0.0735242	1.32713	-273.15	-22.6714	76.0387
347	0.0735397	1.32723	-273.15	-22.6696	76.0445
348	0.0735535	1.32724	-273.15	-22.6679	76.0454
349	0.0735727	1.32728	-273.15	-22.6657	76.0473
350	0.0735874	1.3275	-273.15	-22.6639	76.0603
351	0.0735884	1.32771	-273.15	-22.6638	76.0723
352	0.0736152	1.32774	-273.15	-22.6606	76.0738
353	0.07364	1.32783	-273.15	-22.6577	76.0789
354	0.0736459	1.32798	-273.15	-22.657	76.0879
355	0.0736614	1.32796	-273.15	-22.6552	76.0864
356	0.0736775	1.32822	-273.15	-22.6533	76.1012
357	0.073695	1.32832	-273.15	-22.6512	76.107
358	0.0736983	1.3285	-273.15	-22.6509	76.1172
359	0.0737224	1.32857	-273.15	-22.648	76.1212
360	0.0737325	1.32875	-273.15	-22.6468	76.1321
361	0.0737533	1.32876	-273.15	-22.6444	76.1322
362	0.0737559	1.329	-273.15	-22.6441	76.146
363	0.0737866	1.32914	-273.15	-22.6405	76.1543
364	0.0737923	1.3292	-273.15	-22.6398	76.1577
365	0.0737941	1.32941	-273.15	-22.6396	76.1694
366	0.0738078	1.3295	-273.15	-22.638	76.1746
367	0.0738219	1.32963	-273.15	-22.6363	76.1824
368	0.0738459	1.32953	-273.15	-22.6335	76.1767
369	0.0738525	1.32994	-273.15	-22.6327	76.1999
370	0.0738584	1.3299	-273.15	-22.632	76.1974
371	0.0738754	1.33015	-273.15	-22.63	76.2119
372	0.0738998	1.33021	-273.15	-22.6271	76.2152
373	0.0739033	1.33039	-273.15	-22.6267	76.2256
374	0.0739163	1.33036	-273.15	-22.6252	76.2238
375	0.0739264	1.33069	-273.15	-22.624	76.2431
376	0.0739414	1.33078	-273.15	-22.6222	76.2482
377	0.0739607	1.33099	-273.15	-22.62	76.2604
378	0.0739729	1.33104	-273.15	-22.6186	76.2631
379	0.0739797	1.33124	-273.15	-22.6178	76.2745
380	0.0739989	1.33146	-273.15	-22.6155	76.287
381	0.0740054	1.33166	-273.15	-22.6147	76.2982
382	0.0740262	1.33187	-273.15	-22.6123	76.3106
383	0.0740384	1.332	-273.15	-22.6109	76.3182
384	0.0740459	1.33192	-273.15	-22.61	76.3133
385	0.0740701	1.33221	-273.15	-22.6071	76.3301
386	0.0740907	1.33231	-273.15	-22.6047	76.3358
387	0.0740988	1.33264	-273.15	-22.6038	76.3549
388	0.0741209	1.33264	-273.15	-22.6012	76.3549
389	0.0741254	1.33286	-273.15	-22.6007	76.3673
390	0.0741432	1.333	-273.15	-22.5986	76.3756
391	0.0741646	1.333	-273.15	-22.5961	76.3751
392	0.0741787	1.33327	-273.15	-22.5944	76.3907
393	0.0741905	1.33335	-273.15	-22.593	76.3956
394	0.0741977	1.33338	-273.15	-22.5922	76.3972
395	0.074213	1.3335	-273.15	-22.5904	76.404
396	0.0742164	1.33386	-273.15	-22.59	76.4243
397	0.0742478	1.33407	-273.15	-22.5863	76.4365
398	0.0742681	1.33397	-273.15	-22.584	76.4306
399	0.0742774	1.33393	-273.15	-22.5829	76.4287
400	0.0742992	1.33439	-273.15	-22.5803	76.4551
401	0.0742995	1.33442	-273.15	-22.5803	76.4566
402	0.0743048	1.33455	-273.15	-22.5797	76.4643
403	0.0743425	1.33476	-273.15	-22.5753	76.4763
404	0.0743299	1.3348	-273.15	-22.5767	76.4786
405	0.0743496	1.33499	-273.15	-22.5744	76.489
406	0.074374	1.33499	-273.15	-22.5716	76.4895
407	0.0743912	1.33521	-273.15	-22.5696	76.502
408	0.0743774	1.33538	-273.15	-22.5712	76.5115
409	0.0744214	1.33545	-273.15	-22.566	76.5156
410	0.0744188	1.33561	-273.15	-22.5663	76.5251
411	0.0744334	1.33579	-273.15	-22.5646	76.5351
412	0.0744448	1.33602	-273.15	-22.5633	76.5481
413	0.0744623	1.33599	-273.15	-22.5613	76.5466
414	0.0744736	1.33629	-273.15	-22.5599	76.564
415	0.0744819	1.33638	-273.15	-22.559	76.569
416	0.0745046	1.33648	-273.15	-22.5563	76.5748
417	0.0745013	1.3367	-273.15	-22.5567	76.587
418	0.0745178	1.33697	-273.15	-22.5548	76.6025
419	0.0745303	1.33704	-273.15	-22.5533	76.607
420	0.0745466	1.33728	-273.15	-22.5514	76.6203
421	0.0745471	1.33762	-273.15	-22.5514	76.6398
422	0.0745793	1.33758	-273.15	-22.5476	76.6379
423	0.0745743	1.33784	-273.15	-22.5482	76.6524
424	0.0746031	1.33795	-273.15	-22.5449	76.6589
425	0.0746176	1.33805	-273.15	-22.5432	76.6645
426	0.074624	1.33834	-273.15	-22.5424	76.6809
427	0.0746444	1.33844	-273.15	-22.5401	76.687
428	0.0746631	1.33872	-273.15	-22.5379	76.7032
429	0.0746786	1.33862	-273.15	-22.5361	76.6975
430	0.0746884	1.3389	-273.15	-22.5349	76.7134
431	0.0747096	1.33909	-273.15	-22.5325	76.7244
432	0.0747098	1.33949	-273.15	-22.5325	76.7474
433	0.0747244	1.33936	-273.15	-22.5308	76.7399
434	0.0747441	1.33962	-273.15	-22.5285	76.7543
435	0.0747711	1.33962	-273.15	-22.5253	76.7545
436	0.0747796	1.33983	-273.15	-22.5243	76.7668
437	0.0747969	1.33997	-273.15	-22.5223	76.7745
438	0.0748109	1.34011	-273.15	-22.5207	76.7829
439	0.0748189	1.34025	-273.15	-22.5198	76.7907
440	0.0748314	1.34028	-273.15	-22.5183	76.7924
441	0.0748479	1.34042	-273.15	-22.5164	76.8005
442	0.0748553	1.34057	-273.15	-22.5156	76.8088
443	0.0748749	1.34072	-273.15	-22.5133	76.8173
444	0.0748917	1.3409	-273.15	-22.5113	76.8277
445	0.0749053	1.34107	-273.15	-22.5098	76.8376
446	0.0749236	1.34122	-273.15	-22.5076	76.8465
447	0.0749426	1.34141	-273.15	-22.5054	76.8571
448	0.0749438	1.34152	-273.15	-22.5053	76.8631
449	0.0749442	1.34176	-273.15	-22.5052	76.8771
450	0.0749633	1.34173	-273.15	-22.503	76.8756
451	0.0749786	1.34183	-273.15	-22.5013	76.881
452	0.0749914	1.34209	-273.15	-22.4998	76.8963
453	0.0749918	1.34229	-273.15	-22.4997	76.9077
454	0.0750245	1.34221	-273.15	-22.4959	76.9031
455	0.0750257	1.34265	-273.15	-22.4958	76.9285
456	0.0750498	1.34279	-273.15	-22.493	76.9365
457	0.075056	1.34273	-273.15	-22.4923	76.9325
458	0.0750673	1.34298	-273.15	-22.491	76.9468
459	0.0750759	1.34317	-273.15	-22.49	76.9579
460	0.075093	1.34333	-273.15	-22.488	76.967
461	0.0751007	1.34355	-273.15	-22.4871	76.9797
462	0.0751182	1.34356	-273.15	-22.4851	76.9806
463	0.0751214	1.34383	-273.15	-22.4847	76.9959
464	0.0751501	1.3438	-273.15	-22.4814	76.9944
465	0.0751521	1.3441	-273.15	-22.4812	77.0112
466	0.0751652	1.34427	-273.15	-22.4797	77.0209
467	0.075199	1.34444	-273.15	-22.4758	77.0306
468	0.0751944	1.34461	-273.15	-22.4763	77.0408
469	0.075212	1.3448	-273.15	-22.4743	77.0513
470	0.0752276	1.34495	-273.15	-22.4725	77.0602
471	0.0752469	1.34488	-273.15	-22.4702	77.0561
472	0.0752654	1.34526	-273.15	-22.4681	77.0776
473	0.0752761	1.34531	-273.15	-22.4669	77.0808
474	0.0752987	1.34538	-273.15	-22.4642	77.0848
475	0.0752956	1.34561	-273.15	-22.4646	77.0975
476	0.0753097	1.34579	-273.15	-22.463	77.1079
477	0.0753375	1.34579	-273.15	-22.4598	77.1083
478	0.0753575	1.34593	-273.15	-22.4575	77.1163
479	0.0753559	1.34614	-273.15	-22.4577	77.1281
480	0.0753749	1.3463	-273.15	-22.4555	77.1371
481	0.0753853	1.34659	-273.15	-22.4543	77.1541
482	0.0753984	1.34661	-273.15	-22.4528	77.1552
483	0.0754147	1.34671	-273.15	-22.4509	77.1606
484	0.0754262	1.34697	-273.15	-22.4496	77.1755
485	0.0754351	1.34695	-273.15	-22.4485	77.1745
486	0.0754592	1.34705	-273.15	-22.4458	77.1801
487	0.0754755	1.34713	-273.15	-22.4439	77.1847
488	0.0754852	1.34734	-273.15	-22.4428	77.1967
489	0.0754985	1.34744	-273.15	-22.4412	77.2029
490	0.0755011	1.34761	-273.15	-22.4409	77.2126
491	0.0755299	1.34771	-273.15	-22.4376	77.218
492	0.0755307	1.34774	-273.15	-22.4375	77.2201
493	0.0755379	1.34827	-273.15	-22.4367	77.2499
494	0.0755509	1.34828	-273.15	-22.4352	77.2505
495	0.0755662	1.34831	-273.15	-22.4335	77.2523
496	0.0755764	1.34855	-273.15	-22.4323	77.2665
497	0.0755937	1.34848	-273.15	-22.4303	77.2622
498	0.0756091	1.34882	-273.15	-22.4285	77.2814
499	0.075618	1.34885	-273.15	-22.4275	77.2835
500	0.0756227	1.34905	-273.15	-22.427	77.2946
501	0.0756309	1.34926	-273.15	-22.426	77.3068
502	0.0756557	1.34929	-273.15	-22.4232	77.3085
503	0.0756619	1.34948	-273.15	-22.4225	77.3195
504	0.0756804	1.34959	-273.15	-22.4203	77.3259
505	0.0756882	1.34974	-273.15	-22.4194	77.3342
506	0.0757056	1.34973	-273.15	-22.4174	77.3337
507	0.0757166	1.35012	-273.15	-22.4162	77.3562
508	0.0757306	1.35019	-273.15	-22.4146	77.3601
509	0.0757303	1.3505	-273.15	-22.4146	77.3779
510	0.0757647	1.35038	-273.15	-22.4107	77.3709
511	0.0757591	1.35061	-273.15	-22.4113	77.384
512	0.0757768	1.35086	-273.15	-22.4093	77.3985
513	0.0757924	1.35091	-273.15	-22.4075	77.4013
514	0.0758098	1.35112	-273.15	-22.4055	77.4133
515	0.0758173	1.35128	-273.15	-22.4046	77.4225
516	0.0758335	1.35115	-273.15	-22.4028	77.4151
517	0.075845	1.35139	-273.15	-22.4015	77.4292
518	0.0758653	1.35169	-273.15	-22.3991	77.4461
519	0.075874	1.35176	-273.15	-22.3981	77.4502
520	0.0758888	1.35206	-273.15	-22.3964	77.467
521	0.0758999	1.35203	-273.15	-22.3952	77.4653
522	0.0759207	1.35219	-273.15	-22.3928	77.4748
523	0.0759298	1.35235	-273.15	-22.3918	77.484
524	0.0759545	1.35232	-273.15	-22.3889	77.4821
525	0.0759719	1.35251	-273.15	-22.3869	77.4931
526	0.0759721	1.35261	-273.15	-22.3869	77.4986
527	0.0759953	1.35267	-273.15	-22.3843	77.5021
528	0.0759993	1.35268	-273.15	-22.3838	77.503
529	0.0760055	1.35292	-273.15	-22.3831	77.5163
530	0.0760375	1.35313	-273.15	-22.3794	77.5288
531	0.0760456	1.35316	-273.15	-22.3785	77.5302
532	0.076044	1.35336	-273.15	-22.3787	77.5417
533	0.0760613	1.35345	-273.15	-22.3767	77.5468
534	0.076072	1.35357	-273.15	-22.3755	77.5538
535	0.0760866	1.35362	-273.15	-22.3738	77.5565
536	0.0760929	1.35382	-273.15	-22.3731	77.5681
537	0.0761177	1.3538	-273.15	-22.3703	77.5671
538	0.0761306	1.35399	-273.15	-22.3688	77.5781
539	0.0761256	1.35417	-273.15	-22.3694	77.5879
540	0.0761483	1.35395	-273.15	-22.3668	77.5758
541	0.0761657	1.3541	-273.15	-22.3648	77.5842
542	0.0761795	1.35433	-273.15	-22.3632	77.5973
543	0.076182	1.35454	-273.15	-22.363	77.6093
544	0.0762029	1.35458	-273.15	-22.3606	77.6119
545	0.0762081	1.35483	-273.15	-22.36	77.6263
546	0.0762239	1.35487	-273.15	-22.3582	77.6283
547	0.0762281	1.3551	-273.15	-22.3577	77.6417
548	0.0762469	1.35496	-273.15	-22.3556	77.6334
549	0.0762642	1.35526	-273.15	-22.3536	77.6506
550	0.0762683	1.35539	-273.15	-22.3531	77.6584
551	0.0762791	1.3554	-273.15	-22.3519	77.6589
552	0.0762796	1.35572	-273.15	-22.3518	77.6771
553	0.0762971	1.35575	-273.15	-22.3498	77.6788
554	0.0763026	1.35586	-273.15	-22.3492	77.6851
555	0.0763173	1.35603	-273.15	-22.3475	77.695
556	0.0763212	1.35633	-273.15	-22.3471	77.712
557	0.0763374	1.3564	-273.15	-22.3453	77.7158
558	0.076347	1.35658	-273.15	-22.3442	77.7264
559	0.0763341	1.35645	-273.15	-22.3456	77.7187
560	0.0763034	1.35455	-273.15	-22.3491	77.6102
561	0.0763897	1.3506	-273.15	-22.3393	77.3839
562	0.0764074	1.35086	-273.15	-22.3373	77.3989
563	0.0764121	1.35097	-273.15	-22.3368	77.4048
564	0.0764412	1.35107	-273.15	-22.3335	77.4107
565	0.076459	1.3512	-273.15	-22.3314	77.4181
566	0.0764573	1.35144	-273.15	-22.3316	77.4316
567	0.0764638	1.35152	-273.15	-22.3309	77.4362
568	0.0764879	1.35166	-273.15	-22.3281	77.4444
569	0.076507	1.35167	-273.15	-22.326	77.445
570	0.0764997	1.35183	-273.15	-22.3268	77.4543
571	0.0765297	1.35181	-273.15	-22.3234	77.4531
572	0.0765357	1.35191	-273.15	-22.3227	77.4586
573	0.0765646	1.35197	-273.15	-22.3194	77.4619
574	0.0765606	1.35216	-273.15	-22.3199	77.4729
575	0.0765749	1.3524	-273.15	-22.3183	77.4868
576	0.0765797	1.35236	-273.15	-22.3177	77.4847
577	0.0765944	1.35253	-273.15	-22.3161	77.494
578	0.076616	1.35257	-273.15	-22.3136	77.4967
579	0.0766198	1.3527	-273.15	-22.3132	77.5039
580	0.0766377	1.3527	-273.15	-22.3112	77.5041
581	0.0766534	1.35279	-273.15	-22.3094	77.5089
582	0.0766626	1.3528	-273.15	-22.3083	77.5097
583	0.0766665	1.35308	-273.15	-22.3079	77.5257
584	0.0766849	1.35308	-273.15	-22.3058	77.5257
585	0.0767028	1.35327	-273.15	-22.3038	77.5369
586	0.0767131	1.35325	-273.15	-22.3026	77.5355
587	0.0767144	1.35347	-273.15	-22.3025	77.5481
588	0.0767454	1.35353	-273.15	-22.299	77.5514
589	0.0767421	1.35363	-273.15	-22.2993	77.5572
590	0.076741	1.35384	-273.15	-22.2995	77.5693
591	0.0767703	1.35372	-273.15	-22.2961	77.5623
592	0.0767657	1.35393	-273.15	-22.2967	77.5746
593	0.0767773	1.35415	-273.15	-22.2953	77.5871
594	0.0767925	1.35409	-273.15	-22.2936	77.5838
595	0.0767826	1.35434	-273.15	-22.2947	77.5981
596	0.0768134	1.35443	-273.15	-22.2913	77.6034
597	0.0768224	1.35445	-273.15	-22.2902	77.6044
598	0.0768359	1.35463	-273.15	-22.2887	77.6146
599	0.0768393	1.35463	-273.15	-22.2883	77.6146
600	0.0768607	1.35491	-273.15	-22.2859	77.6304
601	0.0768741	1.35485	-273.15	-22.2844	77.6274
602	0.0768639	1.35518	-273.15	-22.2855	77.646
603	0.0769054	1.35519	-273.15	-22.2809	77.6468
604	0.0769038	1.3554	-273.15	-22.281	77.6588
605	0.0768942	1.35552	-273.15	-22.2821	77.6653
606	0.0769083	1.35568	-273.15	-22.2805	77.6747
607	0.0769289	1.35568	-273.15	-22.2782	77.6749
608	0.0769295	1.35576	-273.15	-22.2781	77.6793
609	0.0769457	1.3557	-273.15	-22.2763	77.6758
610	0.0769495	1.356	-273.15	-22.2759	77.6929
611	0.0769715	1.35607	-273.15	-22.2734	77.6971
612	0.0769789	1.35608	-273.15	-22.2726	77.6979
613	0.07699	1.35635	-273.15	-22.2713	77.7133
614	0.0770052	1.35614	-273.15	-22.2696	77.701
615	0.0770052	1.3565	-273.15	-22.2696	77.7218
616	0.0770016	1.35655	-273.15	-22.27	77.7248
617	0.077024	1.35682	-273.15	-22.2675	77.7403
618	0.0770327	1.35685	-273.15	-22.2665	77.7421
619	0.0770438	1.35688	-273.15	-22.2652	77.7438
620	0.0770574	1.35697	-273.15	-22.2637	77.7487
621	0.0770622	1.35711	-273.15	-22.2632	77.7567
622	0.077081	1.3572	-273.15	-22.2611	77.7621
623	0.0770913	1.35708	-273.15	-22.2599	77.7548
624	0.077114	1.35734	-273.15	-22.2573	77.7697
625	0.0771044	1.35732	-273.15	-22.2584	77.7689
626	0.077125	1.35758	-273.15	-22.2561	77.7836
627	0.0771175	1.35766	-273.15	-22.2569	77.7881
628	0.0771407	1.35776	-273.15	-22.2543	77.7939
629	0.0771548	1.35771	-273.15	-22.2527	77.7912
630	0.0771527	1.35809	-273.15	-22.253	77.8126
631	0.0771772	1.35795	-273.15	-22.2502	77.805
632	0.0771788	1.35817	-273.15	-22.25	77.8174
633	0.0771954	1.35817	-273.15	-22.2482	77.8175
634	0.0771944	1.35831	-273.15	-22.2483	77.8257
635	0.0772223	1.35842	-273.15	-22.2451	77.8319
636	0.0772213	1.35851	-273.15	-22.2453	77.8367
637	0.077239	1.3586	-273.15	-22.2433	77.842
638	0.0772439	1.35856	-273.15	-22.2427	77.8397
639	0.0772473	1.35868	-273.15	-22.2423	77.8465
640	0.0772427	1.35885	-273.15	-22.2429	77.8564
641	0.0772562	1.35892	-273.15	-22.2413	77.8606
642	0.0772825	1.35897	-273.15	-22.2384	77.8632
643	0.0772764	1.35909	-273.15	-22.2391	77.8698
644	0.0772893	1.35928	-273.15	-22.2376	77.881
645	0.0772911	1.35937	-273.15	-22.2374	77.8861
646	0.0773119	1.35934	-273.15	-22.2351	77.8844
647	0.0773106	1.35951	-273.15	-22.2352	77.8942
648	0.0773263	1.35954	-273.15	-22.2335	77.8961
649	0.077346	1.35972	-273.15	-22.2312	77.9062
650	0.0773402	1.35964	-273.15	-22.2319	77.9017
651	0.0773605	1.35981	-273.15	-22.2296	77.9114
652	0.0773688	1.35987	-273.15	-22.2287	77.9149
653	0.0773772	1.36002	-273.15	-22.2277	77.9232
654	0.0773753	1.35996	-273.15	-22.2279	77.92
655	0.0774	1.36015	-273.15	-22.2252	77.9309
656	0.0774132	1.36017	-273.15	-22.2237	77.9318
657	0.0774292	1.36031	-273.15	-22.2219	77.9403
658	0.0774524	1.36034	-273.15	-22.2193	77.9419
659	0.0774452	1.36054	-273.15	-22.2201	77.9531
660	0.0774647	1.36054	-273.15	-22.2179	77.9531
661	0.0774541	1.36093	-273.15	-22.2191	77.9755
662	0.0774842	1.36092	-273.15	-22.2157	77.9747
663	0.0774789	1.36101	-273.15	-22.2163	77.9799
664	0.0774759	1.361	-273.15	-22.2167	77.9793
665	0.0774964	1.36086	-273.15	-22.2144	77.9715
666	0.0775071	1.36107	-273.15	-22.2132	77.9833
667	0.0775292	1.36109	-273.15	-22.2107	77.9849
668	0.0775357	1.36124	-273.15	-22.21	77.9931
669	0.0775307	1.36138	-273.15	-22.2105	78.0016
670	0.077544	1.36132	-273.15	-22.209	77.9977
671	0.0775619	1.36142	-273.15	-22.207	78.0035
672	0.0775566	1.36167	-273.15	-22.2076	78.0178
673	0.0775904	1.36153	-273.15	-22.2038	78.01
674	0.0775786	1.36156	-273.15	-22.2052	78.0118
675	0.077584	1.36177	-273.15	-22.2046	78.0239
676	0.0776017	1.3618	-273.15	-22.2026	78.0254
677	0.0776312	1.36201	-273.15	-22.1993	78.0374
678	0.0776302	1.36196	-273.15	-22.1994	78.0345
679	0.0776393	1.36217	-273.15	-22.1984	78.0464
680	0.0776197	1.36223	-273.15	-22.2006	78.05
681	0.0776428	1.36227	-273.15	-22.198	78.0521
682	0.0776654	1.36233	-273.15	-22.1954	78.0557
683	0.0776761	1.36234	-273.15	-22.1942	78.0566
684	0.077658	1.36264	-273.15	-22.1963	78.0736
685	0.0776837	1.36263	-273.15	-22.1934	78.0729
686	0.0776766	1.36282	-273.15	-22.1942	78.0835
687	0.0776893	1.36271	-273.15	-22.1928	78.0772
688	0.0777001	1.36284	-273.15	-22.1916	78.085
689	0.0776947	1.36298	-273.15	-22.1922	78.0931
690	0.0777085	1.36307	-273.15	-22.1906	78.0981
691	0.0777238	1.36307	-273.15	-22.1889	78.0983
692	0.0777211	1.36326	-273.15	-22.1892	78.109
693	0.0777303	1.36335	-273.15	-22.1882	78.1141
694	0.07774	1.3635	-273.15	-22.1871	78.123
695	0.0777553	1.36347	-273.15	-22.1854	78.121
696	0.077758	1.36332	-273.15	-22.1851	78.1124
697	0.0777568	1.36366	-273.15	-22.1852	78.132
698	0.0777643	1.36366	-273.15	-22.1844	78.1317
699	0.0777737	1.36375	-273.15	-22.1833	78.1371
700	0.0777876	1.3638	-273.15	-22.1818	78.1402
701	0.0777891	1.36386	-273.15	-22.1816	78.1435
702	0.0777889	1.36389	-273.15	-22.1817	78.1449
703	0.0777938	1.36421	-273.15	-22.1811	78.1633
704	0.0778081	1.3642	-273.15	-22.1795	78.1628
705	0.0778149	1.36429	-273.15	-22.1787	78.1679
706	0.0778073	1.36443	-273.15	-22.1796	78.1763
707	0.0778127	1.36448	-273.15	-22.179	78.179
708	0.0778484	1.36443	-273.15	-22.175	78.1759
709	0.07784	1.36459	-273.15	-22.1759	78.1852
710	0.0778531	1.36463	-273.15	-22.1745	78.1874
711	0.0778528	1.36493	-273.15	-22.1745	78.2048
712	0.0778431	1.36481	-273.15	-22.1756	78.198
713	0.0778643	1.36492	-273.15	-22.1732	78.2043
714	0.0778713	1.36502	-273.15	-22.1725	78.2098
715	0.0778835	1.36505	-273.15	-22.1711	78.2113
716	0.0778943	1.36502	-273.15	-22.1699	78.2099
717	0.077907	1.36502	-273.15	-22.1685	78.2096
718	0.0779081	1.36524	-273.15	-22.1683	78.2223
719	0.0779184	1.3653	-273.15	-22.1672	78.2262
720	0.0779184	1.36538	-273.15	-22.1672	78.2303
721	0.0779356	1.36535	-273.15	-22.1653	78.2288
722	0.0779303	1.36557	-273.15	-22.1659	78.2414
723	0.0779455	1.36551	-273.15	-22.1642	78.2378
724	0.0779609	1.36561	-273.15	-22.1625	78.2439
725	0.0779543	1.36567	-273.15	-22.1632	78.2471
726	0.0779563	1.36572	-273.15	-22.163	78.25
727	0.0779743	1.36577	-273.15	-22.161	78.2531
728	0.0779766	1.3659	-273.15	-22.1607	78.2605
729	0.0779864	1.36593	-273.15	-22.1596	78.2621
730	0.0779897	1.36614	-273.15	-22.1592	78.2742
731	0.0779872	1.36608	-273.15	-22.1595	78.2709
732	0.0779926	1.36601	-273.15	-22.1589	78.2664
733	0.0779922	1.36618	-273.15	-22.159	78.2762
734	0.0780061	1.36609	-273.15	-22.1574	78.271
735	0.0780036	1.3663	-273.15	-22.1577	78.2833
736	0.0780121	1.36648	-273.15	-22.1568	78.2935
737	0.0780128	1.3664	-273.15	-22.1567	78.289
738	0.078036	1.36659	-273.15	-22.1541	78.2998
739	0.0780389	1.36657	-273.15	-22.1538	78.2985
740	0.0780406	1.3666	-273.15	-22.1536	78.3003
741	0.078052	1.36668	-273.15	-22.1523	78.3051
742	0.0780567	1.36668	-273.15	-22.1518	78.3052
743	0.0780643	1.36691	-273.15	-22.151	78.3183
744	0.0780628	1.36674	-273.15	-22.1511	78.3081
745	0.0780678	1.36682	-273.15	-22.1506	78.3132
746	0.0780787	1.36701	-273.15	-22.1493	78.324
747	0.0780806	1.36706	-273.15	-22.1491	78.3269
748	0.0780887	1.36719	-273.15	-22.1482	78.334
749	0.0780926	1.36709	-273.15	-22.1478	78.3287
750	0.0781021	1.3675	-273.15	-22.1467	78.3521
751	0.0780937	1.36737	-273.15	-22.1477	78.3447
752	0.0781003	1.36763	-273.15	-22.1469	78.3593
753	0.0781099	1.36741	-273.15	-22.1459	78.3466
754	0.0781093	1.36759	-273.15	-22.1459	78.3571
755	0.0781198	1.36758	-273.15	-22.1448	78.3568
756	0.0781123	1.36762	-273.15	-22.1456	78.3588
757	0.078119	1.36782	-273.15	-22.1449	78.3703
758	0.0781315	1.36757	-273.15	-22.1435	78.3562
759	0.0781385	1.36802	-273.15	-22.1427	78.3819
760	0.0781439	1.36784	-273.15	-22.1421	78.3713
761	0.0781517	1.3681	-273.15	-22.1412	78.3866
762	0.0781547	1.36818	-273.15	-22.1409	78.3912
763	0.0781507	1.36824	-273.15	-22.1413	78.3945
764	0.0781638	1.36831	-273.15	-22.1399	78.3985
765	0.0781532	1.36835	-273.15	-22.1411	78.4005
766	0.0781787	1.36839	-273.15	-22.1382	78.4029
767	0.0781793	1.36844	-273.15	-22.1382	78.4058
768	0.0781886	1.36854	-273.15	-22.1371	78.4115
769	0.0781783	1.36859	-273.15	-22.1383	78.4146
770	0.0781999	1.3687	-273.15	-22.1359	78.4207
771	0.0781895	1.36885	-273.15	-22.137	78.4294
772	0.0782032	1.36895	-273.15	-22.1355	78.4351
773	0.0782179	1.36894	-273.15	-22.1339	78.4343
774	0.0782157	1.369	-273.15	-22.1341	78.4379
775	0.0782278	1.36914	-273.15	-22.1328	78.4458
776	0.0782364	1.36915	-273.15	-22.1318	78.4467
777	0.0782215	1.36939	-273.15	-22.1335	78.4602
778	0.0782379	1.36922	-273.15	-22.1317	78.4508
779	0.0782548	1.36931	-273.15	-22.1298	78.4556
780	0.0782535	1.36935	-273.15	-22.1299	78.4579
781	0.0782598	1.3694	-273.15	-22.1292	78.4611
782	0.0782477	1.36954	-273.15	-22.1306	78.469
783	0.0782756	1.3696	-273.15	-22.1275	78.4725
784	0.0782655	1.3697	-273.15	-22.1286	78.4783
785	0.0782854	1.36979	-273.15	-22.1264	78.4832
786	0.0782769	1.36985	-273.15	-22.1273	78.4867
787	0.0782708	1.36995	-273.15	-22.128	78.4926
788	0.07829	1.37004	-273.15	-22.1259	78.4977
789	0.0783061	1.3698	-273.15	-22.1241	78.484
790	0.0783005	1.37001	-273.15	-22.1247	78.4958
791	0.0783199	1.36996	-273.15	-22.1226	78.493
792	0.0783247	1.37003	-273.15	-22.122	78.4972
793	0.0783246	1.37027	-273.15	-22.122	78.5106
794	0.0783242	1.37018	-273.15	-22.1221	78.5058
795	0.0783467	1.37025	-273.15	-22.1196	78.5094
796	0.0783422	1.37025	-273.15	-22.1201	78.5095
797	0.0783539	1.3703	-273.15	-22.1188	78.5125
798	0.0783444	1.3705	-273.15	-22.1198	78.5239
799	0.0783542	1.37055	-273.15	-22.1188	78.5267
800	0.0783614	1.37055	-273.15	-22.118	78.527
801	0.0783627	1.37058	-273.15	-22.1178	78.5286
802	0.0783818	1.37064	-273.15	-22.1157	78.5321
803	0.0783743	1.37064	-273.15	-22.1165	78.5318
804	0.0783723	1.37067	-273.15	-22.1167	78.5338
805	0.0783781	1.37083	-273.15	-22.1161	78.543
806	0.0783791	1.37093	-273.15	-22.116	78.5485
807	0.0783811	1.37091	-273.15	-22.1158	78.5475
808	0.078414	1.37086	-273.15	-22.1121	78.5447
809	0.0784059	1.37092	-273.15	-22.113	78.5482
810	0.078406	1.37093	-273.15	-22.113	78.5486
811	0.0784062	1.37115	-273.15	-22.113	78.5614
812	0.0784138	1.37117	-273.15	-22.1121	78.562
813	0.0784082	1.37116	-273.15	-22.1128	78.5618
814	0.0784029	1.37128	-273.15	-22.1134	78.5686
815	0.0784076	1.37137	-273.15	-22.1128	78.5738
816	0.0784221	1.37121	-273.15	-22.1112	78.5647
817	0.0784087	1.37131	-273.15	-22.1127	78.5704
818	0.0784058	1.37161	-273.15	-22.113	78.5873
819	0.0784228	1.37151	-273.15	-22.1112	78.5817
820	0.07842	1.37149	-273.15	-22.1115	78.5806
821	0.078439	1.37136	-273.15	-22.1094	78.5734
822	0.0784215	1.37131	-273.15	-22.1113	78.5704
823	0.0784068	1.37139	-273.15	-22.1129	78.5751
824	0.0784321	1.37129	-273.15	-22.1101	78.5693
825	0.0784368	1.37136	-273.15	-22.1096	78.5729
826	0.0784289	1.37129	-273.15	-22.1105	78.5688
827	0.0784355	1.37127	-273.15	-22.1097	78.5682
828	0.0784117	1.37146	-273.15	-22.1124	78.5786
829	0.0784304	1.37132	-273.15	-22.1103	78.5708
830	0.0784377	1.37138	-273.15	-22.1095	78.5745
831	0.0784292	1.37138	-273.15	-22.1104	78.5743
832	0.0784217	1.3713	-273.15	-22.1113	78.5698
833	0.0784311	1.37124	-273.15	-22.1102	78.5663
834	0.0784404	1.37126	-273.15	-22.1092	78.5672
835	0.0784274	1.37126	-273.15	-22.1106	78.5674
836	0.0784238	1.37146	-273.15	-22.111	78.5788
837	0.0784249	1.37151	-273.15	-22.1109	78.5818
838	0.0784285	1.37133	-273.15	-22.1105	78.5717
839	0.0784333	1.37152	-273.15	-22.11	78.5821
840	0.0784261	1.3716	-273.15	-22.1108	78.5867
841	0.0784348	1.37158	-273.15	-22.1098	78.5859
842	0.0784272	1.37168	-273.15	-22.1107	78.5917
843	0.0784238	1.37181	-273.15	-22.111	78.5988
844	0.0784428	1.37163	-273.15	-22.1089	78.5886
845	0.078447	1.37174	-273.15	-22.1085	78.595
846	0.0784477	1.3718	-273.15	-22.1084	78.5986
847	0.0784568	1.37199	-273.15	-22.1074	78.6091
848	0.0784534	1.37181	-273.15	-22.1078	78.5988
849	0.0784547	1.37199	-273.15	-22.1076	78.6092
850	0.0784525	1.37201	-273.15	-22.1079	78.6106
851	0.078474	1.37189	-273.15	-22.1055	78.6034
852	0.0784516	1.37216	-273.15	-22.108	78.6192
853	0.0784833	1.37217	-273.15	-22.1045	78.6197
854	0.0784614	1.37219	-273.15	-22.1069	78.6207
855	0.0784833	1.37229	-273.15	-22.1045	78.6267
856	0.078485	1.37227	-273.15	-22.1043	78.6251
857	0.0784863	1.37246	-273.15	-22.1041	78.6362
858	0.078509	1.37232	-273.15	-22.1016	78.6283
859	0.0785058	1.3726	-273.15	-22.102	78.6444
860	0.0785151	1.37245	-273.15	-22.1009	78.6355
861	0.0785364	1.37262	-273.15	-22.0986	78.6453
862	0.0785239	1.3725	-273.15	-22.1	78.6386
863	0.0785325	1.37266	-273.15	-22.099	78.6479
864	0.078528	1.37277	-273.15	-22.0995	78.6538
865	0.0785269	1.37295	-273.15	-22.0996	78.6642
866	0.0785349	1.37288	-273.15	-22.0987	78.6602
867	0.0785436	1.37279	-273.15	-22.0978	78.6553
868	0.0785483	1.37295	-273.15	-22.0973	78.6642
869	0.0785581	1.37296	-273.15	-22.0962	78.6648
870	0.0785676	1.37312	-273.15	-22.0951	78.6739
871	0.0785553	1.3733	-273.15	-22.0965	78.6841
872	0.0785668	1.37335	-273.15	-22.0952	78.6872
873	0.0785828	1.37312	-273.15	-22.0935	78.6737
874	0.0785927	1.37324	-273.15	-22.0924	78.6806
875	0.0785813	1.37345	-273.15	-22.0936	78.6928
876	0.0785892	1.37337	-273.15	-22.0927	78.6883
877	0.0785976	1.37352	-273.15	-22.0918	78.6971
878	0.0785948	1.37357	-273.15	-22.0921	78.6995
879	0.0786	1.37364	-273.15	-22.0916	78.704
880	0.0785969	1.37377	-273.15	-22.0919	78.7113
881	0.0786074	1.37373	-273.15	-22.0907	78.709
882	0.0785987	1.37381	-273.15	-22.0917	78.7136
883	0.0786191	1.37382	-273.15	-22.0894	78.7141
884	0.0786119	1.37402	-273.15	-22.0902	78.7254
885	0.0786247	1.37397	-273.15	-22.0888	78.7225
886	0.0786432	1.3739	-273.15	-22.0868	78.7188
887	0.0786369	1.37413	-273.15	-22.0875	78.7317
888	0.0786466	1.37415	-273.15	-22.0864	78.7331
889	0.0786453	1.37401	-273.15	-22.0865	78.725
890	0.0786429	1.3742	-273.15	-22.0868	78.7356
891	0.0786525	1.37418	-273.15	-22.0857	78.7345
892	0.0786611	1.37422	-273.15	-22.0848	78.7369
893	0.0786599	1.37434	-273.15	-22.0849	78.7437
894	0.0786716	1.37427	-273.15	-22.0836	78.7398
895	0.0786703	1.37443	-273.15	-22.0838	78.7488
896	0.0786818	1.37446	-273.15	-22.0825	78.7506
897	0.0786763	1.37446	-273.15	-22.0831	78.7509
898	0.0786806	1.3746	-273.15	-22.0826	78.7587
899	0.0786959	1.37467	-273.15	-22.081	78.7629
900	0.0786902	1.37472	-273.15	-22.0816	78.7657
901	0.0786906	1.37466	-273.15	-22.0815	78.7624
902	0.0786921	1.37474	-273.15	-22.0814	78.7665
903	0.0787028	1.37479	-273.15	-22.0802	78.7698
904	0.0786971	1.3747	-273.15	-22.0808	78.7643
905	0.0787062	1.37478	-273.15	-22.0798	78.769
906	0.0787224	1.37475	-273.15	-22.078	78.7674
907	0.0787051	1.37492	-273.15	-22.0799	78.7774
908	0.078723	1.37491	-273.15	-22.078	78.7763
909	0.0787143	1.37492	-273.15	-22.0789	78.7771
910	0.0787181	1.37501	-273.15	-22.0785	78.7821
911	0.0787211	1.37512	-273.15	-22.0782	78.7886
912	0.0787182	1.37508	-273.15	-22.0785	78.7863
913	0.0787277	1.37516	-273.15	-22.0774	78.791
914	0.0787332	1.37531	-273.15	-22.0768	78.7995
915	0.0787262	1.37518	-273.15	-22.0776	78.7919
916	0.0787428	1.37517	-273.15	-22.0758	78.7913
917	0.0787319	1.37539	-273.15	-22.077	78.8038
918	0.0787267	1.37548	-273.15	-22.0776	78.8094
919	0.0787265	1.37536	-273.15	-22.0776	78.8026
920	0.0787361	1.37535	-273.15	-22.0765	78.8019
921	0.0787436	1.37545	-273.15	-22.0757	78.8077
922	0.0787411	1.37528	-273.15	-22.076	78.7977
923	0.0787423	1.37539	-273.15	-22.0758	78.804
924	0.0787294	1.37551	-273.15	-22.0773	78.8111
925	0.0787455	1.37556	-273.15	-22.0755	78.8138
926	0.0787545	1.37546	-273.15	-22.0745	78.8081
927	0.0787546	1.37553	-273.15	-22.0745	78.8123
928	0.0787582	1.37567	-273.15	-22.0741	78.8203
929	0.0787591	1.37562	-273.15	-22.074	78.8171
930	0.0787633	1.3757	-273.15	-22.0735	78.8219
931	0.0787565	1.37546	-273.15	-22.0743	78.8083
932	0.0787436	1.37585	-273.15	-22.0757	78.8303
933	0.0787634	1.37567	-273.15	-22.0735	78.8199
934	0.0787716	1.37561	-273.15	-22.0726	78.8166
935	0.0787676	1.37576	-273.15	-22.073	78.8252
936	0.0787587	1.37573	-273.15	-22.074	78.8235
937	0.0787674	1.3759	-273.15	-22.0731	78.8334
938	0.0787591	1.37593	-273.15	-22.074	78.835
939	0.0787548	1.37595	-273.15	-22.0745	78.8359
940	0.0787487	1.37587	-273.15	-22.0751	78.8314
941	0.0787501	1.37599	-273.15	-22.075	78.8384
942	0.0787661	1.37595	-273.15	-22.0732	78.8361
943	0.0787666	1.37596	-273.15	-22.0732	78.8366
944	0.078781	1.37603	-273.15	-22.0716	78.8405
945	0.0787729	1.376	-273.15	-22.0725	78.8389
946	0.0787672	1.37604	-273.15	-22.0731	78.8415
947	0.078771	1.37599	-273.15	-22.0727	78.8382
948	0.078753	1.37621	-273.15	-22.0747	78.8513
949	0.0787826	1.37605	-273.15	-22.0714	78.8418
950	0.0787749	1.37604	-273.15	-22.0722	78.8413
951	0.0787615	1.37627	-273.15	-22.0737	78.8547
952	0.0787752	1.3763	-273.15	-22.0722	78.8565
953	0.0787731	1.37606	-273.15	-22.0724	78.8423
954	0.0787733	1.37626	-273.15	-22.0724	78.8538
955	0.0787642	1.37621	-273.15	-22.0734	78.8509
956	0.0787593	1.37623	-273.15	-22.074	78.852
957	0.0787559	1.3763	-273.15	-22.0743	78.8561
958	0.0787603	1.37627	-273.15	-22.0739	78.8542
959	0.0787081	1.37641	-273.15	-22.0796	78.8623
960	0.0786938	1.37659	-273.15	-22.0812	78.873
961	0.078659	1.37679	-273.15	-22.085	78.8845
962	0.0785478	1.38058	-273.15	-22.0973	79.1014
963	0.0786142	1.38155	-273.15	-22.09	79.1568
964	0.0786561	1.38204	-273.15	-22.0853	79.1853
965	0.0787575	1.38259	-273.15	-22.0742	79.2166
966	0.0787664	1.38262	-273.15	-22.0732	79.2183
967	0.0787572	1.3826	-273.15	-22.0742	79.2172
968	0.0787498	1.38261	-273.15	-22.075	79.2178
969	0.0787567	1.38257	-273.15	-22.0742	79.2156
970	0.0787746	1.38259	-273.15	-22.0723	79.2167
971	0.0787636	1.38269	-273.15	-22.0735	79.2224
972	0.078769	1.38255	-273.15	-22.0729	79.2142
973	0.0787591	1.38276	-273.15	-22.074	79.2261
974	0.0787569	1.38276	-273.15	-22.0742	79.2263
975	0.0787529	1.38278	-273.15	-22.0747	79.2275
976	0.0787494	1.38281	-273.15	-22.0751	79.229
977	0.0787558	1.38287	-273.15	-22.0744	79.2324
978	0.0787657	1.3828	-273.15	-22.0733	79.2286
979	0.0787736	1.38274	-273.15	-22.0724	79.2253
980	0.078756	1.38289	-273.15	-22.0743	79.2336
981	0.078747	1.38291	-273.15	-22.0753	79.2347
982	0.0787655	1.38297	-273.15	-22.0733	79.2385
983	0.078759	1.38298	-273.15	-22.074	79.239
984	0.0787608	1.38284	-273.15	-22.0738	79.231
985	0.0787607	1.38294	-273.15	-22.0738	79.2366
986	0.0787639	1.38294	-273.15	-22.0735	79.2365
987	0.0787611	1.38297	-273.15	-22.0738	79.2382
988	0.0787591	1.38306	-273.15	-22.074	79.2434
989	0.078754	1.383	-273.15	-22.0745	79.2401
990	0.0787541	1.38315	-273.15	-22.0745	79.2484
991	0.0787703	1.38304	-273.15	-22.0728	79.2425
992	0.0787651	1.38301	-273.15	-22.0733	79.2404
993	0.0787651	1.38315	-273.15	-22.0733	79.2484
994	0.0787771	1.38302	-273.15	-22.072	79.2413
995	0.0787661	1.38312	-273.15	-22.0732	79.2467
996	0.0787708	1.3831	-273.15	-22.0727	79.2456
997	0.0787593	1.38323	-273.15	-22.074	79.2531
998	0.0787738	1.38313	-273.15	-22.0724	79.2474
999	0.0787716	1.38318	-273.15	-22.0726	79.2506
1000	0.078758	1.38301	-273.15	-22.0741	79.2408
1001	0.0787647	1.38308	-273.15	-22.0734	79.2448
1002	0.0787677	1.38325	-273.15	-22.073	79.2547
1003	0.0787753	1.38323	-273.15	-22.0722	79.2534
1004	0.0787646	1.3832	-273.15	-22.0734	79.2518
1005	0.0787493	1.38337	-273.15	-22.0751	79.2611
1006	0.0787605	1.38331	-273.15	-22.0738	79.2578
1007	0.0787741	1.38308	-273.15	-22.0723	79.2446
1008	0.0787682	1.38323	-273.15	-22.073	79.2534
1009	0.0787636	1.38319	-273.15	-22.0735	79.2511
1010	0.0787731	1.38323	-273.15	-22.0724	79.2532
1011	0.0787642	1.38315	-273.15	-22.0734	79.2487
1012	0.078781	1.38321	-273.15	-22.0716	79.2518
1013	0.0787736	1.38334	-273.15	-22.0724	79.2595
1014	0.0787693	1.38332	-273.15	-22.0729	79.2586
1015	0.078771	1.38328	-273.15	-22.0727	79.2559
1016	0.0787677	1.38331	-273.15	-22.073	79.2576
1017	0.0787576	1.38344	-273.15	-22.0742	79.2652
1018	0.0787696	1.38331	-273.15	-22.0728	79.2576
1019	0.0787491	1.38351	-273.15	-22.0751	79.2693
1020	0.078759	1.38348	-273.15	-22.074	79.2675
1021	0.0787517	1.38345	-273.15	-22.0748	79.2659
1022	0.0787615	1.38332	-273.15	-22.0737	79.2586
1023	0.0787416	1.3835	-273.15	-22.0759	79.2685
1024	0.0787521	1.38332	-273.15	-22.0748	79.2585
1025	0.0787506	1.3835	-273.15	-22.0749	79.2687
1026	0.0787611	1.38343	-273.15	-22.0738	79.265
1027	0.0787431	1.38344	-273.15	-22.0758	79.2652
1028	0.0787587	1.38337	-273.15	-22.074	79.2614
1029	0.0787379	1.38345	-273.15	-22.0763	79.2657
1030	0.0787625	1.38347	-273.15	-22.0736	79.2672
1031	0.0787596	1.3833	-273.15	-22.0739	79.257
1032	0.0787585	1.38354	-273.15	-22.074	79.2711
1033	0.0787462	1.38364	-273.15	-22.0754	79.2768
1034	0.0787448	1.38337	-273.15	-22.0756	79.2611
1035	0.0787428	1.3836	-273.15	-22.0758	79.2744
1036	0.0787688	1.3835	-273.15	-22.0729	79.2686
1037	0.078755	1.38359	-273.15	-22.0744	79.274
1038	0.0787507	1.38356	-273.15	-22.0749	79.2719
1039	0.0787602	1.38359	-273.15	-22.0739	79.2736
1040	0.0787364	1.38349	-273.15	-22.0765	79.2683
1041	0.0787544	1.38351	-273.15	-22.0745	79.2691
1042	0.0787401	1.38351	-273.15	-22.0761	79.2695
1043	0.0787454	1.38347	-273.15	-22.0755	79.2672
1044	0.0787506	1.3836	-273.15	-22.0749	79.2743
1045	0.0787504	1.38361	-273.15	-22.0749	79.2752
1046	0.0787527	1.38355	-273.15	-22.0747	79.2715
1047	0.0787561	1.38353	-273.15	-22.0743	79.2705
1048	0.0787753	1.38354	-273.15	-22.0722	79.2708
1049	0.0787508	1.38352	-273.15	-22.0749	79.2698
1050	0.0787669	1.38351	-273.15	-22.0731	79.2692
1051	0.0787437	1.38362	-273.15	-22.0757	79.2756
1052	0.0787478	1.3836	-273.15	-22.0752	79.2743
1053	0.0787494	1.38343	-273.15	-22.0751	79.265
1054	0.0787374	1.3834	-273.15	-22.0764	79.2629
1055	0.0787216	1.38348	-273.15	-22.0781	79.2678
1056	0.0786831	1.38331	-273.15	-22.0824	79.2575
1057	0.0786929	1.38335	-273.15	-22.0813	79.26
1058	0.0785943	1.38139	-273.15	-22.0922	79.1476
1059	0.0786401	1.3781	-273.15	-22.0871	78.9593
1060	0.078674	1.37785	-273.15	-22.0834	78.945
1061	0.0787206	1.37765	-273.15	-22.0782	78.9337
1062	0.0787296	1.37763	-273.15	-22.0772	78.9322
1063	0.0787472	1.37767	-273.15	-22.0753	78.9345
1064	0.0787683	1.3775	-273.15	-22.073	78.9251
1065	0.0787787	1.37755	-273.15	-22.0718	78.9277
1066	0.0787704	1.3775	-273.15	-22.0727	78.9248
1067	0.0787851	1.37753	-273.15	-22.0711	78.9264
1068	0.0787863	1.37758	-273.15	-22.071	78.9297
1069	0.0787832	1.37747	-273.15	-22.0713	78.9232
1070	0.0787952	1.37753	-273.15	-22.07	78.9266
1071	0.0787702	1.37764	-273.15	-22.0728	78.9331
1072	0.0787809	1.37783	-273.15	-22.0716	78.944
1073	0.0788038	1.37756	-273.15	-22.0691	78.9285
1074	0.0787928	1.37751	-273.15	-22.0703	78.9253
1075	0.0787977	1.37756	-273.15	-22.0697	78.9281
1076	0.0787947	1.37764	-273.15	-22.0701	78.933
1077	0.0787903	1.37753	-273.15	-22.0705	78.9266
1078	0.0787825	1.3777	-273.15	-22.0714	78.9363
1079	0.0787747	1.3777	-273.15	-22.0723	78.9363
1080	0.0787931	1.37766	-273.15	-22.0702	78.9338
1081	0.0787837	1.37784	-273.15	-22.0713	78.9443
1082	0.0788032	1.37758	-273.15	-22.0691	78.9295
1083	0.0787946	1.37772	-273.15	-22.0701	78.9374
1084	0.07878	1.37774	-273.15	-22.0717	78.9388
1085	0.078786	1.37784	-273.15	-22.071	78.9445
1086	0.0787907	1.37772	-273.15	-22.0705	78.9375
1087	0.0787772	1.37778	-273.15	-22.072	78.9408
1088	0.078787	1.37786	-273.15	-22.0709	78.9453
1089	0.0787957	1.3778	-273.15	-22.0699	78.9423
1090	0.0787937	1.37761	-273.15	-22.0702	78.9314
1091	0.0787923	1.37768	-273.15	-22.0703	78.9352
1092	0.0787625	1.37782	-273.15	-22.0736	78.9432
1093	0.078798	1.37783	-273.15	-22.0697	78.9436
1094	0.0787734	1.37782	-273.15	-22.0724	78.9433
1095	0.0787642	1.37786	-273.15	-22.0734	78.9457
1096	0.078793	1.37763	-273.15	-22.0702	78.9326
1097	0.0787732	1.3778	-273.15	-22.0724	78.9418
1098	0.0787735	1.37783	-273.15	-22.0724	78.944
1099	0.078775	1.37802	-273.15	-22.0722	78.9547
1100	0.0787698	1.37781	-273.15	-22.0728	78.9426
1101	0.0787788	1.37777	-273.15	-22.0718	78.9403
1102	0.0787753	1.37771	-273.15	-22.0722	78.937
1103	0.0787735	1.37776	-273.15	-22.0724	78.9398
1104	0.0787769	1.37791	-273.15	-22.072	78.9484
1105	0.0787783	1.37789	-273.15	-22.0719	78.9471
1106	0.0787708	1.37773	-273.15	-22.0727	78.9378
1107	0.0787864	1.37774	-273.15	-22.071	78.9387
1108	0.0787804	1.37786	-273.15	-22.0716	78.9454
1109	0.0787846	1.37786	-273.15	-22.0712	78.9457
1110	0.0787837	1.37784	-273.15	-22.0713	78.9447
1111	0.0787798	1.37782	-273.15	-22.0717	78.9434
1112	0.0787873	1.37781	-273.15	-22.0709	78.9428
1113	0.0787633	1.37798	-273.15	-22.0735	78.9524
1114	0.0787738	1.37794	-273.15	-22.0724	78.9504
1115	0.0787646	1.37793	-273.15	-22.0734	78.9495
1116	0.0787843	1.37786	-273.15	-22.0712	78.9457
1117	0.0787779	1.37782	-273.15	-22.0719	78.9432
1118	0.0787655	1.37788	-273.15	-22.0733	78.9467
1119	0.0787626	1.37785	-273.15	-22.0736	78.9451
1120	0.0787754	1.37807	-273.15	-22.0722	78.9574
1121	0.07878	1.37794	-273.15	-22.0717	78.9501
1122	0.0787751	1.37786	-273.15	-22.0722	78.9456
1123	0.078761	1.37803	-273.15	-22.0738	78.9551
1124	0.0787612	1.3781	-273.15	-22.0738	78.9595
1125	0.0787664	1.37792	-273.15	-22.0732	78.9487
1126	0.0787648	1.37796	-273.15	-22.0734	78.9515
1127	0.0787641	1.37788	-273.15	-22.0734	78.9467
1128	0.0787592	1.37787	-273.15	-22.074	78.946
1129	0.0787714	1.37788	-273.15	-22.0726	78.9465
1130	0.0787676	1.37798	-273.15	-22.0731	78.9526
1131	0.0787748	1.37803	-273.15	-22.0723	78.9555
1132	0.0787525	1.37797	-273.15	-22.0747	78.9519
1133	0.0787531	1.37802	-273.15	-22.0747	78.9545
1134	0.0787633	1.37798	-273.15	-22.0735	78.9523
1135	0.0787641	1.37799	-273.15	-22.0734	78.953
1136	0.0787596	1.37802	-273.15	-22.0739	78.9547
1137	0.0787573	1.37798	-273.15	-22.0742	78.9527
1138	0.0787592	1.37813	-273.15	-22.074	78.961
1139	0.0787669	1.3779	-273.15	-22.0731	78.9478
1140	0.0787619	1.37803	-273.15	-22.0737	78.9552
1141	0.07877	1.37805	-273.15	-22.0728	78.9566
1142	0.078752	1.37814	-273.15	-22.0748	78.9613
1143	0.0787519	1.37802	-273.15	-22.0748	78.9547
1144	0.0787678	1.37796	-273.15	-22.073	78.9513
1145	0.0787503	1.37814	-273.15	-22.075	78.9617
1146	0.0787632	1.37793	-273.15	-22.0735	78.9498
1147	0.0787509	1.37795	-273.15	-22.0749	78.9506
1148	0.0787447	1.37804	-273.15	-22.0756	78.956
1149	0.0787358	1.37814	-273.15	-22.0766	78.9617
1150	0.0787517	1.37791	-273.15	-22.0748	78.9482
1151	0.0787546	1.37792	-273.15	-22.0745	78.9488
1152	0.0787513	1.37819	-273.15	-22.0748	78.9644
1153	0.0787458	1.37817	-273.15	-22.0754	78.9635
1154	0.0787467	1.37804	-273.15	-22.0754	78.9558
1155	0.0787549	1.37796	-273.15	-22.0744	78.9512
1156	0.078743	1.37817	-273.15	-22.0758	78.9634
1157	0.0787449	1.37795	-273.15	-22.0756	78.9507
1158	0.0787493	1.37804	-273.15	-22.0751	78.9559
1159	0.0787506	1.37795	-273.15	-22.0749	78.9507
1160	0.0787511	1.3781	-273.15	-22.0749	78.9591
1161	0.0787543	1.37792	-273.15	-22.0745	78.9491
1162	0.0787462	1.3781	-273.15	-22.0754	78.9594
1163	0.0787454	1.37804	-273.15	-22.0755	78.9558
1164	0.0787587	1.37789	-273.15	-22.074	78.9471
1165	0.0787352	1.37808	-273.15	-22.0766	78.9582
1166	0.078741	1.37805	-273.15	-22.076	78.9566
1167	0.0787345	1.3783	-273.15	-22.0767	78.9707
1168	0.078736	1.37806	-273.15	-22.0765	78.9571
1169	0.0787333	1.3781	-273.15	-22.0768	78.9594
1170	0.0787335	1.37788	-273.15	-22.0768	78.9468
1171	0.0787492	1.3779	-273.15	-22.0751	78.9476
1172	0.078738	1.37809	-273.15	-22.0763	78.9586
1173	0.0787399	1.37813	-273.15	-22.0761	78.961
1174	0.0787489	1.3779	-273.15	-22.0751	78.9481
1175	0.0787182	1.37816	-273.15	-22.0785	78.9628
1176	0.0787403	1.37816	-273.15	-22.0761	78.9628
1177	0.0787231	1.37824	-273.15	-22.078	78.9672
1178	0.0787297	1.37815	-273.15	-22.0772	78.9621
1179	0.0787353	1.37794	-273.15	-22.0766	78.9503
1180	0.0787235	1.37818	-273.15	-22.0779	78.9641
1181	0.0787286	1.37799	-273.15	-22.0773	78.9532
1182	0.0787251	1.37813	-273.15	-22.0777	78.9611
1183	0.0787316	1.37813	-273.15	-22.077	78.961
1184	0.0787368	1.37799	-273.15	-22.0764	78.9527
1185	0.0787214	1.37819	-273.15	-22.0781	78.9646
1186	0.0787278	1.37795	-273.15	-22.0774	78.9507
1187	0.0787201	1.37812	-273.15	-22.0783	78.9605
1188	0.0787219	1.37812	-273.15	-22.0781	78.9606
1189	0.0787232	1.37805	-273.15	-22.0779	78.9567
1190	0.078731	1.37821	-273.15	-22.0771	78.9657
1191	0.078716	1.37818	-273.15	-22.0787	78.9641
1192	0.0787298	1.37801	-273.15	-22.0772	78.954
1193	0.0787122	1.37822	-273.15	-22.0792	78.9661
1194	0.078722	1.37805	-273.15	-22.0781	78.9566
1195	0.0787256	1.37807	-273.15	-22.0777	78.9578
1196	0.0787335	1.37809	-273.15	-22.0768	78.9588
1197	0.078724	1.37809	-273.15	-22.0779	78.9588
1198	0.0787232	1.3782	-273.15	-22.0779	78.965
1199	0.0787171	1.37815	-273.15	-22.0786	78.962
1200	0.0787088	1.37809	-273.15	-22.0795	78.9585
1201	0.0787166	1.37824	-273.15	-22.0787	78.9671
1202	0.0787243	1.37812	-273.15	-22.0778	78.9604
1203	0.0787038	1.3782	-273.15	-22.0801	78.9649
1204	0.0787043	1.37818	-273.15	-22.08	78.9638
1205	0.0787002	1.37818	-273.15	-22.0805	78.9638
1206	0.0787164	1.37805	-273.15	-22.0787	78.9563
1207	0.078712	1.3781	-273.15	-22.0792	78.959
1208	0.0787092	1.37816	-273.15	-22.0795	78.9629
1209	0.0787207	1.37829	-273.15	-22.0782	78.9704
1210	0.0787144	1.37798	-273.15	-22.0789	78.9524
1211	0.0787077	1.37819	-273.15	-22.0797	78.9644
1212	0.0787097	1.37815	-273.15	-22.0794	78.9622
1213	0.0787011	1.37816	-273.15	-22.0804	78.9625
1214	0.0787147	1.37807	-273.15	-22.0789	78.9578
1215	0.0787066	1.37818	-273.15	-22.0798	78.964
1216	0.0786827	1.37821	-273.15	-22.0824	78.9656
1217	0.0786987	1.37827	-273.15	-22.0806	78.9692
1218	0.0786989	1.3781	-273.15	-22.0806	78.9591
1219	0.078705	1.37807	-273.15	-22.0799	78.9576
1220	0.0787003	1.37804	-273.15	-22.0805	78.9556
1221	0.0787042	1.37828	-273.15	-22.08	78.9697
1222	0.0786895	1.37833	-273.15	-22.0817	78.9724
1223	0.0786991	1.37805	-273.15	-22.0806	78.9563
1224	0.0786971	1.37808	-273.15	-22.0808	78.9582
1225	0.0787096	1.37806	-273.15	-22.0794	78.9571
1226	0.0787062	1.3781	-273.15	-22.0798	78.9591
1227	0.0786931	1.37822	-273.15	-22.0813	78.9663
1228	0.0786855	1.37817	-273.15	-22.0821	78.9632
1229	0.0786955	1.3782	-273.15	-22.081	78.9653
1230	0.0786993	1.37801	-273.15	-22.0806	78.9544
1231	0.0786825	1.3784	-273.15	-22.0824	78.9765
1232	0.0786878	1.37821	-273.15	-22.0818	78.9656
1233	0.0786844	1.37824	-273.15	-22.0822	78.9673
1234	0.0786973	1.37818	-273.15	-22.0808	78.9637
1235	0.0786948	1.37813	-273.15	-22.0811	78.9611
1236	0.0786841	1.3781	-273.15	-22.0823	78.9595
1237	0.0786952	1.37805	-273.15	-22.081	78.9564
1238	0.0786888	1.3783	-273.15	-22.0817	78.9707
1239	0.0786989	1.3781	-273.15	-22.0806	78.9591
1240	0.0786955	1.3782	-273.15	-22.081	78.9649
1241	0.0786684	1.37811	-273.15	-22.084	78.9597
1242	0.0786909	1.3781	-273.15	-22.0815	78.9594
1243	0.0786805	1.37828	-273.15	-22.0827	78.9698
1244	0.0786865	1.37817	-273.15	-22.082	78.9636
1245	0.0786839	1.3782	-273.15	-22.0823	78.9651
1246	0.0786944	1.37808	-273.15	-22.0811	78.9579
1247	0.0786834	1.37812	-273.15	-22.0823	78.9606
1248	0.0786878	1.37817	-273.15	-22.0819	78.9634
1249	0.0786956	1.3782	-273.15	-22.081	78.9649
1250	0.0786774	1.37817	-273.15	-22.083	78.9633
1251	0.0786733	1.37812	-273.15	-22.0834	78.9605
1252	0.0786795	1.37818	-273.15	-22.0828	78.9638
1253	0.0786806	1.37814	-273.15	-22.0827	78.9616
1254	0.0786735	1.37831	-273.15	-22.0834	78.9713
1255	0.0786806	1.37811	-273.15	-22.0826	78.9601
1256	0.0786752	1.3781	-273.15	-22.0832	78.9595
1257	0.0786835	1.3782	-273.15	-22.0823	78.9651
1258	0.0786834	1.37817	-273.15	-22.0823	78.9636
1259	0.07867	1.37831	-273.15	-22.0838	78.9715
1260	0.078675	1.37816	-273.15	-22.0833	78.9628
1261	0.0786843	1.37816	-273.15	-22.0822	78.9628
1262	0.0786811	1.37826	-273.15	-22.0826	78.9685
1263	0.0786645	1.37827	-273.15	-22.0844	78.9688
1264	0.0786709	1.37826	-273.15	-22.0837	78.9684
1265	0.0786776	1.37818	-273.15	-22.083	78.9637
1266	0.0786685	1.3783	-273.15	-22.084	78.9711
1267	0.0786733	1.37805	-273.15	-22.0835	78.9566
1268	0.0786676	1.37823	-273.15	-22.0841	78.9668
1269	0.0786664	1.37819	-273.15	-22.0842	78.9646
1270	0.0786674	1.37823	-273.15	-22.0841	78.9668
1271	0.078671	1.37818	-273.15	-22.0837	78.9637
1272	0.0786661	1.37827	-273.15	-22.0842	78.9689
1273	0.0786696	1.37824	-273.15	-22.0839	78.967
1274	0.0786719	1.37819	-273.15	-22.0836	78.9646
1275	0.0786657	1.37816	-273.15	-22.0843	78.9625
1276	0.0786647	1.3782	-273.15	-22.0844	78.9653
1277	0.0786627	1.3783	-273.15	-22.0846	78.9706
1278	0.0786578	1.37826	-273.15	-22.0852	78.9687
1279	0.0786724	1.37818	-273.15	-22.0835	78.9638
1280	0.0786517	1.37826	-273.15	-22.0858	78.9685
1281	0.0786656	1.37825	-273.15	-22.0843	78.9678
1282	0.0786508	1.37831	-273.15	-22.0859	78.9716
1283	0.078655	1.3784	-273.15	-22.0855	78.9763
1284	0.0786674	1.37822	-273.15	-22.0841	78.9663
1285	0.0786557	1.37829	-273.15	-22.0854	78.97
1286	0.0786571	1.37829	-273.15	-22.0852	78.9704
1287	0.0786564	1.37815	-273.15	-22.0853	78.9621
1288	0.0786519	1.37829	-273.15	-22.0858	78.9704
1289	0.0786555	1.37822	-273.15	-22.0854	78.9664
1290	0.0786524	1.37833	-273.15	-22.0858	78.9727
1291	0.0786381	1.37824	-273.15	-22.0873	78.9671
1292	0.0786411	1.37833	-273.15	-22.087	78.9725
1293	0.0786581	1.37814	-273.15	-22.0851	78.9619
1294	0.0786456	1.37817	-273.15	-22.0865	78.9632
1295	0.078637	1.37823	-273.15	-22.0875	78.9665
1296	0.0786563	1.37803	-273.15	-22.0853	78.9556
1297	0.0786398	1.3783	-273.15	-22.0872	78.9711
1298	0.0786478	1.37819	-273.15	-22.0863	78.9646
1299	0.0786337	1.37825	-273.15	-22.0878	78.968
1300	0.0786461	1.37824	-273.15	-22.0865	78.9673
1301	0.0786298	1.37821	-273.15	-22.0883	78.9658
1302	0.0786261	1.37802	-273.15	-22.0887	78.9549
1303	0.0786334	1.37815	-273.15	-22.0879	78.9624
1304	0.0786386	1.37816	-273.15	-22.0873	78.9628
1305	0.0786362	1.37811	-273.15	-22.0876	78.96
1306	0.0786251	1.37817	-273.15	-22.0888	78.9636
1307	0.07864	1.37798	-273.15	-22.0871	78.9524
1308	0.0784326	1.37972	-273.15	-22.1101	79.052
1309	0.0783958	1.38054	-273.15	-22.1141	79.0989
1310	0.078422	1.38233	-273.15	-22.1112	79.2018
1311	0.0785127	1.3836	-273.15	-22.1012	79.2744
1312	0.0785128	1.38376	-273.15	-22.1012	79.2836
1313	0.0785589	1.38404	-273.15	-22.0961	79.2996
1314	0.0786098	1.38412	-273.15	-22.0905	79.3043
1315	0.0786013	1.38421	-273.15	-22.0914	79.3093
1316	0.0785904	1.38421	-273.15	-22.0926	79.3097
1317	0.0786156	1.38406	-273.15	-22.0898	79.301
1318	0.0786043	1.38423	-273.15	-22.0911	79.3105
1319	0.0785953	1.38424	-273.15	-22.0921	79.3113
1320	0.0785895	1.38435	-273.15	-22.0927	79.3174
1321	0.0785792	1.38416	-273.15	-22.0939	79.3064
1322	0.0785952	1.38413	-273.15	-22.0921	79.3047
1323	0.078596	1.38433	-273.15	-22.092	79.3164
1324	0.0786074	1.3841	-273.15	-22.0907	79.3031
1325	0.0785993	1.38408	-273.15	-22.0916	79.3021
1326	0.0786025	1.3842	-273.15	-22.0913	79.3089
1327	0.0785987	1.38402	-273.15	-22.0917	79.2985
1328	0.0786041	1.38402	-273.15	-22.0911	79.2987
1329	0.0786117	1.38404	-273.15	-22.0903	79.2998
1330	0.0785935	1.38429	-273.15	-22.0923	79.3139
1331	0.0785926	1.38411	-273.15	-22.0924	79.3038
1332	0.078591	1.38416	-273.15	-22.0925	79.3065
1333	0.0785992	1.38412	-273.15	-22.0916	79.3043
1334	0.07859	1.38418	-273.15	-22.0927	79.308
1335	0.0785848	1.38417	-273.15	-22.0932	79.3072
1336	0.0785771	1.38417	-273.15	-22.0941	79.3073
1337	0.0785908	1.38411	-273.15	-22.0926	79.3035
1338	0.0786001	1.38431	-273.15	-22.0915	79.315
1339	0.0785891	1.38412	-273.15	-22.0928	79.304
1340	0.0785971	1.38409	-273.15	-22.0919	79.3023
1341	0.0785827	1.38414	-273.15	-22.0935	79.3056
1342	0.0785902	1.38404	-273.15	-22.0926	79.2998
1343	0.0785942	1.38405	-273.15	-22.0922	79.3002
1344	0.0785739	1.38407	-273.15	-22.0944	79.3011
1345	0.0785808	1.38409	-273.15	-22.0937	79.3025
1346	0.07858	1.38414	-273.15	-22.0938	79.3052
1347	0.078592	1.38407	-273.15	-22.0924	79.3014
1348	0.0785819	1.38397	-273.15	-22.0935	79.2956
1349	0.0785723	1.38412	-273.15	-22.0946	79.3041
1350	0.078567	1.38421	-273.15	-22.0952	79.3097
1351	0.0785895	1.38392	-273.15	-22.0927	79.2928
1352	0.0785826	1.38414	-273.15	-22.0935	79.3052
1353	0.0785703	1.38388	-273.15	-22.0948	79.2907
1354	0.0785803	1.38404	-273.15	-22.0937	79.2998
1355	0.0785758	1.38393	-273.15	-22.0942	79.2931
1356	0.07859	1.38399	-273.15	-22.0927	79.2967
1357	0.0785771	1.38406	-273.15	-22.0941	79.3008
1358	0.0785715	1.38401	-273.15	-22.0947	79.2978
1359	0.0785688	1.38416	-273.15	-22.095	79.3064
1360	0.0785841	1.38399	-273.15	-22.0933	79.2966
1361	0.0785703	1.38392	-273.15	-22.0948	79.293
1362	0.0785665	1.38409	-273.15	-22.0953	79.3027
1363	0.0785734	1.38392	-273.15	-22.0945	79.2925
1364	0.0785622	1.38411	-273.15	-22.0957	79.3037
1365	0.0785624	1.38395	-273.15	-22.0957	79.2947
1366	0.078579	1.38382	-273.15	-22.0939	79.2872
1367	0.0785562	1.38405	-273.15	-22.0964	79.3001
1368	0.0785643	1.38392	-273.15	-22.0955	79.2929
1369	0.0785565	1.38398	-273.15	-22.0964	79.2961
1370	0.0785824	1.38392	-273.15	-22.0935	79.2927
1371	0.0785623	1.38394	-273.15	-22.0957	79.2942
1372	0.0785749	1.38384	-273.15	-22.0943	79.2881
1373	0.0785682	1.38394	-273.15	-22.0951	79.294
1374	0.0785586	1.38399	-273.15	-22.0961	79.297
1375	0.0785604	1.38388	-273.15	-22.0959	79.2907
1376	0.0785591	1.38398	-273.15	-22.0961	79.2962
1377	0.0785598	1.38384	-273.15	-22.096	79.288
1378	0.0785615	1.38394	-273.15	-22.0958	79.2939
1379	0.0785592	1.38407	-273.15	-22.0961	79.3013
1380	0.0785573	1.38379	-273.15	-22.0963	79.2852
1381	0.0785626	1.38392	-273.15	-22.0957	79.2927
1382	0.0785525	1.3839	-273.15	-22.0968	79.2915
1383	0.0785514	1.38401	-273.15	-22.0969	79.298
1384	0.0785478	1.38399	-273.15	-22.0973	79.2969
1385	0.0785495	1.38387	-273.15	-22.0971	79.2897
1386	0.0785491	1.38393	-273.15	-22.0972	79.2931
1387	0.078556	1.38394	-273.15	-22.0964	79.2937
1388	0.0785439	1.38382	-273.15	-22.0977	79.287
1389	0.0785552	1.3838	-273.15	-22.0965	79.286
1390	0.0785446	1.38388	-273.15	-22.0977	79.2903
1391	0.0785456	1.38384	-273.15	-22.0976	79.288
1392	0.0785508	1.38384	-273.15	-22.097	79.2882
1393	0.0785452	1.38396	-273.15	-22.0976	79.2951
1394	0.0785441	1.38382	-273.15	-22.0977	79.2869
1395	0.078558	1.38363	-273.15	-22.0962	79.2761
1396	0.0785545	1.38395	-273.15	-22.0966	79.2943
1397	0.0785407	1.38388	-273.15	-22.0981	79.2903
1398	0.0785494	1.38377	-273.15	-22.0971	79.2842
1399	0.0785569	1.38365	-273.15	-22.0963	79.2774
1400	0.0785484	1.38369	-273.15	-22.0973	79.2793
1401	0.0785433	1.38379	-273.15	-22.0978	79.2852
1402	0.0785394	1.38371	-273.15	-22.0982	79.2809
1403	0.0785457	1.38373	-273.15	-22.0976	79.2818
1404	0.0785418	1.38369	-273.15	-22.098	79.2798
1405	0.0785358	1.3837	-273.15	-22.0986	79.2802
1406	0.0785399	1.38366	-273.15	-22.0982	79.2778
1407	0.0785352	1.3839	-273.15	-22.0987	79.2917
1408	0.0785155	1.38381	-273.15	-22.1009	79.2862
1409	0.0785531	1.38361	-273.15	-22.0967	79.2748
1410	0.0785306	1.3836	-273.15	-22.0992	79.2746
1411	0.0785454	1.38369	-273.15	-22.0976	79.2798
1412	0.0785349	1.38366	-273.15	-22.0988	79.2776
1413	0.0785205	1.38369	-273.15	-22.1003	79.2795
1414	0.0785337	1.38367	-273.15	-22.0989	79.2785
1415	0.0785429	1.38364	-273.15	-22.0979	79.2765
1416	0.0785261	1.38365	-273.15	-22.0997	79.2773
1417	0.0785311	1.38356	-273.15	-22.0992	79.2721
1418	0.0785249	1.3836	-273.15	-22.0998	79.2746
1419	0.0785289	1.38356	-273.15	-22.0994	79.272
1420	0.0785268	1.38356	-273.15	-22.0996	79.2722
1421	0.0785462	1.3833	-273.15	-22.0975	79.257
1422	0.0785316	1.3836	-273.15	-22.0991	79.2745
1423	0.0785375	1.38341	-273.15	-22.0985	79.2636
1424	0.0785172	1.38357	-273.15	-22.1007	79.2726
1425	0.0785314	1.38346	-273.15	-22.0991	79.2665
1426	0.0785118	1.38351	-273.15	-22.1013	79.2695
1427	0.0785283	1.38335	-273.15	-22.0995	79.26
1428	0.0785173	1.38348	-273.15	-22.1007	79.2673
1429	0.0785161	1.38339	-273.15	-22.1008	79.2625
1430	0.0785235	1.38334	-273.15	-22.1	79.2595
1431	0.0785362	1.38334	-273.15	-22.0986	79.2594
1432	0.0785251	1.38326	-273.15	-22.0998	79.255
1433	0.0785067	1.38339	-273.15	-22.1019	79.2622
1434	0.0785221	1.38332	-273.15	-22.1002	79.2582
1435	0.0785154	1.3833	-273.15	-22.1009	79.2572
1436	0.0785288	1.38314	-273.15	-22.0994	79.2479
1437	0.0785065	1.38327	-273.15	-22.1019	79.2558
1438	0.0785136	1.38331	-273.15	-22.1011	79.2579
1439	0.078508	1.38332	-273.15	-22.1017	79.2583
1440	0.0785153	1.38325	-273.15	-22.1009	79.2544
1441	0.078515	1.38327	-273.15	-22.1009	79.2557
1442	0.078519	1.38317	-273.15	-22.1005	79.2499
1443	0.0785141	1.38308	-273.15	-22.1011	79.2449
1444	0.0785156	1.38309	-273.15	-22.1009	79.245
1445	0.0785026	1.38311	-273.15	-22.1023	79.2462
1446	0.0785119	1.38314	-273.15	-22.1013	79.2483
1447	0.078499	1.38311	-273.15	-22.1027	79.2466
1448	0.0785126	1.3831	-273.15	-22.1012	79.2458
1449	0.078501	1.38301	-273.15	-22.1025	79.2405
1450	0.0785192	1.38297	-273.15	-22.1005	79.2385
1451	0.078513	1.38298	-273.15	-22.1012	79.239
1452	0.0785071	1.38302	-273.15	-22.1018	79.2413
1453	0.0784969	1.38295	-273.15	-22.103	79.2371
1454	0.0785173	1.38266	-273.15	-22.1007	79.2206
1455	0.0785006	1.38282	-273.15	-22.1025	79.2296
1456	0.0784879	1.38291	-273.15	-22.104	79.235
1457	0.0784928	1.38299	-273.15	-22.1034	79.2395
1458	0.0784958	1.38279	-273.15	-22.1031	79.2279
1459	0.0784954	1.38288	-273.15	-22.1031	79.2333
1460	0.078487	1.38284	-273.15	-22.104	79.2307
1461	0.0785016	1.38268	-273.15	-22.1024	79.2217
1462	0.0784914	1.3827	-273.15	-22.1036	79.2229
1463	0.0784928	1.38277	-273.15	-22.1034	79.2271
1464	0.078494	1.38273	-273.15	-22.1033	79.2244
1465	0.0784861	1.38261	-273.15	-22.1041	79.2174
1466	0.0784905	1.38264	-273.15	-22.1037	79.2196
1467	0.0784987	1.38248	-273.15	-22.1028	79.2104
1468	0.0784944	1.38263	-273.15	-22.1032	79.219
1469	0.07849	1.38254	-273.15	-22.1037	79.2136
1470	0.0784961	1.3824	-273.15	-22.103	79.2055
1471	0.0785012	1.38241	-273.15	-22.1025	79.2062
1472	0.0784861	1.38219	-273.15	-22.1041	79.1937
1473	0.0784913	1.3824	-273.15	-22.1036	79.2059
1474	0.0784856	1.38232	-273.15	-22.1042	79.2013
1475	0.0784959	1.38226	-273.15	-22.1031	79.1978
1476	0.0784715	1.3824	-273.15	-22.1058	79.2054
1477	0.0784689	1.38225	-273.15	-22.106	79.197
1478	0.0784569	1.38221	-273.15	-22.1074	79.1948
1479	0.0784677	1.3822	-273.15	-22.1062	79.1941
1480	0.07847	1.38203	-273.15	-22.1059	79.1844
1481	0.078483	1.38213	-273.15	-22.1045	79.1902
1482	0.0784896	1.38199	-273.15	-22.1038	79.182
1483	0.078475	1.38197	-273.15	-22.1054	79.1813
1484	0.0784777	1.38205	-273.15	-22.1051	79.1857
1485	0.0784743	1.3819	-273.15	-22.1055	79.1768
1486	0.0784726	1.38196	-273.15	-22.1056	79.1806
1487	0.078482	1.38181	-273.15	-22.1046	79.1719
1488	0.0784824	1.38178	-273.15	-22.1046	79.1702
1489	0.0784667	1.382	-273.15	-22.1063	79.1825
1490	0.0784707	1.3818	-273.15	-22.1058	79.1712
1491	0.078458	1.38184	-273.15	-22.1073	79.1735
1492	0.0784759	1.3817	-273.15	-22.1053	79.1655
1493	0.0784635	1.38173	-273.15	-22.1067	79.1675
1494	0.0784769	1.38171	-273.15	-22.1052	79.1663
1495	0.0784683	1.38165	-273.15	-22.1061	79.1626
1496	0.0784571	1.38156	-273.15	-22.1074	79.1573
1497	0.0784627	1.38171	-273.15	-22.1067	79.1659
1498	0.0784681	1.38146	-273.15	-22.1061	79.1519
1499	0.0784604	1.38158	-273.15	-22.107	79.1587
1500	0.0784649	1.38149	-273.15	-22.1065	79.1533
1501	0.0784559	1.38152	-273.15	-22.1075	79.1551
1502	0.0784582	1.38143	-273.15	-22.1072	79.1504
1503	0.0784541	1.38142	-273.15	-22.1077	79.1498
1504	0.0784706	1.38137	-273.15	-22.1059	79.1468
1505	0.0784488	1.38133	-273.15	-22.1083	79.1443
1506	0.0784678	1.38133	-273.15	-22.1062	79.1446
1507	0.0784683	1.38125	-273.15	-22.1061	79.1399
1508	0.0784447	1.38134	-273.15	-22.1087	79.145
1509	0.0784557	1.38115	-273.15	-22.1075	79.134
1510	0.0784553	1.38125	-273.15	-22.1076	79.1395
1511	0.0784595	1.38118	-273.15	-22.1071	79.136
1512	0.0784398	1.38135	-273.15	-22.1093	79.1455
1513	0.0784475	1.38115	-273.15	-22.1084	79.134
1514	0.0784569	1.38101	-273.15	-22.1074	79.1263
1515	0.0784366	1.38116	-273.15	-22.1096	79.1344
1516	0.0784548	1.38096	-273.15	-22.1076	79.1234
1517	0.0784478	1.38097	-273.15	-22.1084	79.1238
1518	0.0784318	1.38092	-273.15	-22.1102	79.1207
1519	0.0784286	1.38111	-273.15	-22.1105	79.1319
1520	0.0784499	1.38095	-273.15	-22.1082	79.1228
1521	0.0784442	1.3809	-273.15	-22.1088	79.1199
1522	0.0784443	1.38083	-273.15	-22.1088	79.1158
1523	0.0784437	1.38083	-273.15	-22.1088	79.1156
1524	0.0784483	1.38059	-273.15	-22.1083	79.102
1525	0.0784418	1.38059	-273.15	-22.109	79.1021
1526	0.0784298	1.38065	-273.15	-22.1104	79.1055
1527	0.078436	1.38076	-273.15	-22.1097	79.1119
1528	0.0784269	1.38066	-273.15	-22.1107	79.106
1529	0.0784335	1.38067	-273.15	-22.11	79.1064
1530	0.0784342	1.38056	-273.15	-22.1099	79.1002
1531	0.07844	1.38056	-273.15	-22.1093	79.1001
1532	0.0784379	1.38058	-273.15	-22.1095	79.1016
1533	0.0784211	1.38049	-273.15	-22.1113	79.0964
1534	0.0784343	1.38052	-273.15	-22.1099	79.0981
1535	0.0784261	1.38057	-273.15	-22.1108	79.1005
1536	0.0784255	1.38034	-273.15	-22.1109	79.0878
1537	0.078427	1.38043	-273.15	-22.1107	79.0926
1538	0.0784211	1.38038	-273.15	-22.1113	79.0898
1539	0.0784218	1.38034	-273.15	-22.1113	79.0875
1540	0.0784214	1.3803	-273.15	-22.1113	79.0857
1541	0.0784262	1.38042	-273.15	-22.1108	79.0922
1542	0.0784256	1.38041	-273.15	-22.1108	79.0916
1543	0.078411	1.38021	-273.15	-22.1125	79.0803
1544	0.0784216	1.3803	-273.15	-22.1113	79.0854
1545	0.0784253	1.3801	-273.15	-22.1109	79.0742
1546	0.078419	1.38001	-273.15	-22.1116	79.0689
1547	0.0784079	1.38016	-273.15	-22.1128	79.0772
1548	0.0784269	1.38008	-273.15	-22.1107	79.0725
1549	0.0784324	1.38005	-273.15	-22.1101	79.071
1550	0.0784125	1.38006	-273.15	-22.1123	79.0714
1551	0.0784036	1.38012	-273.15	-22.1133	79.0753
1552	0.0784306	1.37996	-273.15	-22.1103	79.0656
1553	0.0784022	1.38007	-273.15	-22.1134	79.072
1554	0.078422	1.37994	-273.15	-22.1112	79.0647
1555	0.0784168	1.37986	-273.15	-22.1118	79.0599
1556	0.0784135	1.37974	-273.15	-22.1122	79.0536
1557	0.0784092	1.37983	-273.15	-22.1127	79.0582
1558	0.078414	1.37997	-273.15	-22.1121	79.0663
1559	0.0784003	1.38006	-273.15	-22.1137	79.0714
1560	0.0783979	1.37996	-273.15	-22.1139	79.0657
1561	0.0783989	1.37986	-273.15	-22.1138	79.0603
1562	0.0784029	1.37993	-273.15	-22.1134	79.0645
1563	0.0784123	1.37969	-273.15	-22.1123	79.0507
1564	0.0784011	1.3798	-273.15	-22.1136	79.0567
1565	0.0783995	1.37976	-273.15	-22.1137	79.0543
1566	0.0784243	1.37967	-273.15	-22.111	79.0495
1567	0.0784111	1.37958	-273.15	-22.1125	79.0442
1568	0.0784147	1.37955	-273.15	-22.1121	79.0423
1569	0.0784085	1.37971	-273.15	-22.1127	79.0514
1570	0.0783944	1.37954	-273.15	-22.1143	79.0418
1571	0.0784142	1.37961	-273.15	-22.1121	79.0461
1572	0.0783854	1.3798	-273.15	-22.1153	79.057
1573	0.078388	1.37966	-273.15	-22.115	79.0486
1574	0.0783981	1.37963	-273.15	-22.1139	79.047
1575	0.078395	1.37955	-273.15	-22.1142	79.0423
1576	0.0784015	1.37957	-273.15	-22.1135	79.0438
1577	0.0783931	1.37955	-273.15	-22.1144	79.0423
1578	0.0783866	1.37957	-273.15	-22.1152	79.0438
1579	0.078404	1.37951	-273.15	-22.1132	79.0402
1580	0.0783863	1.37971	-273.15	-22.1152	79.0516
1581	0.0783913	1.37952	-273.15	-22.1146	79.0408
1582	0.078386	1.37946	-273.15	-22.1152	79.0372
1583	0.078397	1.37949	-273.15	-22.114	79.039
1584	0.0783943	1.3794	-273.15	-22.1143	79.0336
1585	0.0783983	1.3795	-273.15	-22.1139	79.0396
1586	0.0783899	1.37946	-273.15	-22.1148	79.0372
1587	0.0783986	1.37933	-273.15	-22.1138	79.0296
1588	0.0783791	1.37951	-273.15	-22.116	79.0399
1589	0.0783947	1.37951	-273.15	-22.1143	79.0403
1590	0.078375	1.37933	-273.15	-22.1165	79.0301
1591	0.0783999	1.37942	-273.15	-22.1137	79.0348
1592	0.0783968	1.37928	-273.15	-22.114	79.027
1593	0.0783866	1.37948	-273.15	-22.1152	79.0386
1594	0.07839	1.37922	-273.15	-22.1148	79.0233
1595	0.0783841	1.37934	-273.15	-22.1154	79.0304
1596	0.078384	1.37923	-273.15	-22.1155	79.0242
1597	0.0783811	1.37924	-273.15	-22.1158	79.0247
1598	0.0783719	1.37934	-273.15	-22.1168	79.0304
1599	0.0783769	1.37931	-273.15	-22.1162	79.0286
1600	0.0783662	1.3793	-273.15	-22.1174	79.0279
1601	0.0783786	1.37907	-273.15	-22.1161	79.0147
1602	0.0783769	1.37915	-273.15	-22.1162	79.0197
1603	0.0783775	1.37927	-273.15	-22.1162	79.0265
1604	0.0783789	1.37919	-273.15	-22.116	79.0218
1605	0.0783711	1.37921	-273.15	-22.1169	79.023
1606	0.078366	1.37913	-273.15	-22.1175	79.0185
1607	0.0783796	1.37924	-273.15	-22.1159	79.0244
1608	0.0783762	1.37917	-273.15	-22.1163	79.0205
1609	0.0783694	1.37916	-273.15	-22.1171	79.0203
1610	0.0783756	1.37899	-273.15	-22.1164	79.0105
1611	0.0783878	1.37907	-273.15	-22.115	79.0151
1612	0.0783765	1.379	-273.15	-22.1163	79.0107
1613	0.0783753	1.37914	-273.15	-22.1164	79.0191
1614	0.0783795	1.37894	-273.15	-22.1159	79.0074
1615	0.0783607	1.37917	-273.15	-22.118	79.0206
1616	0.0783663	1.3791	-273.15	-22.1174	79.0164
1617	0.0783681	1.37919	-273.15	-22.1172	79.0216
1618	0.0783769	1.37902	-273.15	-22.1162	79.0123
1619	0.0783582	1.37915	-273.15	-22.1183	79.0198
1620	0.0783719	1.37908	-273.15	-22.1168	79.0156
1621	0.0783624	1.37904	-273.15	-22.1178	79.0129
1622	0.0783612	1.37915	-273.15	-22.118	79.0194
1623	0.0783529	1.37898	-273.15	-22.1189	79.01
1624	0.0783689	1.37903	-273.15	-22.1171	79.0124
1625	0.0783591	1.37903	-273.15	-22.1182	79.0127
1626	0.0783435	1.37909	-273.15	-22.1199	79.016
1627	0.0783535	1.37896	-273.15	-22.1188	79.0086
1628	0.0783649	1.37901	-273.15	-22.1176	79.0114
1629	0.0783626	1.379	-273.15	-22.1178	79.0108
1630	0.0783511	1.379	-273.15	-22.1191	79.0111
1631	0.0783534	1.37897	-273.15	-22.1188	79.0092
1632	0.078365	1.37899	-273.15	-22.1176	79.0106
1633	0.0783658	1.37905	-273.15	-22.1175	79.0139
1634	0.0783557	1.37898	-273.15	-22.1186	79.0098
1635	0.078355	1.37894	-273.15	-22.1187	79.0074
1636	0.0783468	1.37895	-273.15	-22.1196	79.008
1637	0.0783532	1.37897	-273.15	-22.1189	79.0092
1638	0.07834	1.37912	-273.15	-22.1203	79.0177
1639	0.0783594	1.37884	-273.15	-22.1182	79.0018
1640	0.0783484	1.37897	-273.15	-22.1194	79.009
1641	0.0783507	1.37893	-273.15	-22.1191	79.007
1642	0.0783476	1.37885	-273.15	-22.1195	79.0026
1643	0.0783515	1.3789	-273.15	-22.1191	79.0053
1644	0.078343	1.37905	-273.15	-22.12	79.0139
1645	0.0783606	1.37886	-273.15	-22.118	79.0027
1646	0.0783421	1.37896	-273.15	-22.1201	79.0087
1647	0.0783533	1.37878	-273.15	-22.1189	78.9984
1648	0.0783595	1.37893	-273.15	-22.1182	79.0069
1649	0.0783364	1.37885	-273.15	-22.1207	79.002
1650	0.0783455	1.37879	-273.15	-22.1197	78.9988
1651	0.078336	1.37891	-273.15	-22.1208	79.0054
1652	0.0783457	1.37898	-273.15	-22.1197	79.0095
1653	0.0783386	1.37892	-273.15	-22.1205	79.0062
1654	0.0783511	1.379	-273.15	-22.1191	79.0107
1655	0.0783431	1.37883	-273.15	-22.12	79.0013
1656	0.0783525	1.37882	-273.15	-22.1189	79.0006
1657	0.0783315	1.37892	-273.15	-22.1213	79.0066
1658	0.0783416	1.37884	-273.15	-22.1201	79.0018
1659	0.0783439	1.37889	-273.15	-22.1199	79.0045
1660	0.0783369	1.37879	-273.15	-22.1207	78.9986
1661	0.0783341	1.37888	-273.15	-22.121	79.0037
1662	0.0783244	1.37889	-273.15	-22.1221	79.0047
1663	0.078335	1.37878	-273.15	-22.1209	78.9982
1664	0.0783412	1.37874	-273.15	-22.1202	78.9962
1665	0.0783327	1.37871	-273.15	-22.1211	78.994
1666	0.0783292	1.37889	-273.15	-22.1215	79.0047
1667	0.0783235	1.37871	-273.15	-22.1222	78.9942
1668	0.0783382	1.37876	-273.15	-22.1205	78.9969
1669	0.0783283	1.37868	-273.15	-22.1216	78.9928
1670	0.0783368	1.37862	-273.15	-22.1207	78.9893
1671	0.0783267	1.37875	-273.15	-22.1218	78.9967
1672	0.0783248	1.37884	-273.15	-22.122	79.0018
1673	0.0783198	1.37875	-273.15	-22.1226	78.9967
1674	0.0783347	1.37878	-273.15	-22.1209	78.9982
1675	0.0783288	1.37863	-273.15	-22.1216	78.9896
1676	0.0783281	1.3788	-273.15	-22.1216	78.9992
1677	0.0783319	1.37869	-273.15	-22.1212	78.9933
1678	0.0783225	1.37871	-273.15	-22.1223	78.994
1679	0.0783215	1.37866	-273.15	-22.1224	78.9913
1680	0.0783173	1.37862	-273.15	-22.1228	78.9892
1681	0.078325	1.3788	-273.15	-22.122	78.9992
1682	0.0783315	1.37855	-273.15	-22.1213	78.9853
1683	0.078335	1.37867	-273.15	-22.1209	78.992
1684	0.0783386	1.37854	-273.15	-22.1205	78.9845
1685	0.0783125	1.3787	-273.15	-22.1234	78.9938
1686	0.0783231	1.37854	-273.15	-22.1222	78.9847
1687	0.0783154	1.37867	-273.15	-22.1231	78.9921
1688	0.0783278	1.37874	-273.15	-22.1217	78.9962
1689	0.0783318	1.37853	-273.15	-22.1212	78.9837
1690	0.0783323	1.37857	-273.15	-22.1212	78.9862
1691	0.0783356	1.37871	-273.15	-22.1208	78.9943
1692	0.0783178	1.37865	-273.15	-22.1228	78.9911
1693	0.0783049	1.37873	-273.15	-22.1242	78.9952
1694	0.0783279	1.37854	-273.15	-22.1217	78.9846
1695	0.0783179	1.37859	-273.15	-22.1228	78.9876
1696	0.0783003	1.37866	-273.15	-22.1247	78.9913
1697	0.0783123	1.37866	-273.15	-22.1234	78.9916
1698	0.07831	1.37873	-273.15	-22.1237	78.9953
1699	0.0782949	1.37872	-273.15	-22.1253	78.995
1700	0.0783201	1.37862	-273.15	-22.1225	78.9892
1701	0.0783123	1.37861	-273.15	-22.1234	78.9888
1702	0.0783143	1.37847	-273.15	-22.1232	78.9805
1703	0.0783043	1.3787	-273.15	-22.1243	78.9939
1704	0.0783154	1.37859	-273.15	-22.1231	78.9874
1705	0.0783151	1.37865	-273.15	-22.1231	78.9908
1706	0.078313	1.37857	-273.15	-22.1233	78.9861
1707	0.0783133	1.37853	-273.15	-22.1233	78.9841
1708	0.0782946	1.37875	-273.15	-22.1254	78.9966
1709	0.0783086	1.37859	-273.15	-22.1238	78.9874
1710	0.0783066	1.37855	-273.15	-22.124	78.9849
1711	0.0782985	1.37865	-273.15	-22.1249	78.9911
1712	0.0783138	1.37853	-273.15	-22.1232	78.9838
1713	0.0783007	1.37858	-273.15	-22.1247	78.9869
1714	0.07831	1.37857	-273.15	-22.1237	78.9864
1715	0.0783148	1.37853	-273.15	-22.1231	78.9841
1716	0.0783112	1.37844	-273.15	-22.1235	78.9786
1717	0.0783115	1.37851	-273.15	-22.1235	78.9826
1718	0.0783017	1.37849	-273.15	-22.1246	78.9819
1719	0.0782956	1.37845	-273.15	-22.1253	78.9797
1720	0.0783055	1.37851	-273.15	-22.1242	78.9828
1721	0.0783076	1.37844	-273.15	-22.1239	78.9789
1722	0.0783051	1.37851	-273.15	-22.1242	78.9831
1723	0.0783049	1.37841	-273.15	-22.1242	78.9773
1724	0.0782999	1.37864	-273.15	-22.1248	78.9902
1725	0.0783011	1.37837	-273.15	-22.1246	78.9751
1726	0.078288	1.37837	-273.15	-22.1261	78.9745
1727	0.0782937	1.37855	-273.15	-22.1255	78.9853
1728	0.0783083	1.37837	-273.15	-22.1238	78.9751
1729	0.0783091	1.37838	-273.15	-22.1238	78.9754
1730	0.0783028	1.3783	-273.15	-22.1245	78.9706
1731	0.0783024	1.3783	-273.15	-22.1245	78.9707
1732	0.078301	1.37841	-273.15	-22.1247	78.9772
1733	0.0782987	1.37824	-273.15	-22.1249	78.9676
1734	0.0783033	1.37828	-273.15	-22.1244	78.9699
1735	0.0783038	1.37831	-273.15	-22.1243	78.9713
1736	0.0782922	1.37837	-273.15	-22.1256	78.9751
1737	0.078292	1.37843	-273.15	-22.1257	78.9782
1738	0.0782951	1.37837	-273.15	-22.1253	78.9747
1739	0.0782836	1.37825	-273.15	-22.1266	78.9677
1740	0.0782972	1.37838	-273.15	-22.1251	78.9753
1741	0.0782903	1.3783	-273.15	-22.1258	78.9705
1742	0.0782853	1.37844	-273.15	-22.1264	78.9785
1743	0.0782805	1.37826	-273.15	-22.1269	78.9687
1744	0.0782826	1.37826	-273.15	-22.1267	78.9684
1745	0.0782926	1.37826	-273.15	-22.1256	78.9686
1746	0.0782957	1.37823	-273.15	-22.1252	78.9665
1747	0.0782963	1.37836	-273.15	-22.1252	78.9741
1748	0.0782961	1.37828	-273.15	-22.1252	78.9695
1749	0.0782881	1.37819	-273.15	-22.1261	78.9647
1750	0.0782928	1.37808	-273.15	-22.1256	78.958
1751	0.0782978	1.37823	-273.15	-22.125	78.9665
1752	0.0782786	1.37837	-273.15	-22.1271	78.9748
1753	0.0782652	1.37845	-273.15	-22.1286	78.9793
1754	0.0782909	1.37831	-273.15	-22.1258	78.9715
1755	0.0782863	1.37827	-273.15	-22.1263	78.9689
1756	0.078289	1.37817	-273.15	-22.126	78.9636
1757	0.0782817	1.37826	-273.15	-22.1268	78.9685
1758	0.0782719	1.37819	-273.15	-22.1279	78.9645
1759	0.0782848	1.37819	-273.15	-22.1264	78.9644
1760	0.0782774	1.37821	-273.15	-22.1273	78.9657
1761	0.0782871	1.37821	-273.15	-22.1262	78.9659
1762	0.0782909	1.37815	-273.15	-22.1258	78.9621
1763	0.0782792	1.37814	-273.15	-22.1271	78.9613
1764	0.0782786	1.37807	-273.15	-22.1271	78.9573
1765	0.0782701	1.37813	-273.15	-22.1281	78.9609
1766	0.0782879	1.37821	-273.15	-22.1261	78.9657
1767	0.0782659	1.37811	-273.15	-22.1286	78.9598
1768	0.0782777	1.37796	-273.15	-22.1272	78.9515
1769	0.0782827	1.37794	-273.15	-22.1267	78.9502
1770	0.0782856	1.3779	-273.15	-22.1264	78.9477
1771	0.0782728	1.37814	-273.15	-22.1278	78.9613
1772	0.0782743	1.37796	-273.15	-22.1276	78.9514
1773	0.0782851	1.37783	-273.15	-22.1264	78.9436
1774	0.0782639	1.37814	-273.15	-22.1288	78.9614
1775	0.0782681	1.37805	-273.15	-22.1283	78.9562
1776	0.0782749	1.378	-273.15	-22.1275	78.9537
1777	0.0782734	1.37794	-273.15	-22.1277	78.9503
1778	0.0782801	1.37797	-273.15	-22.127	78.9518
1779	0.0782675	1.37792	-273.15	-22.1284	78.9489
1780	0.0782654	1.37781	-273.15	-22.1286	78.9426
1781	0.0782777	1.37792	-273.15	-22.1272	78.9492
1782	0.0782738	1.37774	-273.15	-22.1277	78.9389
1783	0.0782588	1.3779	-273.15	-22.1293	78.9477
1784	0.078269	1.37783	-273.15	-22.1282	78.9439
1785	0.0782736	1.37776	-273.15	-22.1277	78.9401
1786	0.0782611	1.37789	-273.15	-22.1291	78.947
1787	0.0782691	1.37783	-273.15	-22.1282	78.9438
1788	0.078265	1.37783	-273.15	-22.1287	78.9436
1789	0.0782649	1.37773	-273.15	-22.1287	78.9384
1790	0.0782851	1.37772	-273.15	-22.1264	78.9373
1791	0.0782651	1.37784	-273.15	-22.1286	78.9445
1792	0.0782629	1.37782	-273.15	-22.1289	78.943
1793	0.0782687	1.37782	-273.15	-22.1282	78.9432
1794	0.0782643	1.37779	-273.15	-22.1287	78.9415
1795	0.0782672	1.37762	-273.15	-22.1284	78.9318
1796	0.0782634	1.37772	-273.15	-22.1288	78.9378
1797	0.0782712	1.37771	-273.15	-22.128	78.9368
1798	0.0782604	1.37757	-273.15	-22.1292	78.9289
1799	0.0782732	1.37761	-273.15	-22.1277	78.9315
1800	0.0782575	1.37756	-273.15	-22.1295	78.9282
1801	0.0782699	1.37748	-273.15	-22.1281	78.924
1802	0.0782711	1.37754	-273.15	-22.128	78.9273
1803	0.0782664	1.3775	-273.15	-22.1285	78.9252
1804	0.0782577	1.37753	-273.15	-22.1295	78.9269
1805	0.0782609	1.37767	-273.15	-22.1291	78.935
1806	0.078258	1.37772	-273.15	-22.1294	78.9374
1807	0.0782615	1.37741	-273.15	-22.129	78.9197
1808	0.078248	1.37752	-273.15	-22.1305	78.9261
1809	0.0782647	1.37757	-273.15	-22.1287	78.9291
1810	0.0782421	1.37766	-273.15	-22.1312	78.9338
1811	0.0782469	1.37742	-273.15	-22.1307	78.9201
1812	0.0782551	1.37749	-273.15	-22.1297	78.9241
1813	0.0782517	1.37752	-273.15	-22.1301	78.9259
1814	0.0782607	1.37746	-273.15	-22.1291	78.9229
1815	0.0782651	1.37755	-273.15	-22.1286	78.9276
1816	0.0782395	1.37745	-273.15	-22.1315	78.9223
1817	0.0782422	1.37747	-273.15	-22.1312	78.9233
1818	0.078257	1.37735	-273.15	-22.1295	78.9163
1819	0.0782598	1.37746	-273.15	-22.1292	78.9225
1820	0.0782366	1.37763	-273.15	-22.1318	78.9322
1821	0.0782576	1.37728	-273.15	-22.1295	78.9125
1822	0.0782523	1.37726	-273.15	-22.1301	78.9112
1823	0.0782462	1.37743	-273.15	-22.1307	78.9209
1824	0.0782448	1.37733	-273.15	-22.1309	78.9151
1825	0.078243	1.37747	-273.15	-22.1311	78.9234
1826	0.0782453	1.37721	-273.15	-22.1308	78.9085
1827	0.078252	1.37724	-273.15	-22.1301	78.9103
1828	0.0782455	1.37723	-273.15	-22.1308	78.9098
1829	0.0782429	1.3773	-273.15	-22.1311	78.9135
1830	0.0782582	1.37713	-273.15	-22.1294	78.9037
1831	0.078242	1.3773	-273.15	-22.1312	78.9135
1832	0.0782567	1.37715	-273.15	-22.1296	78.9049
1833	0.0782511	1.37715	-273.15	-22.1302	78.9047
1834	0.0782449	1.37732	-273.15	-22.1309	78.9148
1835	0.0782281	1.37721	-273.15	-22.1327	78.9081
1836	0.0782437	1.37716	-273.15	-22.131	78.9057
1837	0.0782464	1.37713	-273.15	-22.1307	78.9036
1838	0.0782457	1.37712	-273.15	-22.1308	78.9033
1839	0.0782395	1.3771	-273.15	-22.1315	78.902
1840	0.0782364	1.37704	-273.15	-22.1318	78.8985
1841	0.0782343	1.37698	-273.15	-22.1321	78.895
1842	0.0782442	1.37689	-273.15	-22.131	78.8899
1843	0.0782325	1.37711	-273.15	-22.1323	78.9025
1844	0.0782437	1.37691	-273.15	-22.131	78.891
1845	0.0782302	1.37697	-273.15	-22.1325	78.8943
1846	0.0782425	1.37682	-273.15	-22.1311	78.8859
1847	0.0782432	1.37698	-273.15	-22.1311	78.895
1848	0.0782411	1.37697	-273.15	-22.1313	78.8946
1849	0.0782324	1.37698	-273.15	-22.1323	78.8953
1850	0.0782246	1.37691	-273.15	-22.1331	78.8908
1851	0.078245	1.37698	-273.15	-22.1309	78.8949
1852	0.0782392	1.37678	-273.15	-22.1315	78.8837
1853	0.0782441	1.37686	-273.15	-22.131	78.8882
1854	0.0782393	1.37687	-273.15	-22.1315	78.8887
1855	0.0782232	1.37704	-273.15	-22.1333	78.8985
1856	0.0782452	1.37676	-273.15	-22.1308	78.8825
1857	0.0782209	1.37682	-273.15	-22.1335	78.8858
1858	0.0782258	1.37688	-273.15	-22.133	78.8892
1859	0.0782316	1.37663	-273.15	-22.1324	78.8752
1860	0.0782289	1.37681	-273.15	-22.1327	78.8856
1861	0.0782193	1.37667	-273.15	-22.1337	78.8772
1862	0.0782263	1.37678	-273.15	-22.1329	78.884
1863	0.0782358	1.37662	-273.15	-22.1319	78.8747
1864	0.0782359	1.37671	-273.15	-22.1319	78.8799
1865	0.0782296	1.37681	-273.15	-22.1326	78.8854
1866	0.0782255	1.37666	-273.15	-22.133	78.8769
1867	0.0782357	1.37672	-273.15	-22.1319	78.8804
1868	0.0782333	1.37675	-273.15	-22.1322	78.8817
1869	0.0782362	1.37666	-273.15	-22.1318	78.8766
1870	0.0782312	1.37652	-273.15	-22.1324	78.8686
1871	0.0782329	1.37663	-273.15	-22.1322	78.8753
1872	0.0782257	1.37678	-273.15	-22.133	78.8837
1873	0.0782267	1.37675	-273.15	-22.1329	78.8819
1874	0.0782228	1.3767	-273.15	-22.1333	78.8792
1875	0.0782301	1.37663	-273.15	-22.1325	78.8753
1876	0.0782132	1.37662	-273.15	-22.1344	78.8747
1877	0.0782217	1.37664	-273.15	-22.1335	78.8759
1878	0.0782102	1.37672	-273.15	-22.1347	78.8804
1879	0.0782288	1.3767	-273.15	-22.1327	78.8788
1880	0.0782174	1.3767	-273.15	-22.1339	78.8793
1881	0.0782123	1.37675	-273.15	-22.1345	78.8821
1882	0.0782161	1.37674	-273.15	-22.1341	78.8816
1883	0.0782154	1.37666	-273.15	-22.1342	78.8767
1884	0.078218	1.37668	-273.15	-22.1339	78.8781
1885	0.0782122	1.37677	-273.15	-22.1345	78.8832
1886	0.0782269	1.37661	-273.15	-22.1329	78.8741
1887	0.0782182	1.37663	-273.15	-22.1338	78.8753
1888	0.0782238	1.37662	-273.15	-22.1332	78.8747
1889	0.0782283	1.37668	-273.15	-22.1327	78.878
1890	0.0782256	1.3766	-273.15	-22.133	78.8733
1891	0.0782212	1.37663	-273.15	-22.1335	78.8753
1892	0.0782171	1.37666	-273.15	-22.134	78.877
1893	0.0782231	1.37674	-273.15	-22.1333	78.8815
1894	0.0782066	1.37687	-273.15	-22.1351	78.8887
1895	0.0782204	1.37659	-273.15	-22.1336	78.873
1896	0.0782035	1.37671	-273.15	-22.1355	78.88
1897	0.0782246	1.37665	-273.15	-22.1331	78.876
1898	0.0782193	1.3767	-273.15	-22.1337	78.8793
1899	0.0782191	1.37667	-273.15	-22.1337	78.8772
1900	0.0782081	1.37674	-273.15	-22.135	78.8813
1901	0.0782165	1.37688	-273.15	-22.134	78.8892
1902	0.0782315	1.37672	-273.15	-22.1324	78.8805
1903	0.0782156	1.37689	-273.15	-22.1341	78.89
1904	0.0782019	1.37699	-273.15	-22.1357	78.8955
1905	0.0782115	1.37673	-273.15	-22.1346	78.881
1906	0.0782009	1.37693	-273.15	-22.1358	78.8924
1907	0.0782165	1.37676	-273.15	-22.134	78.8825
1908	0.078217	1.3769	-273.15	-22.134	78.8905
1909	0.0782203	1.37679	-273.15	-22.1336	78.8845
1910	0.0782082	1.37688	-273.15	-22.135	78.8891
1911	0.0782084	1.37689	-273.15	-22.1349	78.89
1912	0.0782115	1.3768	-273.15	-22.1346	78.8851
1913	0.0781999	1.37689	-273.15	-22.1359	78.89
1914	0.0782043	1.37701	-273.15	-22.1354	78.897
1915	0.0782062	1.37695	-273.15	-22.1352	78.8937
1916	0.0782116	1.37693	-273.15	-22.1346	78.8923
1917	0.078206	1.37693	-273.15	-22.1352	78.8924
1918	0.078202	1.37697	-273.15	-22.1356	78.8944
1919	0.0782185	1.37681	-273.15	-22.1338	78.8853
1920	0.0782119	1.3768	-273.15	-22.1345	78.885
1921	0.0781963	1.37704	-273.15	-22.1363	78.8983
1922	0.0781981	1.37709	-273.15	-22.1361	78.9015
1923	0.07821	1.37695	-273.15	-22.1348	78.8931
1924	0.0782115	1.37696	-273.15	-22.1346	78.8941
1925	0.078217	1.37685	-273.15	-22.134	78.8878
1926	0.0781937	1.37708	-273.15	-22.1366	78.9009
1927	0.078206	1.37708	-273.15	-22.1352	78.9006
1928	0.0782055	1.37707	-273.15	-22.1353	78.9005
1929	0.0782067	1.37693	-273.15	-22.1351	78.8922
1930	0.0782073	1.37706	-273.15	-22.1351	78.8998
1931	0.0781967	1.37701	-273.15	-22.1362	78.8966
1932	0.0782099	1.37695	-273.15	-22.1348	78.8937
1933	0.0781988	1.37715	-273.15	-22.136	78.9051
1934	0.0781904	1.3772	-273.15	-22.1369	78.9077
1935	0.0782006	1.37704	-273.15	-22.1358	78.8985
1936	0.078203	1.37703	-273.15	-22.1355	78.898
1937	0.0782117	1.37696	-273.15	-22.1346	78.8939
1938	0.078201	1.37711	-273.15	-22.1357	78.9026
1939	0.0781823	1.37727	-273.15	-22.1378	78.912
1940	0.0781803	1.37719	-273.15	-22.1381	78.907
1941	0.0782031	1.37705	-273.15	-22.1355	78.8993
1942	0.0782049	1.37691	-273.15	-22.1353	78.8909
1943	0.0781987	1.37716	-273.15	-22.136	78.9053
1944	0.0781987	1.37705	-273.15	-22.136	78.8992
1945	0.0781995	1.37714	-273.15	-22.1359	78.9045
1946	0.078191	1.37718	-273.15	-22.1369	78.9066
1947	0.0781903	1.37723	-273.15	-22.1369	78.9094
1948	0.0781931	1.37702	-273.15	-22.1366	78.8977
1949	0.0782105	1.37707	-273.15	-22.1347	78.9004
1950	0.0782139	1.3771	-273.15	-22.1343	78.9022
1951	0.0781924	1.37706	-273.15	-22.1367	78.8998
1952	0.0781921	1.37717	-273.15	-22.1367	78.906
1953	0.0781929	1.37701	-273.15	-22.1367	78.8968
1954	0.0782046	1.37708	-273.15	-22.1354	78.901
1955	0.0781943	1.37702	-273.15	-22.1365	78.8977
1956	0.0781992	1.37718	-273.15	-22.1359	78.9067
1957	0.0782005	1.37716	-273.15	-22.1358	78.9055
1958	0.0781908	1.3772	-273.15	-22.1369	78.9076
1959	0.0782011	1.3769	-273.15	-22.1357	78.8908
1960	0.0781748	1.37692	-273.15	-22.1387	78.8919
1961	0.0781828	1.37709	-273.15	-22.1378	78.9017
1962	0.0781927	1.37717	-273.15	-22.1367	78.9059
1963	0.0781858	1.37715	-273.15	-22.1374	78.9051
1964	0.0781903	1.37713	-273.15	-22.1369	78.904
1965	0.0781966	1.37704	-273.15	-22.1362	78.8987
1966	0.0781983	1.37699	-273.15	-22.1361	78.8959
1967	0.0781961	1.3771	-273.15	-22.1363	78.9019
1968	0.0781713	1.37713	-273.15	-22.1391	78.9037
1969	0.0781958	1.37698	-273.15	-22.1363	78.8954
1970	0.0781859	1.37683	-273.15	-22.1374	78.8864
1971	0.0781852	1.37712	-273.15	-22.1375	78.903
1972	0.0781738	1.37718	-273.15	-22.1388	78.9065
1973	0.0781772	1.37715	-273.15	-22.1384	78.9048
1974	0.0781863	1.37705	-273.15	-22.1374	78.8993
1975	0.0781776	1.37712	-273.15	-22.1384	78.9029
1976	0.0781934	1.37707	-273.15	-22.1366	78.9002
1977	0.0781945	1.37694	-273.15	-22.1365	78.8929
1978	0.0781886	1.37704	-273.15	-22.1371	78.8987
1979	0.0781787	1.37686	-273.15	-22.1382	78.8884
1980	0.0781889	1.37687	-273.15	-22.1371	78.889
1981	0.0781849	1.37698	-273.15	-22.1375	78.8951
1982	0.0781926	1.37699	-273.15	-22.1367	78.8955
1983	0.0781846	1.37704	-273.15	-22.1376	78.8988
1984	0.0781847	1.37689	-273.15	-22.1376	78.8898
1985	0.0781786	1.37693	-273.15	-22.1382	78.8924
1986	0.0781898	1.37675	-273.15	-22.137	78.8821
1987	0.0781901	1.37676	-273.15	-22.137	78.8827
1988	0.0781759	1.37698	-273.15	-22.1385	78.8954
1989	0.0781855	1.37692	-273.15	-22.1375	78.8916
1990	0.0781751	1.37674	-273.15	-22.1386	78.8815
1991	0.0781741	1.37693	-273.15	-22.1387	78.892
1992	0.0781809	1.37687	-273.15	-22.138	78.889
1993	0.0781827	1.37697	-273.15	-22.1378	78.8945
1994	0.0781743	1.37683	-273.15	-22.1387	78.8867
1995	0.0781853	1.37663	-273.15	-22.1375	78.875
1996	0.078163	1.37697	-273.15	-22.14	78.8946
1997	0.0781712	1.37686	-273.15	-22.1391	78.8885
1998	0.0781655	1.37692	-273.15	-22.1397	78.8916
1999	0.0781728	1.37685	-273.15	-22.1389	78.8876
[truncated: 48,641 more rows]
