# Supplementary material for: Data of the quantification of the influence of DMSO concentration on the kinetic of interaction between TNFα and SPD304
Source: Data Brief. 2021 Nov 20;39:107610. doi: 10.1016/j.dib.2021.107610 (PMC8637341; doi:10.1016/j.dib.2021.107610)
Supplement: Supplementary file 1 [file mmc1.zip › Table-3b.xlsx]

## Sheet: SAWA1-VH-MUDA-MHOH-SPD304-18-04
time (s)	Module	Phase (rad)	T(°C)	Module(dB)	Phase [°]
1	0.0461255	1.06203	-273.15	-26.7212	60.8497
2	0.0461239	1.06196	-273.15	-26.7215	60.8461							SAW : A1/SPD304/2%DMSO/08-04-2019
3	0.0461283	1.06201	-273.15	-26.7207	60.8487
4	0.0460951	1.06182	-273.15	-26.7269	60.838
5	0.0461131	1.06175	-273.15	-26.7235	60.8336
6	0.0461025	1.06174	-273.15	-26.7255	60.8332							Frequency : 103.377 MHz
7	0.0461197	1.06192	-273.15	-26.7223	60.8434
8	0.0461121	1.06186	-273.15	-26.7237	60.84
9	0.0461207	1.06181	-273.15	-26.7221	60.8375
10	0.0460792	1.06156	-273.15	-26.7299	60.8231
11	0.046097	1.06157	-273.15	-26.7265	60.8234
12	0.0461027	1.06154	-273.15	-26.7255	60.8216
13	0.0460953	1.06152	-273.15	-26.7269	60.8205
14	0.0461133	1.0615	-273.15	-26.7235	60.8196							267s: injection of [EDC/NHS]=[150mM/30mM]--->[75mM/15mM]
15	0.0461077	1.06146	-273.15	-26.7245	60.8169
16	0.0460866	1.06137	-273.15	-26.7285	60.8119							970s: Injection of PBS in a new eppendorf
17	0.0460898	1.06136	-273.15	-26.7279	60.8117
18	0.0461096	1.06123	-273.15	-26.7242	60.8039							1332s: injection of [TNfa]=0.08g/l-->0.01g/l
19	0.0460955	1.06117	-273.15	-26.7268	60.8006
20	0.0461101	1.06108	-273.15	-26.7241	60.7952							2690s:rinsing with PBS
21	0.0461094	1.06113	-273.15	-26.7242	60.7986							3635s: Injection of PBS in a new eppendorf
22	0.0460795	1.061	-273.15	-26.7298	60.7907
23	0.0460843	1.06097	-273.15	-26.7289	60.7889							4190s: injection of 10µl of [SPD304]=10-4M--->10-6M
24	0.0460907	1.06102	-273.15	-26.7277	60.7922							5690s: injection of 10µl of [SPD304]=10-4M--->10-6M
25	0.0461047	1.06099	-273.15	-26.7251	60.7901							7090s: injection of 10µl of [SPD304]=10-4M--->10-6M
26	0.0460934	1.0609	-273.15	-26.7272	60.785
27	0.0461125	1.06095	-273.15	-26.7236	60.7878							8095s: injection of 10µl of (100µl of DMSO /900 PBS)
28	0.0460562	1.06095	-273.15	-26.7342	60.7877
29	0.0460944	1.0608	-273.15	-26.727	60.7796							9095s: Injection of PBS in a new eppendorf
30	0.046087	1.06091	-273.15	-26.7284	60.7856							9371s: injection of 10µl of (100µl DMSO/900PBS)
31	0.0461004	1.06083	-273.15	-26.7259	60.7811							10350s: Injection of PBS in a new eppendorf
32	0.0460984	1.06082	-273.15	-26.7263	60.7807
33	0.0460955	1.06078	-273.15	-26.7268	60.7783							10865s: injection of 10µl of [SPD304]=10-4M--->10-6M
34	0.0460601	1.06067	-273.15	-26.7335	60.7719							12446s: Injection of PBS in a new eppendorf
35	0.0460798	1.0607	-273.15	-26.7298	60.7739
36	0.0460887	1.06063	-273.15	-26.7281	60.7696							13030s: injection of 10µl of (100µl of DMSO /900 PBS
37	0.0460818	1.06075	-273.15	-26.7294	60.7762							14445s: rinsing with PBS
38	0.0460985	1.06079	-273.15	-26.7263	60.7786							17160s: Injection of PBS in a new eppendorf
39	0.0460848	1.0607	-273.15	-26.7288	60.7734
40	0.0460631	1.0606	-273.15	-26.7329	60.768							18076s: injection of 20µl of [SPD304]=10-3M ( preliminarily dissolved in 100%DMSO) to obtain [SPD304]=10-5M ( 2%DMSO)
41	0.0460722	1.06061	-273.15	-26.7312	60.7682							18930s: rinsing with PBS
42	0.0460893	1.06073	-273.15	-26.728	60.7753							19236s: Injection of PBS in a new eppendorf
43	0.0460842	1.06069	-273.15	-26.729	60.7731
44	0.0460814	1.06061	-273.15	-26.7295	60.7686							19693s: 10µl de 100%DMSO----> 2%
45	0.0460833	1.06066	-273.15	-26.7291	60.7716							20760s: rinsing with PBS
46	0.0460521	1.06052	-273.15	-26.735	60.7633
47	0.0460697	1.06062	-273.15	-26.7317	60.7689
48	0.0460627	1.06056	-273.15	-26.733	60.7656
49	0.0460835	1.06064	-273.15	-26.7291	60.77
50	0.0460701	1.06057	-273.15	-26.7316	60.766
51	0.0460858	1.06061	-273.15	-26.7287	60.7687
52	0.0460382	1.06049	-273.15	-26.7376	60.7617
53	0.0460658	1.06053	-273.15	-26.7324	60.7638
54	0.0460618	1.06057	-273.15	-26.7332	60.766
55	0.0460695	1.06049	-273.15	-26.7317	60.7614
56	0.0460673	1.06057	-273.15	-26.7321	60.7664
57	0.0460709	1.06049	-273.15	-26.7315	60.7618
58	0.0460391	1.06036	-273.15	-26.7375	60.7541
59	0.0460532	1.06033	-273.15	-26.7348	60.7522
60	0.0460559	1.06035	-273.15	-26.7343	60.7538
61	0.0460569	1.06042	-273.15	-26.7341	60.7574
62	0.0460715	1.06046	-273.15	-26.7314	60.7601
63	0.0460592	1.06038	-273.15	-26.7337	60.7552
64	0.0460357	1.06027	-273.15	-26.7381	60.7492
65	0.046041	1.06029	-273.15	-26.7371	60.7504
66	0.0460639	1.06031	-273.15	-26.7328	60.7516
67	0.0460465	1.06027	-273.15	-26.7361	60.7491
68	0.0460615	1.06033	-273.15	-26.7332	60.7525
69	0.0460581	1.06035	-273.15	-26.7339	60.7534
70	0.046026	1.06019	-273.15	-26.7399	60.7442
71	0.0460472	1.06026	-273.15	-26.7359	60.7482
72	0.046043	1.06026	-273.15	-26.7367	60.7485
73	0.0460585	1.06024	-273.15	-26.7338	60.7472
74	0.0460465	1.06017	-273.15	-26.7361	60.7433
75	0.0460631	1.06029	-273.15	-26.7329	60.7503
76	0.0460125	1.06001	-273.15	-26.7425	60.7344
77	0.0460423	1.06021	-273.15	-26.7369	60.7454
78	0.0460409	1.06018	-273.15	-26.7371	60.7436
79	0.0460442	1.06024	-273.15	-26.7365	60.747
80	0.0460443	1.06023	-273.15	-26.7365	60.7465
81	0.0460443	1.06017	-273.15	-26.7365	60.7432
82	0.0460102	1.06002	-273.15	-26.7429	60.7346
83	0.0460252	1.06	-273.15	-26.7401	60.7335
84	0.0460358	1.06002	-273.15	-26.7381	60.7348
85	0.0460313	1.06	-273.15	-26.7389	60.7335
86	0.0460479	1.06026	-273.15	-26.7358	60.7484
87	0.0460351	1.06	-273.15	-26.7382	60.7333
88	0.0460163	1.05999	-273.15	-26.7418	60.7329
89	0.0460192	1.05999	-273.15	-26.7412	60.7328
90	0.0460343	1.05994	-273.15	-26.7384	60.7303
91	0.0460274	1.06002	-273.15	-26.7397	60.7345
92	0.0460297	1.06004	-273.15	-26.7392	60.7356
93	0.0460289	1.06003	-273.15	-26.7394	60.7351
94	0.0460002	1.05989	-273.15	-26.7448	60.727
95	0.0460134	1.05994	-273.15	-26.7423	60.7303
96	0.0460112	1.05996	-273.15	-26.7427	60.7313
97	0.0460244	1.06005	-273.15	-26.7402	60.7367
98	0.0460153	1.05986	-273.15	-26.7419	60.7257
99	0.0460317	1.05993	-273.15	-26.7389	60.7295
100	0.0459827	1.05978	-273.15	-26.7481	60.7207
101	0.0460095	1.05986	-273.15	-26.743	60.7255
102	0.0460027	1.05993	-273.15	-26.7443	60.7296
103	0.0460129	1.05989	-273.15	-26.7424	60.7273
104	0.0460053	1.0599	-273.15	-26.7438	60.728
105	0.0460056	1.05968	-273.15	-26.7438	60.7151
106	0.0459801	1.0598	-273.15	-26.7486	60.7221
107	0.0459812	1.05971	-273.15	-26.7484	60.7167
108	0.0459907	1.05993	-273.15	-26.7466	60.7295
109	0.0459927	1.05991	-273.15	-26.7462	60.7284
110	0.0460075	1.05983	-273.15	-26.7434	60.7237
111	0.0459935	1.05977	-273.15	-26.7461	60.7201
112	0.0459858	1.05962	-273.15	-26.7475	60.7119
113	0.045976	1.05981	-273.15	-26.7494	60.7226
114	0.0459944	1.05971	-273.15	-26.7459	60.717
115	0.0459853	1.05984	-273.15	-26.7476	60.7241
116	0.0459925	1.05977	-273.15	-26.7463	60.7205
117	0.0459935	1.05981	-273.15	-26.7461	60.7225
118	0.0459653	1.05949	-273.15	-26.7514	60.7041
119	0.0459676	1.05965	-273.15	-26.751	60.7137
120	0.0459723	1.05972	-273.15	-26.7501	60.7174
121	0.04598	1.05964	-273.15	-26.7486	60.7127
122	0.0459729	1.05965	-273.15	-26.75	60.7132
123	0.0459834	1.05979	-273.15	-26.748	60.7217
124	0.0459485	1.05959	-273.15	-26.7546	60.7099
125	0.0459724	1.05946	-273.15	-26.7501	60.7026
126	0.0459608	1.05956	-273.15	-26.7523	60.7085
127	0.045972	1.05963	-273.15	-26.7501	60.7123
128	0.0459613	1.05962	-273.15	-26.7521	60.7116
129	0.0459682	1.05951	-273.15	-26.7509	60.7056
130	0.0459379	1.05945	-273.15	-26.7566	60.7019
131	0.0459494	1.05954	-273.15	-26.7544	60.7072
132	0.0459511	1.05967	-273.15	-26.7541	60.7148
133	0.0459555	1.05946	-273.15	-26.7533	60.7025
134	0.0459546	1.05958	-273.15	-26.7534	60.7095
135	0.0459518	1.05954	-273.15	-26.754	60.7072
136	0.0459407	1.05932	-273.15	-26.756	60.6945
137	0.0459365	1.05934	-273.15	-26.7568	60.6958
138	0.0459484	1.05964	-273.15	-26.7546	60.7129
139	0.0459377	1.05948	-273.15	-26.7566	60.7036
140	0.045949	1.0594	-273.15	-26.7545	60.6989
141	0.0459393	1.05932	-273.15	-26.7563	60.6946
142	0.0459236	1.05937	-273.15	-26.7593	60.6972
143	0.0459306	1.05921	-273.15	-26.758	60.6881
144	0.0459287	1.05926	-273.15	-26.7583	60.6911
145	0.0459355	1.05922	-273.15	-26.757	60.6885
146	0.0459245	1.05914	-273.15	-26.7591	60.6843
147	0.0459415	1.05934	-273.15	-26.7559	60.6955
148	0.0459054	1.05917	-273.15	-26.7627	60.6862
149	0.0459247	1.0591	-273.15	-26.7591	60.6818
150	0.0459132	1.0591	-273.15	-26.7612	60.682
151	0.0459318	1.0592	-273.15	-26.7577	60.6875
152	0.0459115	1.05905	-273.15	-26.7616	60.6792
153	0.0459066	1.05896	-273.15	-26.7625	60.6741
154	0.0458989	1.05896	-273.15	-26.764	60.674
155	0.0459114	1.05892	-273.15	-26.7616	60.6714
156	0.0459057	1.05908	-273.15	-26.7627	60.6808
157	0.0459077	1.05909	-273.15	-26.7623	60.6811
158	0.0459101	1.05902	-273.15	-26.7618	60.6774
159	0.0458901	1.05895	-273.15	-26.7656	60.6736
160	0.0458877	1.05888	-273.15	-26.7661	60.6694
161	0.0458924	1.05884	-273.15	-26.7652	60.6671
162	0.0458981	1.05891	-273.15	-26.7641	60.6712
163	0.0458919	1.05893	-273.15	-26.7653	60.6722
164	0.0459062	1.05899	-273.15	-26.7626	60.6754
165	0.0458896	1.05896	-273.15	-26.7657	60.6739
166	0.0458805	1.05874	-273.15	-26.7674	60.6612
167	0.0458818	1.05879	-273.15	-26.7672	60.664
168	0.0458847	1.05886	-273.15	-26.7666	60.6683
169	0.0458847	1.05883	-273.15	-26.7666	60.6665
170	0.0458915	1.05879	-273.15	-26.7654	60.6639
171	0.045885	1.05888	-273.15	-26.7666	60.6691
172	0.0458639	1.05868	-273.15	-26.7706	60.658
173	0.0458755	1.05879	-273.15	-26.7684	60.6642
174	0.0458679	1.05865	-273.15	-26.7698	60.6564
175	0.0458833	1.05868	-273.15	-26.7669	60.6577
176	0.0458674	1.05867	-273.15	-26.7699	60.6573
177	0.0458595	1.05863	-273.15	-26.7714	60.655
178	0.0458478	1.05854	-273.15	-26.7736	60.6498
179	0.0458607	1.05855	-273.15	-26.7712	60.6505
180	0.0458596	1.05864	-273.15	-26.7714	60.6557
181	0.0458577	1.05852	-273.15	-26.7718	60.6489
182	0.0458562	1.05866	-273.15	-26.772	60.657
183	0.0458207	1.05842	-273.15	-26.7788	60.6431
184	0.0458444	1.05843	-273.15	-26.7743	60.6435
185	0.0458455	1.05841	-273.15	-26.7741	60.6422
186	0.0458508	1.05853	-273.15	-26.7731	60.6494
187	0.045844	1.05857	-273.15	-26.7743	60.6518
188	0.045857	1.05858	-273.15	-26.7719	60.6523
189	0.0458168	1.0583	-273.15	-26.7795	60.6364
190	0.0458307	1.05838	-273.15	-26.7769	60.6405
191	0.045828	1.05849	-273.15	-26.7774	60.6471
192	0.0458366	1.05825	-273.15	-26.7758	60.6335
193	0.0458313	1.05847	-273.15	-26.7768	60.646
194	0.0458353	1.05837	-273.15	-26.776	60.6401
195	0.045814	1.05842	-273.15	-26.78	60.6429
196	0.0458148	1.05826	-273.15	-26.7799	60.6337
197	0.0458233	1.05828	-273.15	-26.7783	60.6349
198	0.0458195	1.05832	-273.15	-26.779	60.6376
199	0.0458329	1.05833	-273.15	-26.7764	60.6377
200	0.0458176	1.05823	-273.15	-26.7794	60.6319
201	0.0457927	1.05829	-273.15	-26.7841	60.6355
202	0.0458067	1.05813	-273.15	-26.7814	60.6264
203	0.0458188	1.05817	-273.15	-26.7791	60.6284
204	0.0458101	1.05837	-273.15	-26.7808	60.64
205	0.0458189	1.05811	-273.15	-26.7791	60.625
206	0.0458045	1.0581	-273.15	-26.7818	60.6247
207	0.0457791	1.05793	-273.15	-26.7867	60.6148
208	0.0457953	1.05799	-273.15	-26.7836	60.6186
209	0.0458006	1.05796	-273.15	-26.7826	60.6165
210	0.0458021	1.05799	-273.15	-26.7823	60.6186
211	0.045802	1.05804	-273.15	-26.7823	60.6212
212	0.0458104	1.05806	-273.15	-26.7807	60.6226
213	0.0457584	1.05784	-273.15	-26.7906	60.6099
214	0.0457853	1.05782	-273.15	-26.7855	60.6085
215	0.0457886	1.05792	-273.15	-26.7849	60.6143
216	0.0457984	1.05795	-273.15	-26.783	60.616
217	0.045785	1.05787	-273.15	-26.7855	60.6113
218	0.0457969	1.05787	-273.15	-26.7833	60.6118
219	0.0457577	1.05773	-273.15	-26.7907	60.6035
220	0.0457721	1.05763	-273.15	-26.788	60.5978
221	0.0457749	1.05767	-273.15	-26.7875	60.6001
222	0.0457786	1.05777	-273.15	-26.7868	60.6058
223	0.0457773	1.05773	-273.15	-26.787	60.6037
224	0.045775	1.05772	-273.15	-26.7874	60.6031
225	0.0457398	1.05764	-273.15	-26.7941	60.5983
226	0.0457519	1.05769	-273.15	-26.7918	60.6012
227	0.0457687	1.05771	-273.15	-26.7886	60.6024
228	0.0457568	1.05768	-273.15	-26.7909	60.6007
229	0.0457742	1.05785	-273.15	-26.7876	60.6105
230	0.0457667	1.05761	-273.15	-26.789	60.5966
231	0.0457379	1.05762	-273.15	-26.7945	60.597
232	0.0457465	1.0577	-273.15	-26.7929	60.6015
233	0.0457579	1.0576	-273.15	-26.7907	60.5961
234	0.0457595	1.05756	-273.15	-26.7904	60.594
235	0.0457542	1.05759	-273.15	-26.7914	60.5953
236	0.0457574	1.05758	-273.15	-26.7908	60.595
237	0.0457217	1.0574	-273.15	-26.7975	60.5848
238	0.0457378	1.05761	-273.15	-26.7945	60.5965
239	0.0457371	1.0575	-273.15	-26.7946	60.5902
240	0.0457464	1.05763	-273.15	-26.7929	60.5977
241	0.0457447	1.05743	-273.15	-26.7932	60.5862
242	0.0457507	1.05749	-273.15	-26.792	60.5897
243	0.0457053	1.05735	-273.15	-26.8007	60.5815
244	0.0457338	1.05733	-273.15	-26.7953	60.5804
245	0.045728	1.05731	-273.15	-26.7964	60.5795
246	0.0457352	1.05732	-273.15	-26.795	60.58
247	0.0457359	1.05729	-273.15	-26.7949	60.5783
248	0.0457278	1.05726	-273.15	-26.7964	60.5765
249	0.0456957	1.05716	-273.15	-26.8025	60.5707
250	0.0457122	1.05707	-273.15	-26.7994	60.5655
251	0.0457247	1.05722	-273.15	-26.797	60.5742
252	0.0457182	1.05719	-273.15	-26.7982	60.5724
253	0.0457298	1.05725	-273.15	-26.796	60.576
254	0.0457158	1.05701	-273.15	-26.7987	60.5624
255	0.0456964	1.05701	-273.15	-26.8024	60.5623
256	0.045714	1.05715	-273.15	-26.799	60.5702
257	0.0457088	1.05732	-273.15	-26.8	60.5799
258	0.0457065	1.0573	-273.15	-26.8004	60.5787
259	0.0457029	1.05737	-273.15	-26.8011	60.5826
260	0.0457027	1.05746	-273.15	-26.8012	60.5879
261	0.0457044	1.05746	-273.15	-26.8008	60.5878
262	0.0456975	1.05732	-273.15	-26.8022	60.5801
263	0.0458447	1.05831	-273.15	-26.7742	60.6366
264	0.0458329	1.05836	-273.15	-26.7764	60.6393
265	0.0458147	1.05831	-273.15	-26.7799	60.637
266	0.0459792	1.05949	-273.15	-26.7488	60.7042
267	0.0459622	1.05942	-273.15	-26.752	60.7001
268	0.0459414	1.05929	-273.15	-26.7559	60.6931
269	0.0459289	1.05916	-273.15	-26.7583	60.6852
270	0.045909	1.05889	-273.15	-26.762	60.6702
271	0.0459069	1.05895	-273.15	-26.7624	60.6733
272	0.0458786	1.05886	-273.15	-26.7678	60.6682
273	0.0458742	1.0588	-273.15	-26.7686	60.6651
274	0.0458509	1.05871	-273.15	-26.773	60.6594
275	0.0458422	1.05867	-273.15	-26.7747	60.6574
276	0.0458283	1.05848	-273.15	-26.7773	60.6467
277	0.0458134	1.05834	-273.15	-26.7801	60.6385
278	0.0458132	1.05848	-273.15	-26.7802	60.6462
279	0.0457921	1.05826	-273.15	-26.7842	60.6341
280	0.0457813	1.05814	-273.15	-26.7862	60.6271
281	0.0457646	1.05807	-273.15	-26.7894	60.6228
282	0.0457622	1.05815	-273.15	-26.7899	60.6278
283	0.0457454	1.058	-273.15	-26.7931	60.6191
284	0.0457405	1.0579	-273.15	-26.794	60.6129
285	0.0457314	1.05777	-273.15	-26.7957	60.6058
286	0.0457337	1.05773	-273.15	-26.7953	60.6034
287	0.045716	1.05762	-273.15	-26.7986	60.5969
288	0.0457111	1.05769	-273.15	-26.7996	60.6012
289	0.0456989	1.05763	-273.15	-26.8019	60.5977
290	0.0456852	1.05753	-273.15	-26.8045	60.5918
291	0.0456788	1.0576	-273.15	-26.8057	60.596
292	0.0456653	1.05738	-273.15	-26.8083	60.5834
293	0.0456718	1.05759	-273.15	-26.807	60.5954
294	0.0456578	1.05722	-273.15	-26.8097	60.5745
295	0.0456548	1.05737	-273.15	-26.8103	60.5831
296	0.0456419	1.05716	-273.15	-26.8127	60.5705
297	0.0456387	1.0572	-273.15	-26.8133	60.5731
298	0.0456211	1.05712	-273.15	-26.8167	60.5687
299	0.0456264	1.05713	-273.15	-26.8157	60.5689
300	0.0456149	1.05716	-273.15	-26.8179	60.5707
301	0.045602	1.05715	-273.15	-26.8203	60.5704
302	0.0455957	1.05718	-273.15	-26.8215	60.5721
303	0.045593	1.05702	-273.15	-26.822	60.5629
304	0.0455873	1.05693	-273.15	-26.8231	60.5575
305	0.0455769	1.05696	-273.15	-26.8251	60.5591
306	0.0455755	1.05694	-273.15	-26.8254	60.5582
307	0.0455595	1.05684	-273.15	-26.8284	60.5523
308	0.0455655	1.05692	-273.15	-26.8273	60.5573
309	0.0455483	1.05668	-273.15	-26.8305	60.5432
310	0.0455554	1.05676	-273.15	-26.8292	60.5476
311	0.0455356	1.05655	-273.15	-26.833	60.5356
312	0.0455369	1.05676	-273.15	-26.8327	60.5476
313	0.0455257	1.05651	-273.15	-26.8349	60.5336
314	0.0455198	1.05644	-273.15	-26.836	60.5295
315	0.0455089	1.05654	-273.15	-26.8381	60.5351
316	0.0455076	1.0564	-273.15	-26.8383	60.5275
317	0.0455097	1.05636	-273.15	-26.8379	60.525
318	0.0454925	1.05638	-273.15	-26.8412	60.5261
319	0.0454978	1.05636	-273.15	-26.8402	60.525
320	0.0454844	1.05637	-273.15	-26.8428	60.5257
321	0.0454828	1.05618	-273.15	-26.8431	60.5145
322	0.0454673	1.0561	-273.15	-26.846	60.51
323	0.0454771	1.05628	-273.15	-26.8441	60.5202
324	0.0454583	1.05604	-273.15	-26.8477	60.5065
325	0.0454605	1.05616	-273.15	-26.8473	60.5137
326	0.0454506	1.05605	-273.15	-26.8492	60.507
327	0.045451	1.05599	-273.15	-26.8491	60.5038
328	0.0454381	1.05602	-273.15	-26.8516	60.5055
329	0.0454322	1.05604	-273.15	-26.8527	60.5065
330	0.0454346	1.05591	-273.15	-26.8523	60.4994
331	0.045429	1.05594	-273.15	-26.8533	60.5012
332	0.0454273	1.05596	-273.15	-26.8537	60.5018
333	0.0454127	1.05599	-273.15	-26.8565	60.5038
334	0.0454227	1.05595	-273.15	-26.8545	60.5014
335	0.0454085	1.05594	-273.15	-26.8573	60.5006
336	0.0454142	1.05585	-273.15	-26.8562	60.496
337	0.0453989	1.05568	-273.15	-26.8591	60.4859
338	0.0454062	1.05581	-273.15	-26.8577	60.4937
339	0.0453905	1.05568	-273.15	-26.8607	60.4862
340	0.0453954	1.05573	-273.15	-26.8598	60.4889
341	0.0453791	1.05573	-273.15	-26.8629	60.4886
342	0.0453773	1.05567	-273.15	-26.8632	60.4854
343	0.0453764	1.05583	-273.15	-26.8634	60.4946
344	0.0453711	1.05558	-273.15	-26.8644	60.4801
345	0.045373	1.05555	-273.15	-26.8641	60.4787
346	0.0453615	1.05558	-273.15	-26.8662	60.4805
347	0.0453641	1.05561	-273.15	-26.8658	60.4821
348	0.0453565	1.05554	-273.15	-26.8672	60.4782
349	0.0453539	1.05557	-273.15	-26.8677	60.4798
350	0.0453438	1.05542	-273.15	-26.8696	60.4709
351	0.0453536	1.05555	-273.15	-26.8678	60.4786
352	0.0453454	1.05538	-273.15	-26.8693	60.4689
353	0.0453412	1.05548	-273.15	-26.8701	60.4744
354	0.0453365	1.05541	-273.15	-26.871	60.4704
355	0.0453288	1.05536	-273.15	-26.8725	60.4676
356	0.0453341	1.05533	-273.15	-26.8715	60.4661
357	0.0453288	1.0553	-273.15	-26.8725	60.4641
358	0.0453306	1.05525	-273.15	-26.8722	60.4612
359	0.0453151	1.05514	-273.15	-26.8751	60.4548
360	0.0453266	1.05518	-273.15	-26.8729	60.4574
361	0.0453134	1.05504	-273.15	-26.8755	60.4492
362	0.0453237	1.05516	-273.15	-26.8735	60.456
363	0.0453118	1.0551	-273.15	-26.8758	60.453
364	0.045314	1.05501	-273.15	-26.8753	60.4475
365	0.0453082	1.05496	-273.15	-26.8765	60.445
366	0.0453074	1.05485	-273.15	-26.8766	60.4384
367	0.0452979	1.05493	-273.15	-26.8784	60.4432
368	0.0453014	1.05503	-273.15	-26.8778	60.4486
369	0.0452999	1.05495	-273.15	-26.8781	60.4442
370	0.0452916	1.05486	-273.15	-26.8796	60.4389
371	0.0452939	1.05498	-273.15	-26.8792	60.4457
372	0.045284	1.05489	-273.15	-26.8811	60.4406
373	0.0452879	1.05485	-273.15	-26.8804	60.4385
374	0.0452673	1.05497	-273.15	-26.8843	60.4454
375	0.0452783	1.05487	-273.15	-26.8822	60.4395
376	0.045264	1.05479	-273.15	-26.8849	60.435
377	0.0452633	1.05478	-273.15	-26.8851	60.4346
378	0.0452507	1.05466	-273.15	-26.8875	60.4278
379	0.0452428	1.05468	-273.15	-26.889	60.4288
380	0.0452317	1.05455	-273.15	-26.8911	60.4211
381	0.0452301	1.05457	-273.15	-26.8914	60.4224
382	0.0452222	1.05453	-273.15	-26.893	60.4201
383	0.0452109	1.05439	-273.15	-26.8951	60.4119
384	0.0452181	1.05432	-273.15	-26.8937	60.4082
385	0.0452103	1.05437	-273.15	-26.8952	60.4108
386	0.0452085	1.05451	-273.15	-26.8956	60.4187
387	0.0451957	1.05422	-273.15	-26.8981	60.4026
388	0.0451881	1.0544	-273.15	-26.8995	60.4128
389	0.0451686	1.05435	-273.15	-26.9033	60.4101
390	0.0451759	1.05424	-273.15	-26.9019	60.4037
391	0.0451534	1.05419	-273.15	-26.9062	60.4009
392	0.0451453	1.05412	-273.15	-26.9077	60.3966
393	0.0451311	1.05425	-273.15	-26.9105	60.4042
394	0.0451275	1.05405	-273.15	-26.9112	60.3925
395	0.045114	1.05407	-273.15	-26.9138	60.3938
396	0.0450996	1.05394	-273.15	-26.9165	60.3865
397	0.0450973	1.05393	-273.15	-26.917	60.3857
398	0.0450749	1.05369	-273.15	-26.9213	60.3722
399	0.0450711	1.05365	-273.15	-26.922	60.3697
400	0.0450517	1.05357	-273.15	-26.9258	60.3653
401	0.0450414	1.05337	-273.15	-26.9278	60.3537
402	0.0450176	1.05333	-273.15	-26.9323	60.3511
403	0.045016	1.05326	-273.15	-26.9327	60.3472
404	0.0449885	1.05314	-273.15	-26.938	60.3406
405	0.0449784	1.053	-273.15	-26.9399	60.3323
406	0.0449443	1.05284	-273.15	-26.9465	60.3232
407	0.0449398	1.05274	-273.15	-26.9474	60.3177
408	0.0449074	1.05259	-273.15	-26.9536	60.3088
409	0.0448995	1.05228	-273.15	-26.9552	60.2911
410	0.044871	1.05211	-273.15	-26.9607	60.2815
411	0.0448488	1.05199	-273.15	-26.965	60.2748
412	0.0448257	1.05174	-273.15	-26.9695	60.2604
413	0.0447954	1.05169	-273.15	-26.9753	60.2576
414	0.0447759	1.05153	-273.15	-26.9791	60.2482
415	0.0447398	1.0513	-273.15	-26.9861	60.2352
416	0.0447225	1.0511	-273.15	-26.9895	60.2238
417	0.0446835	1.05082	-273.15	-26.9971	60.2077
418	0.0446689	1.05076	-273.15	-26.9999	60.2039
419	0.044619	1.05052	-273.15	-27.0096	60.1902
420	0.0445955	1.05023	-273.15	-27.0142	60.1739
421	0.0445555	1.05013	-273.15	-27.022	60.168
422	0.0445235	1.04986	-273.15	-27.0282	60.1527
423	0.0444859	1.04965	-273.15	-27.0356	60.1407
424	0.0444522	1.04946	-273.15	-27.0421	60.1296
425	0.0444242	1.04924	-273.15	-27.0476	60.1169
426	0.044379	1.04897	-273.15	-27.0564	60.1017
427	0.0443574	1.04896	-273.15	-27.0607	60.1009
428	0.0443013	1.04842	-273.15	-27.0717	60.0698
429	0.0442855	1.04833	-273.15	-27.0748	60.0649
430	0.0442362	1.0481	-273.15	-27.0844	60.0518
431	0.0442105	1.04793	-273.15	-27.0895	60.0419
432	0.0441659	1.04768	-273.15	-27.0983	60.0275
433	0.0441429	1.04747	-273.15	-27.1028	60.0159
434	0.0440914	1.04712	-273.15	-27.1129	59.9956
435	0.04406	1.04686	-273.15	-27.1191	59.9809
436	0.0440222	1.04665	-273.15	-27.1266	59.9686
437	0.0439807	1.04634	-273.15	-27.1348	59.9509
438	0.0439512	1.04639	-273.15	-27.1406	59.9536
439	0.0439082	1.04587	-273.15	-27.1491	59.9239
440	0.0438843	1.04576	-273.15	-27.1538	59.9177
441	0.0438369	1.04558	-273.15	-27.1632	59.9076
442	0.0438238	1.04539	-273.15	-27.1658	59.8963
443	0.0437677	1.04517	-273.15	-27.1769	59.8839
444	0.043758	1.04506	-273.15	-27.1789	59.8775
445	0.0437009	1.04468	-273.15	-27.1902	59.8555
446	0.0436906	1.04455	-273.15	-27.1922	59.8482
447	0.0436353	1.04429	-273.15	-27.2032	59.8335
448	0.0436115	1.04421	-273.15	-27.208	59.8289
449	0.0435711	1.04395	-273.15	-27.216	59.8138
450	0.0435407	1.0436	-273.15	-27.2221	59.7939
451	0.0435113	1.04351	-273.15	-27.228	59.7888
452	0.0434745	1.04329	-273.15	-27.2353	59.7761
453	0.043462	1.04327	-273.15	-27.2378	59.7751
454	0.0434122	1.043	-273.15	-27.2478	59.7593
455	0.0433963	1.04294	-273.15	-27.2509	59.7559
456	0.0433446	1.04263	-273.15	-27.2613	59.7381
457	0.0433392	1.04257	-273.15	-27.2624	59.7349
458	0.0432849	1.04239	-273.15	-27.2733	59.7248
459	0.0432739	1.04217	-273.15	-27.2755	59.7122
460	0.0432294	1.04203	-273.15	-27.2844	59.7039
461	0.0432137	1.0418	-273.15	-27.2876	59.6907
462	0.0431663	1.04177	-273.15	-27.2971	59.689
463	0.0431487	1.04148	-273.15	-27.3006	59.6726
464	0.0431211	1.04138	-273.15	-27.3062	59.6665
465	0.0430792	1.04119	-273.15	-27.3146	59.6557
466	0.0430733	1.04104	-273.15	-27.3158	59.6472
467	0.0430337	1.04089	-273.15	-27.3238	59.6386
468	0.0430246	1.0408	-273.15	-27.3257	59.6334
469	0.0429791	1.0405	-273.15	-27.3348	59.616
470	0.0429833	1.04047	-273.15	-27.334	59.6143
471	0.0429277	1.04028	-273.15	-27.3452	59.6038
472	0.0429302	1.04032	-273.15	-27.3448	59.6061
473	0.042882	1.03996	-273.15	-27.3545	59.5851
474	0.042889	1.03993	-273.15	-27.3531	59.5834
475	0.0428397	1.03975	-273.15	-27.3631	59.5731
476	0.0428199	1.03971	-273.15	-27.3671	59.571
477	0.0427868	1.03946	-273.15	-27.3738	59.5566
478	0.0427666	1.03932	-273.15	-27.3779	59.5485
479	0.0427475	1.03932	-273.15	-27.3818	59.5487
480	0.0427122	1.03913	-273.15	-27.389	59.5375
481	0.042716	1.03897	-273.15	-27.3882	59.5286
482	0.0426657	1.03872	-273.15	-27.3984	59.514
483	0.0426779	1.0388	-273.15	-27.3959	59.5191
484	0.0426271	1.03851	-273.15	-27.4063	59.5021
485	0.0426345	1.0384	-273.15	-27.4048	59.496
486	0.0425821	1.03829	-273.15	-27.4155	59.4898
487	0.0425933	1.03841	-273.15	-27.4132	59.4964
488	0.0425461	1.03828	-273.15	-27.4228	59.4889
489	0.0425425	1.03801	-273.15	-27.4235	59.4739
490	0.042509	1.03788	-273.15	-27.4304	59.4659
491	0.0424976	1.03792	-273.15	-27.4327	59.4686
492	0.0424775	1.03777	-273.15	-27.4368	59.4596
493	0.0424501	1.03756	-273.15	-27.4424	59.4475
494	0.0424445	1.03769	-273.15	-27.4436	59.4553
495	0.0424058	1.03748	-273.15	-27.4515	59.4434
496	0.0424173	1.0376	-273.15	-27.4491	59.4498
497	0.042373	1.03728	-273.15	-27.4582	59.4318
498	0.0423881	1.03753	-273.15	-27.4551	59.4458
499	0.0423382	1.03724	-273.15	-27.4654	59.4294
500	0.0423471	1.0373	-273.15	-27.4635	59.4326
501	0.042307	1.03694	-273.15	-27.4718	59.4124
502	0.0423148	1.0372	-273.15	-27.4701	59.427
503	0.0422812	1.03699	-273.15	-27.477	59.4154
504	0.0422831	1.03693	-273.15	-27.4767	59.4117
505	0.0422593	1.03691	-273.15	-27.4816	59.4107
506	0.0422334	1.03667	-273.15	-27.4869	59.3969
507	0.0422363	1.0368	-273.15	-27.4863	59.404
508	0.0422046	1.03675	-273.15	-27.4928	59.4011
509	0.0422151	1.03678	-273.15	-27.4906	59.4032
510	0.0421812	1.03669	-273.15	-27.4976	59.3982
511	0.0421922	1.03683	-273.15	-27.4954	59.4059
512	0.0421556	1.03659	-273.15	-27.5029	59.3925
513	0.0421665	1.03671	-273.15	-27.5006	59.399
514	0.0421317	1.03654	-273.15	-27.5078	59.3893
515	0.0421421	1.03655	-273.15	-27.5057	59.3898
516	0.0421068	1.03634	-273.15	-27.513	59.378
517	0.0421153	1.03647	-273.15	-27.5112	59.3851
518	0.0420961	1.03631	-273.15	-27.5152	59.3759
519	0.0420827	1.03633	-273.15	-27.5179	59.3776
520	0.0420793	1.0363	-273.15	-27.5186	59.3754
521	0.042057	1.03609	-273.15	-27.5232	59.3639
522	0.0420618	1.03605	-273.15	-27.5222	59.361
523	0.0420362	1.0361	-273.15	-27.5275	59.3642
524	0.0420538	1.03604	-273.15	-27.5239	59.3609
525	0.042009	1.03594	-273.15	-27.5331	59.3552
526	0.0420373	1.03607	-273.15	-27.5273	59.3625
527	0.0419943	1.03572	-273.15	-27.5362	59.3426
528	0.0420092	1.03594	-273.15	-27.5331	59.3552
529	0.0419826	1.03566	-273.15	-27.5386	59.3391
530	0.0419788	1.0356	-273.15	-27.5394	59.3355
531	0.0419715	1.03558	-273.15	-27.5409	59.3341
532	0.0419664	1.03555	-273.15	-27.542	59.3329
533	0.0419574	1.03549	-273.15	-27.5438	59.3291
534	0.041933	1.03563	-273.15	-27.5489	59.337
535	0.0419481	1.03548	-273.15	-27.5457	59.3286
536	0.0419136	1.03536	-273.15	-27.5529	59.3216
537	0.0419318	1.03546	-273.15	-27.5491	59.3275
538	0.0418904	1.03522	-273.15	-27.5577	59.314
539	0.0419138	1.03535	-273.15	-27.5529	59.321
540	0.0418767	1.03523	-273.15	-27.5606	59.3144
541	0.041896	1.0353	-273.15	-27.5565	59.3185
542	0.0418595	1.03513	-273.15	-27.5641	59.3086
543	0.0418744	1.03516	-273.15	-27.561	59.3105
544	0.0418565	1.03518	-273.15	-27.5647	59.3114
545	0.0418529	1.03515	-273.15	-27.5655	59.3097
546	0.0418409	1.03519	-273.15	-27.568	59.3121
547	0.0418318	1.03505	-273.15	-27.5699	59.3039
548	0.0418325	1.03506	-273.15	-27.5697	59.3045
549	0.0418125	1.0351	-273.15	-27.5739	59.3066
550	0.0418336	1.03509	-273.15	-27.5695	59.3065
551	0.041798	1.03499	-273.15	-27.5769	59.3003
552	0.0418183	1.03513	-273.15	-27.5727	59.3085
553	0.0417849	1.03508	-273.15	-27.5796	59.3056
554	0.0418043	1.0351	-273.15	-27.5756	59.3071
555	0.0417739	1.03506	-273.15	-27.5819	59.3047
556	0.0417908	1.03509	-273.15	-27.5784	59.3063
557	0.0417632	1.03512	-273.15	-27.5841	59.3079
558	0.0417754	1.03517	-273.15	-27.5816	59.311
559	0.0417549	1.03509	-273.15	-27.5858	59.3062
560	0.0417572	1.03517	-273.15	-27.5854	59.3108
561	0.0417502	1.03512	-273.15	-27.5868	59.3078
562	0.0417366	1.035	-273.15	-27.5897	59.301
563	0.0417454	1.0352	-273.15	-27.5878	59.3125
564	0.0417245	1.0351	-273.15	-27.5922	59.3068
565	0.0417419	1.03513	-273.15	-27.5886	59.3089
566	0.0417117	1.03515	-273.15	-27.5949	59.3097
567	0.0417349	1.03515	-273.15	-27.59	59.3097
568	0.0416981	1.03501	-273.15	-27.5977	59.3018
569	0.0417313	1.03513	-273.15	-27.5908	59.3086
570	0.041694	1.0351	-273.15	-27.5985	59.3066
571	0.0417121	1.03522	-273.15	-27.5948	59.3135
572	0.0416918	1.03503	-273.15	-27.599	59.303
573	0.0416969	1.03514	-273.15	-27.5979	59.3093
574	0.0416846	1.03498	-273.15	-27.6005	59.3001
575	0.0416809	1.035	-273.15	-27.6013	59.3011
576	0.0416833	1.03511	-273.15	-27.6008	59.3076
577	0.0416646	1.03509	-273.15	-27.6046	59.3063
578	0.0416747	1.03504	-273.15	-27.6025	59.3033
579	0.0416595	1.03485	-273.15	-27.6057	59.2925
580	0.0416734	1.03492	-273.15	-27.6028	59.2964
581	0.0416427	1.03492	-273.15	-27.6092	59.2963
582	0.041674	1.03513	-273.15	-27.6027	59.3083
583	0.0416336	1.03476	-273.15	-27.6111	59.2875
584	0.0416602	1.03509	-273.15	-27.6056	59.3065
585	0.0416362	1.03482	-273.15	-27.6106	59.2907
586	0.0416483	1.03487	-273.15	-27.6081	59.2937
587	0.0416294	1.03487	-273.15	-27.612	59.2939
588	0.0416426	1.03488	-273.15	-27.6092	59.2944
589	0.0416189	1.0348	-273.15	-27.6142	59.2896
590	0.0416148	1.03482	-273.15	-27.6151	59.2906
591	0.0416176	1.03482	-273.15	-27.6145	59.2906
592	0.0416013	1.03469	-273.15	-27.6179	59.2833
593	0.0416267	1.03493	-273.15	-27.6126	59.2972
594	0.0415882	1.0346	-273.15	-27.6206	59.278
595	0.0416207	1.0349	-273.15	-27.6138	59.2956
596	0.0415799	1.03475	-273.15	-27.6223	59.2867
597	0.0416084	1.03472	-273.15	-27.6164	59.2853
598	0.0415748	1.03457	-273.15	-27.6234	59.2764
599	0.0416043	1.03482	-273.15	-27.6172	59.2906
600	0.0415722	1.0346	-273.15	-27.6239	59.2781
601	0.0415832	1.03471	-273.15	-27.6217	59.2843
602	0.0415658	1.0346	-273.15	-27.6253	59.2785
603	0.0415703	1.03463	-273.15	-27.6243	59.2798
604	0.0415614	1.03457	-273.15	-27.6262	59.2767
605	0.0415547	1.0346	-273.15	-27.6276	59.2785
606	0.0415503	1.03451	-273.15	-27.6285	59.2731
607	0.0415368	1.03456	-273.15	-27.6313	59.2757
608	0.0415587	1.03453	-273.15	-27.6268	59.2741
609	0.0415261	1.03453	-273.15	-27.6336	59.2741
610	0.0415464	1.03463	-273.15	-27.6293	59.28
611	0.0415208	1.0344	-273.15	-27.6347	59.267
612	0.0415426	1.03457	-273.15	-27.6301	59.2763
613	0.0415051	1.03444	-273.15	-27.638	59.2689
614	0.0415222	1.03439	-273.15	-27.6344	59.266
615	0.0415042	1.03437	-273.15	-27.6382	59.2649
616	0.0415077	1.03454	-273.15	-27.6374	59.275
617	0.0415035	1.03443	-273.15	-27.6383	59.2686
618	0.0414882	1.03428	-273.15	-27.6415	59.2598
619	0.0414914	1.03437	-273.15	-27.6408	59.2651
620	0.0414757	1.03424	-273.15	-27.6441	59.2578
621	0.0414906	1.03435	-273.15	-27.641	59.2639
622	0.0414607	1.03414	-273.15	-27.6473	59.2519
623	0.0414846	1.03419	-273.15	-27.6423	59.255
624	0.0414508	1.03406	-273.15	-27.6493	59.2471
625	0.0414776	1.03425	-273.15	-27.6437	59.2582
626	0.0414467	1.03404	-273.15	-27.6502	59.2459
627	0.0414658	1.0341	-273.15	-27.6462	59.2498
628	0.0414386	1.03398	-273.15	-27.6519	59.2427
629	0.0414577	1.0341	-273.15	-27.6479	59.2498
630	0.0414363	1.03399	-273.15	-27.6524	59.2434
631	0.0414294	1.03394	-273.15	-27.6538	59.2407
632	0.0414311	1.03382	-273.15	-27.6535	59.2337
633	0.0414156	1.03391	-273.15	-27.6567	59.239
634	0.0414277	1.03386	-273.15	-27.6542	59.2359
635	0.0413994	1.03386	-273.15	-27.6601	59.2359
636	0.0414376	1.03393	-273.15	-27.6521	59.2399
637	0.0414028	1.03363	-273.15	-27.6594	59.2228
638	0.0414235	1.03393	-273.15	-27.6551	59.2397
639	0.0413895	1.03365	-273.15	-27.6622	59.2238
640	0.0414138	1.03376	-273.15	-27.6571	59.23
641	0.0413888	1.03354	-273.15	-27.6623	59.2178
642	0.0414089	1.03368	-273.15	-27.6581	59.2253
643	0.0413864	1.03349	-273.15	-27.6629	59.2148
644	0.0413948	1.03373	-273.15	-27.6611	59.2283
645	0.0413806	1.03355	-273.15	-27.6641	59.2179
646	0.0413734	1.03357	-273.15	-27.6656	59.219
647	0.041375	1.03374	-273.15	-27.6652	59.229
648	0.0413561	1.03344	-273.15	-27.6692	59.2116
649	0.0413801	1.03359	-273.15	-27.6642	59.2203
650	0.0413505	1.03332	-273.15	-27.6704	59.2048
651	0.0413762	1.03368	-273.15	-27.665	59.2253
652	0.0413509	1.03356	-273.15	-27.6703	59.2186
653	0.041374	1.03348	-273.15	-27.6654	59.214
654	0.0413406	1.03343	-273.15	-27.6725	59.2111
655	0.0413662	1.03343	-273.15	-27.6671	59.211
656	0.0413354	1.03346	-273.15	-27.6736	59.2127
657	0.0413529	1.03353	-273.15	-27.6699	59.2171
658	0.041335	1.03337	-273.15	-27.6736	59.2079
659	0.0413371	1.03351	-273.15	-27.6732	59.216
660	0.0413323	1.03353	-273.15	-27.6742	59.2171
661	0.0413273	1.03345	-273.15	-27.6753	59.2123
662	0.0413277	1.03348	-273.15	-27.6752	59.2139
663	0.0413186	1.03343	-273.15	-27.6771	59.2113
664	0.0413305	1.03357	-273.15	-27.6746	59.2191
665	0.0413072	1.03331	-273.15	-27.6795	59.2045
666	0.0413293	1.03347	-273.15	-27.6748	59.2138
667	0.0413061	1.03351	-273.15	-27.6797	59.2159
668	0.0413268	1.03346	-273.15	-27.6754	59.213
669	0.0412997	1.03342	-273.15	-27.6811	59.2107
670	0.0413189	1.03353	-273.15	-27.677	59.2168
671	0.0412924	1.03339	-273.15	-27.6826	59.2089
672	0.0413109	1.03356	-273.15	-27.6787	59.2185
673	0.0412952	1.03347	-273.15	-27.682	59.2138
674	0.0412992	1.03348	-273.15	-27.6812	59.2139
675	0.0412981	1.03347	-273.15	-27.6814	59.2134
676	0.0412854	1.03345	-273.15	-27.6841	59.2122
677	0.0412978	1.03349	-273.15	-27.6815	59.2147
678	0.0412793	1.03332	-273.15	-27.6854	59.2047
679	0.0413074	1.0335	-273.15	-27.6794	59.215
680	0.0412711	1.03339	-273.15	-27.6871	59.209
681	0.0413012	1.03347	-273.15	-27.6807	59.2133
682	0.0412751	1.03336	-273.15	-27.6862	59.2073
683	0.0412993	1.03354	-273.15	-27.6811	59.2175
684	0.0412743	1.0334	-273.15	-27.6864	59.2092
685	0.0412905	1.03358	-273.15	-27.683	59.22
686	0.0412657	1.03342	-273.15	-27.6882	59.2108
687	0.0412803	1.03337	-273.15	-27.6851	59.2076
688	0.0412744	1.0334	-273.15	-27.6864	59.2092
689	0.041273	1.03339	-273.15	-27.6867	59.2089
690	0.0412679	1.03333	-273.15	-27.6878	59.2054
691	0.0412614	1.03344	-273.15	-27.6891	59.2119
692	0.0412717	1.03345	-273.15	-27.687	59.2121
693	0.0412486	1.03338	-273.15	-27.6918	59.2081
694	0.0412747	1.03349	-273.15	-27.6863	59.2146
695	0.0412439	1.03323	-273.15	-27.6928	59.1995
696	0.0412733	1.03339	-273.15	-27.6866	59.2088
697	0.0412455	1.03324	-273.15	-27.6925	59.2002
698	0.0412707	1.03346	-273.15	-27.6872	59.2126
699	0.0412458	1.03334	-273.15	-27.6924	59.2061
700	0.0412645	1.03342	-273.15	-27.6885	59.2106
701	0.0412501	1.03337	-273.15	-27.6915	59.2076
702	0.0412509	1.03323	-273.15	-27.6913	59.1999
703	0.0412562	1.03341	-273.15	-27.6902	59.2101
704	0.0412479	1.03338	-273.15	-27.692	59.2083
705	0.0412539	1.03333	-273.15	-27.6907	59.2052
706	0.0412384	1.03338	-273.15	-27.694	59.2083
707	0.0412479	1.03327	-273.15	-27.692	59.2022
708	0.0412356	1.03315	-273.15	-27.6946	59.1954
709	0.0412578	1.03327	-273.15	-27.6899	59.2023
710	0.0412283	1.03322	-273.15	-27.6961	59.1993
711	0.0412552	1.03325	-273.15	-27.6904	59.2008
712	0.0412211	1.0333	-273.15	-27.6976	59.2038
713	0.0412486	1.03329	-273.15	-27.6918	59.203
714	0.0412262	1.03318	-273.15	-27.6965	59.1966
715	0.0412384	1.03327	-273.15	-27.694	59.2019
716	0.0412215	1.03328	-273.15	-27.6975	59.2028
717	0.0412317	1.0333	-273.15	-27.6954	59.2036
718	0.0412259	1.03323	-273.15	-27.6966	59.1994
719	0.0412145	1.03326	-273.15	-27.699	59.2014
720	0.0412232	1.03327	-273.15	-27.6972	59.2018
721	0.0412109	1.03306	-273.15	-27.6997	59.1897
722	0.0412302	1.03323	-273.15	-27.6957	59.1999
723	0.0412032	1.03311	-273.15	-27.7014	59.193
724	0.0412224	1.03331	-273.15	-27.6973	59.2044
725	0.0411963	1.03303	-273.15	-27.7028	59.1884
726	0.041221	1.03322	-273.15	-27.6976	59.199
727	0.04119	1.03324	-273.15	-27.7042	59.2006
728	0.0412097	1.03322	-273.15	-27.7	59.199
729	0.0411908	1.0332	-273.15	-27.704	59.1981
730	0.0411967	1.0332	-273.15	-27.7027	59.1983
731	0.0411873	1.03318	-273.15	-27.7047	59.1969
732	0.041187	1.03322	-273.15	-27.7048	59.1993
733	0.0411851	1.03308	-273.15	-27.7052	59.1911
734	0.0411776	1.03309	-273.15	-27.7068	59.1918
735	0.0411866	1.03312	-273.15	-27.7049	59.1932
736	0.0411612	1.03306	-273.15	-27.7102	59.1901
737	0.041183	1.03308	-273.15	-27.7056	59.191
738	0.0411631	1.0331	-273.15	-27.7098	59.1924
739	0.0411852	1.0332	-273.15	-27.7052	59.1982
740	0.0411569	1.03314	-273.15	-27.7112	59.1947
741	0.0411832	1.0331	-273.15	-27.7056	59.1921
742	0.0411495	1.03308	-273.15	-27.7127	59.1913
743	0.0411698	1.03312	-273.15	-27.7084	59.1932
744	0.0411547	1.0331	-273.15	-27.7116	59.1926
745	0.0411555	1.03313	-273.15	-27.7114	59.1938
746	0.0411435	1.03303	-273.15	-27.714	59.1883
747	0.0411381	1.03297	-273.15	-27.7151	59.1847
748	0.0411469	1.033	-273.15	-27.7132	59.1863
749	0.0411348	1.03295	-273.15	-27.7158	59.1836
750	0.0411545	1.03313	-273.15	-27.7116	59.1941
751	0.0411248	1.03292	-273.15	-27.7179	59.1822
752	0.041147	1.03303	-273.15	-27.7132	59.1885
753	0.0411163	1.03293	-273.15	-27.7197	59.1822
754	0.041143	1.03308	-273.15	-27.7141	59.1912
755	0.0411186	1.03301	-273.15	-27.7192	59.1873
756	0.0411327	1.03316	-273.15	-27.7163	59.196
757	0.0411122	1.03304	-273.15	-27.7206	59.1891
758	0.0411282	1.03305	-273.15	-27.7172	59.1894
759	0.0411089	1.03295	-273.15	-27.7213	59.1836
760	0.0411146	1.03287	-273.15	-27.7201	59.1789
761	0.0411087	1.03306	-273.15	-27.7213	59.19
762	0.0411052	1.03298	-273.15	-27.7221	59.1852
763	0.0411125	1.0331	-273.15	-27.7205	59.1924
764	0.0410912	1.03294	-273.15	-27.725	59.1829
765	0.0411193	1.03307	-273.15	-27.7191	59.1904
766	0.0410836	1.03296	-273.15	-27.7266	59.1842
767	0.0411118	1.0331	-273.15	-27.7207	59.1922
768	0.0410746	1.03288	-273.15	-27.7285	59.1798
769	0.0410993	1.03308	-273.15	-27.7233	59.1911
770	0.0410817	1.033	-273.15	-27.727	59.1865
771	0.0411053	1.03319	-273.15	-27.722	59.1976
772	0.0410956	1.03313	-273.15	-27.7241	59.1941
773	0.0411058	1.03305	-273.15	-27.7219	59.1894
774	0.0410952	1.03304	-273.15	-27.7242	59.1891
775	0.0410895	1.03305	-273.15	-27.7254	59.1892
776	0.041091	1.03296	-273.15	-27.7251	59.1842
777	0.041079	1.03297	-273.15	-27.7276	59.1847
778	0.0410942	1.03302	-273.15	-27.7244	59.1876
779	0.0410732	1.03282	-273.15	-27.7288	59.1762
780	0.0410897	1.03304	-273.15	-27.7253	59.189
781	0.041065	1.03285	-273.15	-27.7306	59.1777
782	0.041086	1.03308	-273.15	-27.7261	59.1914
783	0.041059	1.03281	-273.15	-27.7318	59.1756
784	0.0410829	1.03302	-273.15	-27.7268	59.1875
785	0.0410567	1.03282	-273.15	-27.7323	59.1763
786	0.041057	1.03296	-273.15	-27.7323	59.184
787	0.0410496	1.03281	-273.15	-27.7338	59.1758
788	0.0410542	1.03294	-273.15	-27.7329	59.1833
789	0.0410564	1.03284	-273.15	-27.7324	59.1772
790	0.0410408	1.03282	-273.15	-27.7357	59.1765
791	0.041051	1.03291	-273.15	-27.7335	59.1814
792	0.0410256	1.03266	-273.15	-27.7389	59.1673
793	0.0410421	1.03279	-273.15	-27.7354	59.1745
794	0.0410283	1.03284	-273.15	-27.7383	59.1772
795	0.0410389	1.03284	-273.15	-27.7361	59.1773
796	0.041018	1.03266	-273.15	-27.7405	59.1673
797	0.0410412	1.03284	-273.15	-27.7356	59.1774
798	0.0410104	1.03277	-273.15	-27.7421	59.1736
799	0.0410238	1.03276	-273.15	-27.7393	59.173
800	0.0410157	1.0327	-273.15	-27.741	59.1696
801	0.0410191	1.03276	-273.15	-27.7403	59.1727
802	0.0410003	1.03277	-273.15	-27.7443	59.1735
803	0.0409994	1.03267	-273.15	-27.7445	59.1678
804	0.0409991	1.0327	-273.15	-27.7445	59.1695
805	0.0409941	1.03263	-273.15	-27.7456	59.1655
806	0.0409997	1.03269	-273.15	-27.7444	59.169
807	0.0409789	1.03267	-273.15	-27.7488	59.1677
808	0.0409974	1.03266	-273.15	-27.7449	59.1671
809	0.0409749	1.03257	-273.15	-27.7497	59.1619
810	0.040994	1.03271	-273.15	-27.7456	59.17
811	0.0409644	1.03256	-273.15	-27.7519	59.1613
812	0.0409876	1.03266	-273.15	-27.747	59.1672
813	0.0409647	1.03256	-273.15	-27.7518	59.1613
814	0.0409781	1.0326	-273.15	-27.749	59.1639
815	0.0409528	1.03263	-273.15	-27.7543	59.1656
816	0.0409718	1.0327	-273.15	-27.7503	59.1694
817	0.0409687	1.03266	-273.15	-27.751	59.1673
818	0.0409695	1.03265	-273.15	-27.7508	59.1663
819	0.0409717	1.03274	-273.15	-27.7503	59.1717
820	0.0409657	1.03266	-273.15	-27.7516	59.1671
821	0.0409706	1.03277	-273.15	-27.7506	59.1732
822	0.0409496	1.03276	-273.15	-27.755	59.1731
823	0.0409681	1.03266	-273.15	-27.7511	59.1668
824	0.0409487	1.03265	-273.15	-27.7552	59.1665
825	0.0409649	1.03278	-273.15	-27.7518	59.1738
826	0.0409423	1.03276	-273.15	-27.7566	59.1727
827	0.0409603	1.03274	-273.15	-27.7527	59.1715
828	0.0409559	1.03277	-273.15	-27.7537	59.1734
829	0.0409783	1.03291	-273.15	-27.7489	59.1812
830	0.0409713	1.03282	-273.15	-27.7504	59.1761
831	0.040967	1.03283	-273.15	-27.7513	59.1766
832	0.0409665	1.03278	-273.15	-27.7514	59.174
833	0.0409608	1.03284	-273.15	-27.7526	59.1774
834	0.0409643	1.03278	-273.15	-27.7519	59.1737
835	0.0409456	1.03266	-273.15	-27.7559	59.1668
836	0.0409658	1.03282	-273.15	-27.7516	59.176
837	0.0409405	1.03276	-273.15	-27.7569	59.1726
838	0.0409677	1.03285	-273.15	-27.7512	59.1781
839	0.0409504	1.03269	-273.15	-27.7548	59.169
840	0.040961	1.03274	-273.15	-27.7526	59.1715
841	0.0409451	1.03269	-273.15	-27.756	59.1685
842	0.0409618	1.03279	-273.15	-27.7524	59.1743
843	0.0409374	1.03256	-273.15	-27.7576	59.1614
844	0.0409495	1.0327	-273.15	-27.755	59.1692
845	0.0409352	1.03268	-273.15	-27.7581	59.1679
846	0.04095	1.03265	-273.15	-27.7549	59.1664
847	0.0409567	1.0327	-273.15	-27.7535	59.1692
848	0.0409395	1.03276	-273.15	-27.7571	59.173
849	0.0409613	1.03274	-273.15	-27.7525	59.1716
850	0.0409417	1.03267	-273.15	-27.7567	59.1677
851	0.0409655	1.03272	-273.15	-27.7516	59.1703
852	0.0409354	1.03284	-273.15	-27.758	59.1776
853	0.0409567	1.03279	-273.15	-27.7535	59.1747
854	0.0409295	1.03267	-273.15	-27.7593	59.1676
855	0.040952	1.03285	-273.15	-27.7545	59.178
856	0.0409286	1.03261	-273.15	-27.7595	59.1641
857	0.0409419	1.03271	-273.15	-27.7566	59.1697
858	0.040924	1.03261	-273.15	-27.7604	59.1641
859	0.0409364	1.03256	-273.15	-27.7578	59.1613
860	0.0409211	1.03263	-273.15	-27.7611	59.1654
861	0.0409213	1.03258	-273.15	-27.761	59.1625
862	0.0409226	1.03263	-273.15	-27.7607	59.1655
863	0.0409019	1.03258	-273.15	-27.7651	59.1624
864	0.0409238	1.03259	-273.15	-27.7605	59.1632
865	0.0409031	1.03258	-273.15	-27.7649	59.1625
866	0.0409232	1.03264	-273.15	-27.7606	59.1661
867	0.0409013	1.03252	-273.15	-27.7653	59.1589
868	0.0409313	1.03266	-273.15	-27.7589	59.1671
869	0.0409001	1.03248	-273.15	-27.7655	59.1566
870	0.0409228	1.03264	-273.15	-27.7607	59.166
871	0.0408994	1.03259	-273.15	-27.7657	59.1629
872	0.0409129	1.0327	-273.15	-27.7628	59.1696
873	0.0409053	1.03261	-273.15	-27.7644	59.1641
874	0.0408941	1.03262	-273.15	-27.7668	59.165
875	0.0408981	1.03265	-273.15	-27.7659	59.1666
876	0.0408879	1.03244	-273.15	-27.7681	59.1545
877	0.0409046	1.03266	-273.15	-27.7646	59.1668
878	0.0408796	1.03259	-273.15	-27.7699	59.163
879	0.0409005	1.03267	-273.15	-27.7654	59.1677
880	0.0408736	1.0325	-273.15	-27.7711	59.1581
881	0.0409004	1.03255	-273.15	-27.7655	59.1609
882	0.0408734	1.03246	-273.15	-27.7712	59.1559
883	0.0408946	1.03261	-273.15	-27.7667	59.164
884	0.0408696	1.03233	-273.15	-27.772	59.1483
885	0.0408806	1.03239	-273.15	-27.7697	59.1513
886	0.0408633	1.03244	-273.15	-27.7733	59.1542
887	0.0408731	1.03239	-273.15	-27.7713	59.1519
888	0.0408641	1.03241	-273.15	-27.7732	59.1526
889	0.040856	1.03247	-273.15	-27.7749	59.1563
890	0.0408636	1.03231	-273.15	-27.7733	59.1469
891	0.0408505	1.03239	-273.15	-27.7761	59.1515
892	0.0408616	1.03241	-273.15	-27.7737	59.153
893	0.0408386	1.03226	-273.15	-27.7786	59.1443
894	0.0408596	1.03232	-273.15	-27.7741	59.1475
895	0.0408327	1.03227	-273.15	-27.7798	59.1449
896	0.0408509	1.03226	-273.15	-27.776	59.144
897	0.0408277	1.03222	-273.15	-27.7809	59.1418
898	0.0408509	1.03224	-273.15	-27.776	59.1432
899	0.0408311	1.03216	-273.15	-27.7802	59.1382
900	0.0408491	1.03232	-273.15	-27.7764	59.1474
901	0.0408254	1.03215	-273.15	-27.7814	59.1379
902	0.040829	1.03226	-273.15	-27.7806	59.1443
903	0.040821	1.03218	-273.15	-27.7823	59.1397
904	0.0408147	1.03211	-273.15	-27.7837	59.1355
905	0.040821	1.03216	-273.15	-27.7823	59.1382
906	0.040808	1.03205	-273.15	-27.7851	59.1323
907	0.0408176	1.03225	-273.15	-27.783	59.1433
908	0.0407937	1.03206	-273.15	-27.7881	59.1327
909	0.0408131	1.03215	-273.15	-27.784	59.138
910	0.0407868	1.032	-273.15	-27.7896	59.1292
911	0.040808	1.03207	-273.15	-27.7851	59.1331
912	0.0407843	1.03198	-273.15	-27.7901	59.1282
913	0.040801	1.03199	-273.15	-27.7866	59.1285
914	0.0407791	1.0318	-273.15	-27.7913	59.118
915	0.0407799	1.03196	-273.15	-27.7911	59.1268
916	0.0407776	1.03189	-273.15	-27.7916	59.1229
917	0.0407782	1.03185	-273.15	-27.7914	59.1206
918	0.04077	1.03171	-273.15	-27.7932	59.1127
919	0.0407606	1.03175	-273.15	-27.7952	59.1147
920	0.0407751	1.03181	-273.15	-27.7921	59.1184
921	0.0407558	1.03178	-273.15	-27.7962	59.1164
922	0.0407774	1.03182	-273.15	-27.7916	59.1187
923	0.0407461	1.03176	-273.15	-27.7983	59.1156
924	0.0407704	1.0319	-273.15	-27.7931	59.1234
925	0.0407438	1.03179	-273.15	-27.7988	59.1171
926	0.0407636	1.03191	-273.15	-27.7945	59.1244
927	0.0407351	1.03168	-273.15	-27.8006	59.1111
928	0.040752	1.03188	-273.15	-27.797	59.1224
929	0.0407353	1.03178	-273.15	-27.8006	59.1167
930	0.0407382	1.03167	-273.15	-27.8	59.1103
931	0.0407283	1.03173	-273.15	-27.8021	59.1139
932	0.0407234	1.03159	-273.15	-27.8031	59.1059
933	0.040723	1.03169	-273.15	-27.8032	59.1114
934	0.040713	1.03161	-273.15	-27.8053	59.1066
935	0.040724	1.03181	-273.15	-27.803	59.1181
936	0.0407043	1.03164	-273.15	-27.8072	59.1089
937	0.0407215	1.03176	-273.15	-27.8035	59.1156
938	0.0406968	1.03157	-273.15	-27.8088	59.1045
939	0.0407225	1.03175	-273.15	-27.8033	59.115
940	0.0406896	1.03163	-273.15	-27.8103	59.108
941	0.0407093	1.03155	-273.15	-27.8061	59.1033
942	0.0406882	1.03155	-273.15	-27.8106	59.1035
943	0.0406969	1.03151	-273.15	-27.8088	59.1013
944	0.0406847	1.03165	-273.15	-27.8114	59.1091
945	0.0406879	1.03168	-273.15	-27.8107	59.1107
946	0.0406786	1.03146	-273.15	-27.8127	59.098
947	0.0406746	1.03168	-273.15	-27.8135	59.1111
948	0.0406741	1.03151	-273.15	-27.8136	59.1012
949	0.0406608	1.03137	-273.15	-27.8165	59.0931
950	0.0406803	1.03157	-273.15	-27.8123	59.1044
951	0.040652	1.03145	-273.15	-27.8184	59.0977
952	0.0406703	1.0315	-273.15	-27.8144	59.1009
953	0.0406415	1.03144	-273.15	-27.8206	59.0969
954	0.0406641	1.03157	-273.15	-27.8158	59.1043
955	0.0406327	1.03127	-273.15	-27.8225	59.0872
956	0.0406561	1.03151	-273.15	-27.8175	59.101
957	0.0406332	1.03134	-273.15	-27.8224	59.0913
958	0.040658	1.03152	-273.15	-27.8171	59.1017
959	0.0406889	1.03175	-273.15	-27.8105	59.1152
960	0.0406446	1.03142	-273.15	-27.82	59.0961
961	0.040288	1.03054	-273.15	-27.8965	59.0458
962	0.0401719	1.03047	-273.15	-27.9215	59.0416
963	0.0401763	1.03069	-273.15	-27.9206	59.0544
964	0.0403101	1.0315	-273.15	-27.8917	59.1003
965	0.040277	1.03155	-273.15	-27.8988	59.1032
966	0.0403502	1.03196	-273.15	-27.8831	59.1268
967	0.0404581	1.03238	-273.15	-27.8599	59.1511
968	0.0407955	1.03365	-273.15	-27.7878	59.2239
969	0.0408706	1.0341	-273.15	-27.7718	59.2496
970	0.0408976	1.0342	-273.15	-27.766	59.2552
971	0.0408775	1.03408	-273.15	-27.7703	59.2487
972	0.0408166	1.0336	-273.15	-27.7833	59.2207
973	0.0407943	1.03366	-273.15	-27.788	59.2243
974	0.0407851	1.03345	-273.15	-27.79	59.2125
975	0.0407627	1.03319	-273.15	-27.7947	59.1973
976	0.0407543	1.0331	-273.15	-27.7965	59.1922
977	0.0407985	1.03342	-273.15	-27.7871	59.2105
978	0.0409144	1.03419	-273.15	-27.7625	59.2545
979	0.040873	1.0338	-273.15	-27.7713	59.2326
980	0.0408821	1.03373	-273.15	-27.7693	59.2283
981	0.0408361	1.03362	-273.15	-27.7791	59.222
982	0.0408431	1.03345	-273.15	-27.7776	59.2124
983	0.0407966	1.0334	-273.15	-27.7875	59.2095
984	0.0408052	1.03324	-273.15	-27.7857	59.2002
985	0.0407736	1.03304	-273.15	-27.7924	59.1889
986	0.0407728	1.033	-273.15	-27.7926	59.1864
987	0.0407532	1.03291	-273.15	-27.7968	59.1814
988	0.0407389	1.03268	-273.15	-27.7998	59.1681
989	0.0407282	1.03275	-273.15	-27.8021	59.1721
990	0.040701	1.03261	-273.15	-27.8079	59.1643
991	0.040702	1.0324	-273.15	-27.8077	59.1522
992	0.0406708	1.0323	-273.15	-27.8143	59.1463
993	0.0406925	1.03242	-273.15	-27.8097	59.1531
994	0.0406526	1.03224	-273.15	-27.8182	59.1432
995	0.040668	1.03221	-273.15	-27.815	59.1415
996	0.040633	1.03204	-273.15	-27.8224	59.1313
997	0.0406489	1.03195	-273.15	-27.819	59.1263
998	0.040619	1.03183	-273.15	-27.8254	59.1194
999	0.0406266	1.03183	-273.15	-27.8238	59.1195
1000	0.0406004	1.0318	-273.15	-27.8294	59.1179
1001	0.0405987	1.03182	-273.15	-27.8298	59.1192
1002	0.0405844	1.03184	-273.15	-27.8328	59.12
1003	0.0405692	1.03168	-273.15	-27.8361	59.1112
1004	0.0405697	1.03155	-273.15	-27.836	59.1033
1005	0.0405525	1.03158	-273.15	-27.8396	59.1052
1006	0.0405529	1.03144	-273.15	-27.8396	59.0972
1007	0.0405191	1.03129	-273.15	-27.8468	59.0886
1008	0.0405411	1.03143	-273.15	-27.8421	59.0968
1009	0.040503	1.03118	-273.15	-27.8503	59.082
1010	0.0405262	1.0314	-273.15	-27.8453	59.0948
1011	0.0404902	1.03114	-273.15	-27.853	59.08
1012	0.0405118	1.03131	-273.15	-27.8484	59.0897
1013	0.0404869	1.0311	-273.15	-27.8537	59.0775
1014	0.0404891	1.03117	-273.15	-27.8532	59.0815
1015	0.0404738	1.03099	-273.15	-27.8565	59.0716
1016	0.0404589	1.03101	-273.15	-27.8597	59.0723
1017	0.0404583	1.03096	-273.15	-27.8599	59.0695
1018	0.0404369	1.03086	-273.15	-27.8644	59.0642
1019	0.0404469	1.03081	-273.15	-27.8623	59.0609
1020	0.0404132	1.03086	-273.15	-27.8695	59.0639
1021	0.0404388	1.03092	-273.15	-27.864	59.0673
1022	0.040407	1.03067	-273.15	-27.8709	59.053
1023	0.0404321	1.03082	-273.15	-27.8655	59.0614
1024	0.0403932	1.03067	-273.15	-27.8738	59.0533
1025	0.0404094	1.03069	-273.15	-27.8704	59.0541
1026	0.0403756	1.03056	-273.15	-27.8776	59.0465
1027	0.0403988	1.03074	-273.15	-27.8726	59.0569
1028	0.0403698	1.0306	-273.15	-27.8789	59.049
1029	0.0403785	1.03068	-273.15	-27.877	59.0536
1030	0.0403588	1.03046	-273.15	-27.8812	59.041
1031	0.040356	1.03041	-273.15	-27.8818	59.0379
1032	0.0403567	1.03056	-273.15	-27.8817	59.0467
1033	0.0403256	1.03028	-273.15	-27.8884	59.0308
1034	0.0403493	1.03052	-273.15	-27.8833	59.0444
1035	0.0403155	1.03036	-273.15	-27.8906	59.0354
1036	0.040333	1.03035	-273.15	-27.8868	59.0346
1037	0.0403045	1.03025	-273.15	-27.8929	59.0287
1038	0.0403263	1.03039	-273.15	-27.8882	59.0368
1039	0.0402897	1.03029	-273.15	-27.8961	59.0313
1040	0.0403138	1.03054	-273.15	-27.8909	59.0454
1041	0.0402822	1.03028	-273.15	-27.8977	59.0309
1042	0.0402897	1.03031	-273.15	-27.8961	59.0322
1043	0.040274	1.03017	-273.15	-27.8995	59.0245
1044	0.0402708	1.03026	-273.15	-27.9002	59.0294
1045	0.0402614	1.03017	-273.15	-27.9022	59.0243
1046	0.0402495	1.03016	-273.15	-27.9048	59.0238
1047	0.0402521	1.0302	-273.15	-27.9042	59.0261
1048	0.0402324	1.03013	-273.15	-27.9085	59.0219
1049	0.0402483	1.03007	-273.15	-27.905	59.0187
1050	0.0402215	1.02995	-273.15	-27.9108	59.0121
1051	0.0402419	1.03006	-273.15	-27.9064	59.0179
1052	0.04021	1.02994	-273.15	-27.9133	59.0112
1053	0.0402327	1.02995	-273.15	-27.9084	59.012
1054	0.0401973	1.02981	-273.15	-27.9161	59.0037
1055	0.0402183	1.0301	-273.15	-27.9115	59.0206
1056	0.0401867	1.02991	-273.15	-27.9184	59.0097
1057	0.0401945	1.02994	-273.15	-27.9167	59.0112
1058	0.0401897	1.02986	-273.15	-27.9177	59.0067
1059	0.040175	1.02984	-273.15	-27.9209	59.0057
1060	0.0401834	1.02983	-273.15	-27.9191	59.0047
1061	0.0401647	1.02983	-273.15	-27.9231	59.0049
1062	0.0401832	1.02991	-273.15	-27.9191	59.0093
1063	0.0401542	1.02974	-273.15	-27.9254	58.9998
1064	0.0401684	1.02985	-273.15	-27.9223	59.0058
1065	0.0401424	1.02977	-273.15	-27.9279	59.0017
1066	0.0401621	1.02976	-273.15	-27.9237	59.0011
1067	0.0401293	1.02975	-273.15	-27.9308	59.0002
1068	0.0401533	1.02964	-273.15	-27.9256	58.9939
1069	0.0401251	1.02968	-273.15	-27.9317	58.9965
1070	0.0401338	1.02965	-273.15	-27.9298	58.9944
1071	0.0401148	1.0296	-273.15	-27.9339	58.9917
1072	0.040125	1.0297	-273.15	-27.9317	58.9973
1073	0.0401157	1.02951	-273.15	-27.9337	58.9868
1074	0.0401047	1.02956	-273.15	-27.9361	58.9895
1075	0.0401059	1.02951	-273.15	-27.9358	58.9868
1076	0.0400865	1.02953	-273.15	-27.94	58.9875
1077	0.0401031	1.02942	-273.15	-27.9364	58.9814
1078	0.0400828	1.02942	-273.15	-27.9408	58.9814
1079	0.0401002	1.02948	-273.15	-27.9371	58.9851
1080	0.0400638	1.02941	-273.15	-27.945	58.981
1081	0.0400892	1.02942	-273.15	-27.9395	58.9817
1082	0.0400595	1.02941	-273.15	-27.9459	58.9811
1083	0.0400742	1.02948	-273.15	-27.9427	58.9847
1084	0.0400506	1.02936	-273.15	-27.9478	58.9779
1085	0.0400657	1.02928	-273.15	-27.9446	58.9733
1086	0.0400451	1.02926	-273.15	-27.949	58.9723
1087	0.040045	1.02935	-273.15	-27.949	58.9776
1088	0.0400404	1.02921	-273.15	-27.95	58.9697
1089	0.0400346	1.02926	-273.15	-27.9513	58.9724
1090	0.0400398	1.02924	-273.15	-27.9502	58.971
1091	0.0400136	1.02928	-273.15	-27.9558	58.9734
1092	0.0400349	1.02912	-273.15	-27.9512	58.9641
1093	0.0400049	1.02918	-273.15	-27.9577	58.9677
1094	0.0400324	1.02916	-273.15	-27.9518	58.9665
1095	0.039996	1.02923	-273.15	-27.9597	58.9707
1096	0.0400246	1.0292	-273.15	-27.9535	58.9686
1097	0.0399899	1.02906	-273.15	-27.961	58.9611
1098	0.0400109	1.02922	-273.15	-27.9564	58.9701
1099	0.0399898	1.02917	-273.15	-27.961	58.9671
1100	0.0399863	1.02911	-273.15	-27.9618	58.9637
1101	0.0399848	1.0291	-273.15	-27.9621	58.9632
1102	0.039978	1.02913	-273.15	-27.9636	58.9649
1103	0.0399797	1.02907	-273.15	-27.9632	58.9612
1104	0.0399614	1.02914	-273.15	-27.9672	58.9651
1105	0.0399751	1.02913	-273.15	-27.9642	58.9648
1106	0.0399545	1.02914	-273.15	-27.9687	58.9657
1107	0.0399737	1.0291	-273.15	-27.9645	58.9631
1108	0.0399408	1.02907	-273.15	-27.9717	58.9614
1109	0.039965	1.02898	-273.15	-27.9664	58.9563
1110	0.0399267	1.02925	-273.15	-27.9747	58.9718
1111	0.0399575	1.02918	-273.15	-27.968	58.9677
1112	0.0399223	1.02912	-273.15	-27.9757	58.9641
1113	0.0399427	1.02916	-273.15	-27.9712	58.9665
1114	0.0399219	1.02903	-273.15	-27.9758	58.959
1115	0.0399227	1.02928	-273.15	-27.9756	58.9733
1116	0.0399168	1.02904	-273.15	-27.9769	58.9598
1117	0.0399077	1.02907	-273.15	-27.9789	58.9613
1118	0.039912	1.02903	-273.15	-27.9779	58.9593
1119	0.0398962	1.02902	-273.15	-27.9814	58.9587
1120	0.0399063	1.02913	-273.15	-27.9792	58.9647
1121	0.0398837	1.02897	-273.15	-27.9841	58.9558
1122	0.0399127	1.0291	-273.15	-27.9778	58.9629
1123	0.0398743	1.02898	-273.15	-27.9861	58.9564
1124	0.0399103	1.02909	-273.15	-27.9783	58.9627
1125	0.0398678	1.02908	-273.15	-27.9876	58.9618
1126	0.0398913	1.02894	-273.15	-27.9824	58.9538
1127	0.0398657	1.02892	-273.15	-27.988	58.9529
1128	0.0398741	1.02894	-273.15	-27.9862	58.9539
1129	0.0398654	1.02889	-273.15	-27.9881	58.951
1130	0.0398659	1.02907	-273.15	-27.988	58.9617
1131	0.0398596	1.02896	-273.15	-27.9893	58.9552
1132	0.039847	1.02904	-273.15	-27.9921	58.9597
1133	0.0398464	1.02901	-273.15	-27.9922	58.9579
1134	0.03983	1.02897	-273.15	-27.9958	58.9559
1135	0.0398493	1.0289	-273.15	-27.9916	58.9518
1136	0.0398182	1.02894	-273.15	-27.9984	58.954
1137	0.0398364	1.02892	-273.15	-27.9944	58.9525
1138	0.0398173	1.02895	-273.15	-27.9986	58.9546
1139	0.0398343	1.02894	-273.15	-27.9949	58.9538
1140	0.0398056	1.02867	-273.15	-28.0011	58.9387
1141	0.0398244	1.02885	-273.15	-27.997	58.9489
1142	0.0398004	1.02883	-273.15	-28.0023	58.9476
1143	0.0398108	1.02885	-273.15	-28	58.9486
1144	0.0397991	1.02887	-273.15	-28.0025	58.9497
1145	0.0397998	1.02882	-273.15	-28.0024	58.9468
1146	0.0397949	1.02892	-273.15	-28.0034	58.953
1147	0.0397864	1.02883	-273.15	-28.0053	58.9476
1148	0.0398051	1.02902	-273.15	-28.0012	58.9585
1149	0.0397774	1.02889	-273.15	-28.0073	58.9513
1150	0.039803	1.02902	-273.15	-28.0017	58.9583
1151	0.0397795	1.02889	-273.15	-28.0068	58.9513
1152	0.0397956	1.02896	-273.15	-28.0033	58.9548
1153	0.0397584	1.02884	-273.15	-28.0114	58.9481
1154	0.0397833	1.02891	-273.15	-28.006	58.9521
1155	0.0397627	1.02887	-273.15	-28.0105	58.9499
1156	0.0397807	1.0289	-273.15	-28.0066	58.9517
1157	0.0397578	1.02889	-273.15	-28.0116	58.9512
1158	0.0397597	1.02887	-273.15	-28.0111	58.9499
1159	0.0397556	1.02879	-273.15	-28.012	58.9451
1160	0.0397435	1.02884	-273.15	-28.0147	58.9484
1161	0.0397483	1.0288	-273.15	-28.0136	58.9462
1162	0.0397342	1.02884	-273.15	-28.0167	58.9481
1163	0.0397509	1.0288	-273.15	-28.0131	58.946
1164	0.0397261	1.02885	-273.15	-28.0185	58.9485
1165	0.0397488	1.02879	-273.15	-28.0135	58.9451
1166	0.0397172	1.0289	-273.15	-28.0204	58.9515
1167	0.0397389	1.02889	-273.15	-28.0157	58.951
1168	0.0397088	1.02873	-273.15	-28.0223	58.9418
1169	0.0397305	1.02885	-273.15	-28.0175	58.9489
1170	0.0397101	1.02873	-273.15	-28.022	58.9421
1171	0.0397194	1.02881	-273.15	-28.0199	58.9467
1172	0.039708	1.02871	-273.15	-28.0224	58.9406
1173	0.0397085	1.02868	-273.15	-28.0223	58.9392
1174	0.0397004	1.02869	-273.15	-28.0241	58.9395
1175	0.0396934	1.02854	-273.15	-28.0256	58.9309
1176	0.039704	1.0287	-273.15	-28.0233	58.9403
1177	0.0396756	1.02842	-273.15	-28.0295	58.9242
1178	0.0396995	1.0287	-273.15	-28.0243	58.9401
1179	0.0396708	1.02847	-273.15	-28.0306	58.9268
1180	0.0396911	1.02875	-273.15	-28.0261	58.943
1181	0.0396614	1.02854	-273.15	-28.0326	58.931
1182	0.0396811	1.02865	-273.15	-28.0283	58.9373
1183	0.0396561	1.02844	-273.15	-28.0338	58.9255
1184	0.0396735	1.02856	-273.15	-28.03	58.9323
1185	0.0396544	1.02848	-273.15	-28.0342	58.9278
1186	0.039656	1.02855	-273.15	-28.0338	58.9314
1187	0.0396515	1.0285	-273.15	-28.0348	58.9289
1188	0.0396444	1.02841	-273.15	-28.0364	58.9233
1189	0.0396459	1.02861	-273.15	-28.036	58.935
1190	0.0396285	1.02835	-273.15	-28.0398	58.9202
1191	0.0396441	1.0285	-273.15	-28.0364	58.9289
1192	0.0396231	1.02842	-273.15	-28.041	58.9241
1193	0.0396364	1.02852	-273.15	-28.0381	58.9298
1194	0.0396159	1.02828	-273.15	-28.0426	58.9159
1195	0.0396353	1.02843	-273.15	-28.0384	58.9246
1196	0.0396013	1.02844	-273.15	-28.0458	58.9252
1197	0.0396305	1.02839	-273.15	-28.0394	58.9225
1198	0.0395932	1.02823	-273.15	-28.0476	58.9131
1199	0.0396096	1.0284	-273.15	-28.044	58.923
1200	0.0395861	1.0284	-273.15	-28.0492	58.9228
1201	0.039594	1.02826	-273.15	-28.0474	58.9147
1202	0.0395805	1.02824	-273.15	-28.0504	58.914
1203	0.0395742	1.02831	-273.15	-28.0518	58.9178
1204	0.0395785	1.02831	-273.15	-28.0508	58.9181
1205	0.039562	1.02814	-273.15	-28.0544	58.9082
1206	0.0395737	1.02819	-273.15	-28.0519	58.9112
1207	0.0395459	1.02827	-273.15	-28.058	58.9158
1208	0.039567	1.02832	-273.15	-28.0533	58.9184
1209	0.039538	1.02818	-273.15	-28.0597	58.9105
1210	0.0395701	1.02832	-273.15	-28.0527	58.9187
1211	0.0395332	1.02808	-273.15	-28.0608	58.9046
1212	0.0395559	1.02821	-273.15	-28.0558	58.9118
1213	0.0395299	1.02819	-273.15	-28.0615	58.9111
1214	0.0395371	1.02819	-273.15	-28.0599	58.9112
1215	0.0395239	1.02816	-273.15	-28.0628	58.9094
1216	0.0395288	1.02821	-273.15	-28.0617	58.9122
1217	0.0395187	1.02823	-273.15	-28.0639	58.9131
1218	0.039509	1.0282	-273.15	-28.0661	58.9116
1219	0.0395109	1.02811	-273.15	-28.0657	58.9063
1220	0.0395029	1.02809	-273.15	-28.0674	58.9055
1221	0.0395103	1.02811	-273.15	-28.0658	58.9062
1222	0.0394871	1.02797	-273.15	-28.0709	58.8983
1223	0.0395093	1.028	-273.15	-28.066	58.9001
1224	0.0394809	1.02796	-273.15	-28.0723	58.8975
1225	0.0395009	1.02793	-273.15	-28.0679	58.8963
1226	0.039469	1.02792	-273.15	-28.0749	58.8953
1227	0.0394919	1.02795	-273.15	-28.0698	58.8971
1228	0.0394678	1.02788	-273.15	-28.0752	58.8931
1229	0.0394774	1.02797	-273.15	-28.073	58.8985
1230	0.0394675	1.02797	-273.15	-28.0752	58.8983
1231	0.0394707	1.02801	-273.15	-28.0745	58.9007
1232	0.0394624	1.02794	-273.15	-28.0763	58.8964
1233	0.0394508	1.0279	-273.15	-28.0789	58.8945
1234	0.0394593	1.02798	-273.15	-28.077	58.8988
1235	0.0394363	1.02792	-273.15	-28.0821	58.8956
1236	0.039459	1.02782	-273.15	-28.0771	58.8896
1237	0.0394327	1.02791	-273.15	-28.0829	58.8951
1238	0.0394517	1.02772	-273.15	-28.0787	58.8841
1239	0.039425	1.0279	-273.15	-28.0846	58.8946
1240	0.039444	1.0279	-273.15	-28.0804	58.8946
1241	0.0394173	1.02778	-273.15	-28.0863	58.8873
1242	0.0394341	1.02782	-273.15	-28.0826	58.8895
1243	0.0394141	1.02788	-273.15	-28.087	58.8929
1244	0.0394249	1.02777	-273.15	-28.0846	58.8871
1245	0.039413	1.02775	-273.15	-28.0872	58.8859
1246	0.0394144	1.02782	-273.15	-28.0869	58.89
1247	0.0394048	1.02774	-273.15	-28.089	58.885
1248	0.0393933	1.02768	-273.15	-28.0915	58.8816
1249	0.0394045	1.02773	-273.15	-28.0891	58.8844
1250	0.0393785	1.02771	-273.15	-28.0948	58.8834
1251	0.0393984	1.02779	-273.15	-28.0904	58.8882
1252	0.0393753	1.02773	-273.15	-28.0955	58.8844
1253	0.0393951	1.02745	-273.15	-28.0912	58.8685
1254	0.0393698	1.02771	-273.15	-28.0967	58.8832
1255	0.0393872	1.02768	-273.15	-28.0929	58.8817
1256	0.039359	1.0276	-273.15	-28.0991	58.8773
1257	0.0393734	1.02767	-273.15	-28.0959	58.881
1258	0.0393616	1.02771	-273.15	-28.0986	58.8834
1259	0.0393649	1.02761	-273.15	-28.0978	58.8774
1260	0.039351	1.02763	-273.15	-28.1009	58.8786
1261	0.0393521	1.02754	-273.15	-28.1006	58.8738
1262	0.0393471	1.02752	-273.15	-28.1017	58.8725
1263	0.0393384	1.0276	-273.15	-28.1037	58.8773
1264	0.0393475	1.02754	-273.15	-28.1017	58.8736
1265	0.0393243	1.0275	-273.15	-28.1068	58.8715
1266	0.0393466	1.02755	-273.15	-28.1019	58.8746
1267	0.0393226	1.02758	-273.15	-28.1071	58.8758
1268	0.039351	1.02752	-273.15	-28.1009	58.8726
1269	0.0393193	1.02755	-273.15	-28.1079	58.8742
1270	0.0393394	1.02747	-273.15	-28.1034	58.8694
1271	0.0393174	1.02748	-273.15	-28.1083	58.8704
1272	0.0393327	1.02765	-273.15	-28.1049	58.88
1273	0.039319	1.02747	-273.15	-28.108	58.8696
1274	0.0393438	1.02769	-273.15	-28.1025	58.8823
1275	0.0393442	1.02795	-273.15	-28.1024	58.8971
1276	0.0393405	1.02785	-273.15	-28.1032	58.8912
1277	0.039347	1.02786	-273.15	-28.1018	58.892
1278	0.0393315	1.02791	-273.15	-28.1052	58.8948
1279	0.0393498	1.02792	-273.15	-28.1011	58.8956
1280	0.0393344	1.02791	-273.15	-28.1045	58.8949
1281	0.0393531	1.02804	-273.15	-28.1004	58.9023
1282	0.0393327	1.02796	-273.15	-28.1049	58.8979
1283	0.039354	1.0281	-273.15	-28.1002	58.906
1284	0.0393345	1.02807	-273.15	-28.1045	58.9041
1285	0.0393532	1.02813	-273.15	-28.1004	58.9076
1286	0.0393365	1.02806	-273.15	-28.1041	58.9036
1287	0.039345	1.02801	-273.15	-28.1022	58.9009
1288	0.0393338	1.02812	-273.15	-28.1047	58.9071
1289	0.0393432	1.02809	-273.15	-28.1026	58.9055
1290	0.0393365	1.02813	-273.15	-28.1041	58.9073
1291	0.0393326	1.02808	-273.15	-28.1049	58.9044
1292	0.0393351	1.02822	-273.15	-28.1044	58.9129
1293	0.0393182	1.028	-273.15	-28.1081	58.9002
1294	0.0393361	1.02808	-273.15	-28.1042	58.9048
1295	0.0393153	1.02818	-273.15	-28.1088	58.9107
1296	0.0393374	1.02816	-273.15	-28.1039	58.9095
1297	0.0393062	1.02816	-273.15	-28.1108	58.9095
1298	0.0393383	1.02825	-273.15	-28.1037	58.9143
1299	0.03931	1.02805	-273.15	-28.1099	58.9032
1300	0.0393291	1.02826	-273.15	-28.1057	58.9152
1301	0.0393041	1.02826	-273.15	-28.1112	58.9152
1302	0.0393201	1.02838	-273.15	-28.1077	58.9219
1303	0.0393082	1.02833	-273.15	-28.1103	58.9192
1304	0.0393114	1.02831	-273.15	-28.1096	58.9178
1305	0.0393061	1.02828	-273.15	-28.1108	58.9163
1306	0.0392983	1.02828	-273.15	-28.1125	58.916
1307	0.0393018	1.0283	-273.15	-28.1118	58.9175
1308	0.0392871	1.02812	-273.15	-28.115	58.9072
1309	0.0393001	1.02823	-273.15	-28.1121	58.9134
1310	0.0392727	1.02825	-273.15	-28.1182	58.9145
1311	0.0392984	1.02826	-273.15	-28.1125	58.9149
1312	0.0392769	1.02829	-273.15	-28.1173	58.9168
1313	0.0392935	1.02839	-273.15	-28.1136	58.9227
1314	0.0392638	1.02832	-273.15	-28.1202	58.9186
1315	0.0392863	1.02839	-273.15	-28.1152	58.9225
1316	0.0392719	1.02831	-273.15	-28.1184	58.9179
1317	0.0392797	1.02821	-273.15	-28.1166	58.9122
1318	0.0392649	1.02814	-273.15	-28.1199	58.908
1319	0.0392702	1.0282	-273.15	-28.1187	58.9115
1320	0.0392682	1.0282	-273.15	-28.1192	58.9113
1321	0.0392502	1.02832	-273.15	-28.1232	58.9184
1322	0.0392612	1.02835	-273.15	-28.1207	58.9202
1323	0.0392417	1.0281	-273.15	-28.1251	58.906
1324	0.0392636	1.02817	-273.15	-28.1202	58.9096
1325	0.0392312	1.02821	-273.15	-28.1274	58.9122
1326	0.0392555	1.02824	-273.15	-28.122	58.914
1327	0.0392286	1.02807	-273.15	-28.1279	58.904
1328	0.039253	1.02815	-273.15	-28.1225	58.9087
1329	0.039226	1.02815	-273.15	-28.1285	58.9087
1330	0.0392204	1.0281	-273.15	-28.1297	58.9057
1331	0.039194	1.0281	-273.15	-28.1356	58.9057
1332	0.0392115	1.02821	-273.15	-28.1317	58.9118
1333	0.0391924	1.02813	-273.15	-28.136	58.9073
1334	0.0391903	1.02808	-273.15	-28.1364	58.9045
1335	0.0391937	1.02809	-273.15	-28.1357	58.9055
1336	0.0391797	1.028	-273.15	-28.1388	58.8999
1337	0.0391934	1.02812	-273.15	-28.1357	58.9068
1338	0.039174	1.02805	-273.15	-28.14	58.9028
1339	0.0391907	1.0281	-273.15	-28.1363	58.9056
1340	0.0391695	1.02799	-273.15	-28.141	58.8998
1341	0.0391856	1.02798	-273.15	-28.1375	58.8992
1342	0.039159	1.02799	-273.15	-28.1434	58.8997
1343	0.0391777	1.02796	-273.15	-28.1392	58.8978
1344	0.0391572	1.02797	-273.15	-28.1438	58.8982
1345	0.0391717	1.02802	-273.15	-28.1406	58.9011
1346	0.0391558	1.02798	-273.15	-28.1441	58.8989
1347	0.0391683	1.02796	-273.15	-28.1413	58.8976
1348	0.0391504	1.02783	-273.15	-28.1453	58.8903
1349	0.0391479	1.02788	-273.15	-28.1458	58.8929
1350	0.039149	1.02791	-273.15	-28.1456	58.895
1351	0.0391339	1.02788	-273.15	-28.1489	58.8934
1352	0.039148	1.02791	-273.15	-28.1458	58.8948
1353	0.0391282	1.02786	-273.15	-28.1502	58.892
1354	0.0391471	1.02789	-273.15	-28.146	58.8937
1355	0.0391215	1.02781	-273.15	-28.1517	58.8892
1356	0.039143	1.02793	-273.15	-28.1469	58.8962
1357	0.0391169	1.02781	-273.15	-28.1527	58.889
1358	0.0391339	1.02794	-273.15	-28.1489	58.8963
1359	0.0391164	1.02778	-273.15	-28.1528	58.8874
1360	0.0391253	1.02785	-273.15	-28.1508	58.8914
1361	0.0391121	1.02783	-273.15	-28.1538	58.8904
1362	0.039116	1.02775	-273.15	-28.1529	58.8858
1363	0.0391053	1.02772	-273.15	-28.1553	58.8838
1364	0.0391083	1.02775	-273.15	-28.1546	58.886
1365	0.039103	1.02778	-273.15	-28.1558	58.8874
1366	0.0390937	1.02776	-273.15	-28.1579	58.8864
1367	0.0391073	1.02771	-273.15	-28.1548	58.8832
1368	0.0390906	1.02766	-273.15	-28.1586	58.8808
1369	0.0391104	1.02764	-273.15	-28.1541	58.8792
1370	0.0390795	1.02768	-273.15	-28.161	58.882
1371	0.0391001	1.02767	-273.15	-28.1564	58.8809
1372	0.0390817	1.02758	-273.15	-28.1605	58.8763
1373	0.0390971	1.02762	-273.15	-28.1571	58.8785
1374	0.0390797	1.02759	-273.15	-28.161	58.8765
1375	0.0390976	1.02752	-273.15	-28.157	58.8726
1376	0.0390846	1.02751	-273.15	-28.1599	58.8722
1377	0.0390861	1.02754	-273.15	-28.1596	58.8736
1378	0.0390856	1.02772	-273.15	-28.1597	58.8838
1379	0.0390711	1.02758	-273.15	-28.1629	58.8762
1380	0.0390818	1.02748	-273.15	-28.1605	58.8704
1381	0.0390649	1.0274	-273.15	-28.1643	58.8659
1382	0.0390798	1.02762	-273.15	-28.161	58.8785
1383	0.0390595	1.02757	-273.15	-28.1655	58.8751
1384	0.0390788	1.02746	-273.15	-28.1612	58.8693
1385	0.0390591	1.0275	-273.15	-28.1656	58.8711
1386	0.0390724	1.02744	-273.15	-28.1626	58.8677
1387	0.0390496	1.02757	-273.15	-28.1677	58.8754
1388	0.0390663	1.02758	-273.15	-28.164	58.8758
1389	0.0390398	1.02757	-273.15	-28.1699	58.8754
1390	0.0390532	1.02741	-273.15	-28.1669	58.8661
1391	0.0390446	1.02745	-273.15	-28.1688	58.8687
1392	0.0390549	1.02757	-273.15	-28.1665	58.8754
1393	0.0390407	1.02745	-273.15	-28.1697	58.8687
1394	0.03904	1.02747	-273.15	-28.1698	58.87
1395	0.0390406	1.0275	-273.15	-28.1697	58.8716
1396	0.0390281	1.02736	-273.15	-28.1725	58.8631
1397	0.0390427	1.0275	-273.15	-28.1692	58.8714
1398	0.0390225	1.02727	-273.15	-28.1737	58.8584
1399	0.039041	1.02745	-273.15	-28.1696	58.8684
1400	0.0390147	1.02741	-273.15	-28.1754	58.866
1401	0.0390383	1.02735	-273.15	-28.1702	58.863
1402	0.0390153	1.02725	-273.15	-28.1753	58.857
1403	0.0390301	1.02737	-273.15	-28.172	58.8638
1404	0.0390072	1.02734	-273.15	-28.1771	58.8625
1405	0.0390194	1.02735	-273.15	-28.1744	58.8629
1406	0.0390097	1.02747	-273.15	-28.1766	58.8694
1407	0.0390016	1.02731	-273.15	-28.1783	58.8603
1408	0.0390055	1.02727	-273.15	-28.1775	58.8584
1409	0.0389975	1.02725	-273.15	-28.1793	58.8573
1410	0.0389989	1.02718	-273.15	-28.179	58.8528
1411	0.0389886	1.02721	-273.15	-28.1813	58.855
1412	0.039002	1.02723	-273.15	-28.1783	58.8558
1413	0.038983	1.02719	-273.15	-28.1825	58.8537
1414	0.0390002	1.02733	-273.15	-28.1787	58.8617
1415	0.038975	1.02716	-273.15	-28.1843	58.8522
1416	0.038998	1.02732	-273.15	-28.1792	58.8612
1417	0.0390189	1.02771	-273.15	-28.1745	58.8833
1418	0.0390445	1.02795	-273.15	-28.1688	58.8974
1419	0.0390397	1.02813	-273.15	-28.1699	58.9073
1420	0.039057	1.02826	-273.15	-28.166	58.9151
1421	0.0390556	1.02824	-273.15	-28.1663	58.9135
1422	0.0390472	1.02825	-273.15	-28.1682	58.9145
1423	0.0390638	1.02833	-273.15	-28.1645	58.9192
1424	0.0390466	1.02834	-273.15	-28.1683	58.9196
1425	0.0390663	1.0283	-273.15	-28.164	58.9171
1426	0.0390455	1.02834	-273.15	-28.1686	58.9197
1427	0.0390647	1.02843	-273.15	-28.1643	58.9246
1428	0.0390428	1.02835	-273.15	-28.1692	58.9201
1429	0.039058	1.02833	-273.15	-28.1658	58.9187
1430	0.039039	1.02842	-273.15	-28.17	58.9238
1431	0.0390523	1.02847	-273.15	-28.1671	58.9268
1432	0.0390348	1.0284	-273.15	-28.171	58.9229
1433	0.0390472	1.02846	-273.15	-28.1682	58.9266
1434	0.0390325	1.02842	-273.15	-28.1715	58.924
1435	0.0390371	1.02842	-273.15	-28.1704	58.9242
1436	0.0390351	1.0286	-273.15	-28.1709	58.9347
1437	0.0390243	1.02858	-273.15	-28.1733	58.9335
1438	0.0390297	1.02839	-273.15	-28.1721	58.9225
1439	0.0390086	1.02834	-273.15	-28.1768	58.9193
1440	0.0390356	1.02848	-273.15	-28.1708	58.9277
1441	0.0390103	1.02849	-273.15	-28.1764	58.9282
1442	0.0390284	1.02838	-273.15	-28.1724	58.922
1443	0.0389992	1.02826	-273.15	-28.1789	58.9149
1444	0.0390176	1.02847	-273.15	-28.1748	58.927
1445	0.038996	1.02831	-273.15	-28.1796	58.9179
1446	0.0390091	1.02841	-273.15	-28.1767	58.9235
1447	0.0389987	1.02829	-273.15	-28.179	58.9166
1448	0.0389969	1.02835	-273.15	-28.1794	58.9202
1449	0.0389983	1.0284	-273.15	-28.1791	58.9229
1450	0.0389896	1.02847	-273.15	-28.181	58.9272
1451	0.0389919	1.0284	-273.15	-28.1805	58.923
1452	0.0389859	1.02839	-273.15	-28.1818	58.9222
1453	0.0389969	1.02841	-273.15	-28.1794	58.9236
1454	0.0389789	1.02847	-273.15	-28.1834	58.9269
1455	0.0389979	1.02849	-273.15	-28.1792	58.928
1456	0.0389808	1.02839	-273.15	-28.183	58.9224
1457	0.0389944	1.02857	-273.15	-28.18	58.9325
1458	0.0389807	1.02853	-273.15	-28.183	58.9306
1459	0.0389924	1.02855	-273.15	-28.1804	58.9317
1460	0.0389741	1.02861	-273.15	-28.1845	58.9348
1461	0.038984	1.0285	-273.15	-28.1823	58.9289
1462	0.0389726	1.02852	-273.15	-28.1848	58.93
1463	0.0389839	1.02848	-273.15	-28.1823	58.9277
1464	0.0389758	1.02847	-273.15	-28.1841	58.9268
1465	0.0389664	1.02851	-273.15	-28.1862	58.9293
1466	0.0389829	1.02852	-273.15	-28.1825	58.9301
1467	0.0389632	1.02844	-273.15	-28.1869	58.9252
1468	0.0389819	1.02834	-273.15	-28.1827	58.9195
1469	0.0389595	1.02837	-273.15	-28.1877	58.9213
1470	0.0389778	1.02836	-273.15	-28.1837	58.9205
1471	0.0389561	1.02829	-273.15	-28.1885	58.9166
1472	0.0389747	1.02841	-273.15	-28.1843	58.9233
1473	0.0389489	1.02832	-273.15	-28.1901	58.9186
1474	0.0389673	1.02831	-273.15	-28.186	58.9178
1475	0.0389504	1.02822	-273.15	-28.1898	58.9127
1476	0.0389586	1.02816	-273.15	-28.1879	58.9092
1477	0.0389537	1.02812	-273.15	-28.189	58.9071
1478	0.0389451	1.02826	-273.15	-28.1909	58.9152
1479	0.0389493	1.02805	-273.15	-28.19	58.9032
1480	0.0389368	1.02815	-273.15	-28.1928	58.9088
1481	0.0389482	1.02797	-273.15	-28.1902	58.8981
1482	0.0389219	1.02807	-273.15	-28.1961	58.9042
1483	0.0389525	1.02788	-273.15	-28.1893	58.8935
1484	0.0389276	1.02791	-273.15	-28.1949	58.8949
1485	0.0389472	1.02796	-273.15	-28.1905	58.8978
1486	0.0389265	1.02783	-273.15	-28.1951	58.8903
1487	0.0389397	1.02781	-273.15	-28.1922	58.889
1488	0.0389212	1.02779	-273.15	-28.1963	58.8878
1489	0.0389317	1.02774	-273.15	-28.1939	58.8853
1490	0.0389257	1.02774	-273.15	-28.1953	58.8851
1491	0.0389215	1.02768	-273.15	-28.1962	58.8816
1492	0.0389217	1.02757	-273.15	-28.1962	58.8753
1493	0.0389143	1.02752	-273.15	-28.1978	58.8728
1494	0.0389154	1.02762	-273.15	-28.1976	58.8782
1495	0.038904	1.02759	-273.15	-28.2001	58.8767
1496	0.0389129	1.02752	-273.15	-28.1981	58.8724
1497	0.0388987	1.02761	-273.15	-28.2013	58.8775
1498	0.038919	1.02749	-273.15	-28.1968	58.8709
1499	0.0388961	1.02736	-273.15	-28.2019	58.8632
1500	0.0389182	1.0275	-273.15	-28.1969	58.8717
1501	0.0388962	1.02744	-273.15	-28.2018	58.8682
1502	0.0389092	1.02745	-273.15	-28.199	58.8688
1503	0.0388932	1.02743	-273.15	-28.2025	58.8673
1504	0.0389001	1.02736	-273.15	-28.201	58.8634
1505	0.0388983	1.02737	-273.15	-28.2014	58.8638
1506	0.0388961	1.02729	-273.15	-28.2019	58.8593
1507	0.0388954	1.0273	-273.15	-28.202	58.8601
1508	0.0388881	1.0273	-273.15	-28.2037	58.8597
1509	0.0388995	1.02727	-273.15	-28.2011	58.8582
1510	0.038887	1.02716	-273.15	-28.2039	58.8519
1511	0.0389008	1.02719	-273.15	-28.2008	58.8537
1512	0.0388754	1.02715	-273.15	-28.2065	58.8516
1513	0.0388897	1.02725	-273.15	-28.2033	58.8571
1514	0.0388676	1.02717	-273.15	-28.2082	58.8528
1515	0.0388872	1.02715	-273.15	-28.2039	58.8514
1516	0.0388775	1.02721	-273.15	-28.206	58.8548
1517	0.0388886	1.02709	-273.15	-28.2035	58.8478
1518	0.0388749	1.02712	-273.15	-28.2066	58.8499
1519	0.0388787	1.02711	-273.15	-28.2058	58.8489
1520	0.0388732	1.02699	-273.15	-28.207	58.8423
1521	0.0388685	1.02696	-273.15	-28.208	58.8404
1522	0.0388782	1.02696	-273.15	-28.2059	58.8402
1523	0.0388629	1.02702	-273.15	-28.2093	58.8441
1524	0.0388746	1.02696	-273.15	-28.2067	58.8406
1525	0.0388522	1.02694	-273.15	-28.2117	58.8393
1526	0.0388736	1.0269	-273.15	-28.2069	58.8373
1527	0.0388507	1.02695	-273.15	-28.212	58.8397
1528	0.0388713	1.02708	-273.15	-28.2074	58.8474
1529	0.0388492	1.02694	-273.15	-28.2124	58.8396
1530	0.0388611	1.02697	-273.15	-28.2097	58.8413
1531	0.0388526	1.02686	-273.15	-28.2116	58.835
1532	0.0388505	1.02686	-273.15	-28.2121	58.8346
1533	0.0388533	1.02682	-273.15	-28.2114	58.8325
1534	0.0388439	1.02691	-273.15	-28.2135	58.8377
1535	0.0388564	1.02685	-273.15	-28.2107	58.8339
1536	0.0388427	1.02678	-273.15	-28.2138	58.8303
1537	0.038853	1.02691	-273.15	-28.2115	58.8376
1538	0.0388375	1.02673	-273.15	-28.215	58.8273
1539	0.0388508	1.02683	-273.15	-28.212	58.8327
1540	0.0388298	1.02678	-273.15	-28.2167	58.8302
1541	0.0388501	1.02674	-273.15	-28.2122	58.828
1542	0.0388297	1.0268	-273.15	-28.2167	58.8311
1543	0.0388423	1.02676	-273.15	-28.2139	58.8293
1544	0.038829	1.02686	-273.15	-28.2169	58.8349
1545	0.0388376	1.02674	-273.15	-28.215	58.828
1546	0.0388264	1.02672	-273.15	-28.2175	58.8269
1547	0.0388271	1.02669	-273.15	-28.2173	58.8249
1548	0.0388269	1.0268	-273.15	-28.2173	58.8311
1549	0.0388232	1.02666	-273.15	-28.2182	58.8235
1550	0.0388355	1.02657	-273.15	-28.2154	58.8183
1551	0.0388169	1.02651	-273.15	-28.2196	58.8148
1552	0.0388348	1.02669	-273.15	-28.2156	58.8248
1553	0.038816	1.0265	-273.15	-28.2198	58.8142
1554	0.0388294	1.02663	-273.15	-28.2168	58.8217
1555	0.038816	1.02653	-273.15	-28.2198	58.8161
1556	0.0388284	1.02663	-273.15	-28.217	58.8219
1557	0.0388112	1.02663	-273.15	-28.2209	58.8213
1558	0.0388279	1.02656	-273.15	-28.2171	58.8176
1559	0.0388104	1.02653	-273.15	-28.221	58.8156
1560	0.0388216	1.0265	-273.15	-28.2185	58.8142
1561	0.0388136	1.02645	-273.15	-28.2203	58.8112
1562	0.0388125	1.02646	-273.15	-28.2206	58.8121
1563	0.0388187	1.02648	-273.15	-28.2192	58.8132
1564	0.0388068	1.02646	-273.15	-28.2218	58.8118
1565	0.0388214	1.02655	-273.15	-28.2186	58.8172
1566	0.0387993	1.02648	-273.15	-28.2235	58.8131
1567	0.0388197	1.02658	-273.15	-28.219	58.8187
1568	0.0387998	1.02638	-273.15	-28.2234	58.8074
1569	0.0388142	1.02635	-273.15	-28.2202	58.8058
1570	0.0387967	1.02636	-273.15	-28.2241	58.8062
1571	0.0388153	1.02626	-273.15	-28.22	58.8006
1572	0.0387975	1.02635	-273.15	-28.2239	58.8056
1573	0.0388142	1.02631	-273.15	-28.2202	58.8031
1574	0.0388019	1.02626	-273.15	-28.2229	58.8004
1575	0.0387952	1.02618	-273.15	-28.2244	58.7956
1576	0.0387944	1.02633	-273.15	-28.2246	58.8043
1577	0.0387927	1.02623	-273.15	-28.225	58.7987
1578	0.0388034	1.02621	-273.15	-28.2226	58.7977
1579	0.0387875	1.02618	-273.15	-28.2262	58.7957
1580	0.0388046	1.02616	-273.15	-28.2223	58.7946
1581	0.0387892	1.02631	-273.15	-28.2258	58.8031
1582	0.0388061	1.0262	-273.15	-28.222	58.7969
1583	0.0387888	1.02618	-273.15	-28.2259	58.7956
1584	0.0388066	1.02611	-273.15	-28.2219	58.7919
1585	0.0387872	1.02611	-273.15	-28.2262	58.7918
1586	0.0388006	1.02605	-273.15	-28.2232	58.7884
1587	0.0387859	1.02615	-273.15	-28.2265	58.794
1588	0.0387989	1.02608	-273.15	-28.2236	58.7898
1589	0.0387865	1.02605	-273.15	-28.2264	58.7884
1590	0.038789	1.02609	-273.15	-28.2258	58.7906
1591	0.0387908	1.02595	-273.15	-28.2254	58.7825
1592	0.0387797	1.02598	-273.15	-28.2279	58.7846
1593	0.0387909	1.02598	-273.15	-28.2254	58.784
1594	0.0387774	1.02594	-273.15	-28.2284	58.7822
1595	0.0387996	1.02593	-273.15	-28.2235	58.7815
1596	0.0387767	1.02591	-273.15	-28.2286	58.7801
1597	0.0387973	1.02587	-273.15	-28.224	58.778
1598	0.0387756	1.02573	-273.15	-28.2288	58.7699
1599	0.0387954	1.02584	-273.15	-28.2244	58.7765
1600	0.0387741	1.02588	-273.15	-28.2292	58.7786
1601	0.0387858	1.02582	-273.15	-28.2265	58.775
1602	0.0387786	1.02591	-273.15	-28.2282	58.7805
1603	0.0387866	1.02582	-273.15	-28.2264	58.7753
1604	0.0387793	1.0258	-273.15	-28.228	58.7741
1605	0.0387788	1.02568	-273.15	-28.2281	58.7669
1606	0.0387796	1.02577	-273.15	-28.2279	58.772
1607	0.0387727	1.02572	-273.15	-28.2295	58.7693
1608	0.0387816	1.02568	-273.15	-28.2275	58.7673
1609	0.0387685	1.02566	-273.15	-28.2304	58.766
1610	0.0387872	1.02562	-273.15	-28.2262	58.7635
1611	0.0387672	1.02559	-273.15	-28.2307	58.7619
1612	0.0387879	1.02554	-273.15	-28.2261	58.7589
1613	0.0387616	1.02555	-273.15	-28.232	58.7597
1614	0.0387765	1.02553	-273.15	-28.2286	58.7585
1615	0.0387627	1.0255	-273.15	-28.2317	58.7568
1616	0.0387742	1.02551	-273.15	-28.2291	58.7571
1617	0.0387694	1.02557	-273.15	-28.2302	58.7607
1618	0.0387679	1.02549	-273.15	-28.2305	58.7565
1619	0.0387726	1.02557	-273.15	-28.2295	58.7609
1620	0.0387614	1.02538	-273.15	-28.232	58.7497
1621	0.0387762	1.02551	-273.15	-28.2287	58.7573
1622	0.0387653	1.02537	-273.15	-28.2311	58.7496
1623	0.0387759	1.02546	-273.15	-28.2288	58.7544
1624	0.0387606	1.02543	-273.15	-28.2322	58.7526
1625	0.0387796	1.02544	-273.15	-28.2279	58.7534
1626	0.0387585	1.02528	-273.15	-28.2327	58.744
1627	0.0387715	1.02534	-273.15	-28.2298	58.7475
1628	0.0387581	1.02535	-273.15	-28.2327	58.7483
1629	0.0387682	1.02531	-273.15	-28.2305	58.746
1630	0.0387551	1.02533	-273.15	-28.2334	58.7469
1631	0.0387658	1.02527	-273.15	-28.231	58.7434
1632	0.0387631	1.02524	-273.15	-28.2316	58.7419
1633	0.0387562	1.02526	-273.15	-28.2332	58.7432
1634	0.0387582	1.02529	-273.15	-28.2327	58.745
1635	0.0387524	1.02527	-273.15	-28.234	58.7437
1636	0.0387683	1.02528	-273.15	-28.2305	58.7443
1637	0.0387536	1.02521	-273.15	-28.2338	58.74
1638	0.0387735	1.02509	-273.15	-28.2293	58.7334
1639	0.0387543	1.02509	-273.15	-28.2336	58.7333
1640	0.038771	1.02516	-273.15	-28.2299	58.7372
1641	0.0387527	1.02508	-273.15	-28.234	58.7326
1642	0.0387645	1.02509	-273.15	-28.2313	58.7332
1643	0.0387528	1.02501	-273.15	-28.2339	58.7289
1644	0.0387579	1.025	-273.15	-28.2328	58.7285
1645	0.0387521	1.02498	-273.15	-28.2341	58.7269
1646	0.0387564	1.02498	-273.15	-28.2331	58.7271
1647	0.0387531	1.02481	-273.15	-28.2339	58.7174
1648	0.0387479	1.02492	-273.15	-28.235	58.7238
1649	0.0387524	1.02486	-273.15	-28.234	58.7201
1650	0.0387371	1.02493	-273.15	-28.2375	58.7244
1651	0.0387604	1.02494	-273.15	-28.2322	58.7247
1652	0.0387407	1.02478	-273.15	-28.2366	58.7157
1653	0.038761	1.0248	-273.15	-28.2321	58.7165
1654	0.0387389	1.02497	-273.15	-28.237	58.7265
1655	0.0387585	1.02484	-273.15	-28.2327	58.719
1656	0.0387439	1.0249	-273.15	-28.2359	58.7222
1657	0.0387569	1.02486	-273.15	-28.233	58.7202
1658	0.0387461	1.02473	-273.15	-28.2354	58.7127
1659	0.03875	1.02464	-273.15	-28.2346	58.7076
1660	0.0387472	1.02464	-273.15	-28.2352	58.7078
1661	0.0387421	1.02466	-273.15	-28.2363	58.7088
1662	0.0387466	1.02466	-273.15	-28.2353	58.7089
1663	0.0387352	1.02458	-273.15	-28.2379	58.7043
1664	0.0387487	1.02473	-273.15	-28.2349	58.7128
1665	0.0387311	1.02452	-273.15	-28.2388	58.7004
1666	0.0387509	1.02452	-273.15	-28.2344	58.7008
1667	0.0387343	1.02456	-273.15	-28.2381	58.7027
1668	0.0387489	1.02449	-273.15	-28.2348	58.6992
1669	0.0387289	1.02439	-273.15	-28.2393	58.6935
1670	0.0387455	1.02441	-273.15	-28.2356	58.6946
1671	0.0387336	1.02425	-273.15	-28.2383	58.6849
1672	0.0387385	1.02434	-273.15	-28.2371	58.6904
1673	0.0387303	1.02422	-273.15	-28.239	58.6837
1674	0.0387332	1.0243	-273.15	-28.2383	58.688
1675	0.0387345	1.02437	-273.15	-28.238	58.6919
1676	0.0387281	1.02426	-273.15	-28.2395	58.6858
1677	0.0387378	1.02424	-273.15	-28.2373	58.6847
1678	0.0387191	1.02418	-273.15	-28.2415	58.6811
1679	0.0387363	1.02402	-273.15	-28.2376	58.6718
1680	0.0387193	1.02412	-273.15	-28.2414	58.6775
1681	0.0387379	1.02421	-273.15	-28.2373	58.6828
1682	0.0387204	1.02428	-273.15	-28.2412	58.6869
1683	0.0387398	1.02409	-273.15	-28.2369	58.6758
1684	0.0387215	1.02396	-273.15	-28.241	58.6685
1685	0.0387312	1.02397	-273.15	-28.2388	58.6692
1686	0.0387238	1.02393	-273.15	-28.2404	58.667
1687	0.0387259	1.02386	-273.15	-28.24	58.6626
1688	0.0387225	1.02378	-273.15	-28.2407	58.6582
1689	0.0387168	1.02378	-273.15	-28.242	58.6582
1690	0.0387237	1.02384	-273.15	-28.2405	58.6614
1691	0.0387129	1.02373	-273.15	-28.2429	58.6556
1692	0.0387209	1.0238	-273.15	-28.2411	58.6593
1693	0.0387077	1.02363	-273.15	-28.2441	58.6496
1694	0.038721	1.02367	-273.15	-28.2411	58.6521
1695	0.0387046	1.0236	-273.15	-28.2447	58.6482
1696	0.0387254	1.02365	-273.15	-28.2401	58.6509
1697	0.0386997	1.0235	-273.15	-28.2459	58.6423
1698	0.0387173	1.02359	-273.15	-28.2419	58.6474
1699	0.0387037	1.02359	-273.15	-28.2449	58.6472
1700	0.0387141	1.02351	-273.15	-28.2426	58.6426
1701	0.0387093	1.02366	-273.15	-28.2437	58.6512
1702	0.0387033	1.02344	-273.15	-28.2451	58.6389
1703	0.0387075	1.02344	-273.15	-28.2441	58.639
1704	0.038697	1.02329	-273.15	-28.2465	58.63
1705	0.0387149	1.02331	-273.15	-28.2424	58.6315
1706	0.0386981	1.02322	-273.15	-28.2462	58.626
1707	0.0387137	1.02336	-273.15	-28.2427	58.634
1708	0.0386958	1.02318	-273.15	-28.2467	58.6238
1709	0.0387117	1.02325	-273.15	-28.2431	58.6279
1710	0.0386875	1.02324	-273.15	-28.2486	58.6276
1711	0.0387027	1.02319	-273.15	-28.2452	58.6245
1712	0.0386981	1.02316	-273.15	-28.2462	58.6228
1713	0.0387008	1.02317	-273.15	-28.2456	58.6236
1714	0.0386928	1.0231	-273.15	-28.2474	58.6195
1715	0.0387019	1.02304	-273.15	-28.2454	58.6159
1716	0.0386915	1.02312	-273.15	-28.2477	58.6206
1717	0.0386912	1.02299	-273.15	-28.2478	58.6131
1718	0.038696	1.02299	-273.15	-28.2467	58.613
1719	0.0386844	1.02291	-273.15	-28.2493	58.6084
1720	0.0386976	1.02296	-273.15	-28.2463	58.6111
1721	0.0386847	1.02288	-273.15	-28.2492	58.6068
1722	0.0387018	1.0229	-273.15	-28.2454	58.6079
1723	0.0386854	1.02285	-273.15	-28.2491	58.6052
1724	0.0386994	1.0229	-273.15	-28.2459	58.6076
1725	0.0386801	1.02281	-273.15	-28.2502	58.6028
1726	0.0386932	1.02284	-273.15	-28.2473	58.6046
1727	0.0386798	1.0229	-273.15	-28.2503	58.6081
1728	0.0386923	1.02275	-273.15	-28.2475	58.5994
1729	0.0386824	1.02286	-273.15	-28.2497	58.6058
1730	0.0386773	1.02272	-273.15	-28.2509	58.5973
1731	0.0386833	1.02285	-273.15	-28.2495	58.6052
1732	0.0386812	1.0227	-273.15	-28.25	58.5966
1733	0.0386867	1.02265	-273.15	-28.2488	58.5936
1734	0.0386768	1.02274	-273.15	-28.251	58.5989
1735	0.0386897	1.02262	-273.15	-28.2481	58.5915
1736	0.0386699	1.02256	-273.15	-28.2525	58.5884
1737	0.0386861	1.02254	-273.15	-28.2489	58.5875
1738	0.0386725	1.02272	-273.15	-28.252	58.5973
1739	0.0386803	1.02248	-273.15	-28.2502	58.5838
1740	0.0386722	1.02262	-273.15	-28.252	58.5918
1741	0.0386799	1.02247	-273.15	-28.2503	58.5834
1742	0.0386734	1.02246	-273.15	-28.2518	58.5829
1743	0.0386687	1.02245	-273.15	-28.2528	58.5822
1744	0.0386747	1.02236	-273.15	-28.2515	58.5769
1745	0.0386663	1.02237	-273.15	-28.2533	58.5773
1746	0.0386787	1.02233	-273.15	-28.2506	58.5753
1747	0.0386678	1.02228	-273.15	-28.253	58.5722
1748	0.0386738	1.02235	-273.15	-28.2517	58.5763
1749	0.0386673	1.02235	-273.15	-28.2531	58.5764
1750	0.0386736	1.02234	-273.15	-28.2517	58.5755
1751	0.0386626	1.02233	-273.15	-28.2542	58.5752
1752	0.0386804	1.02231	-273.15	-28.2502	58.5743
1753	0.0386669	1.02222	-273.15	-28.2532	58.5686
1754	0.0386759	1.02229	-273.15	-28.2512	58.573
1755	0.0386647	1.02226	-273.15	-28.2537	58.571
1756	0.0386776	1.02216	-273.15	-28.2508	58.5652
1757	0.0386687	1.02219	-273.15	-28.2528	58.5672
1758	0.038668	1.0222	-273.15	-28.253	58.5679
1759	0.0386743	1.02219	-273.15	-28.2516	58.5671
1760	0.0386699	1.02215	-273.15	-28.2525	58.565
1761	0.0386818	1.02221	-273.15	-28.2499	58.5683
1762	0.0386705	1.02206	-273.15	-28.2524	58.5598
1763	0.0386906	1.02217	-273.15	-28.2479	58.566
1764	0.038668	1.02222	-273.15	-28.253	58.5689
1765	0.0386902	1.02203	-273.15	-28.248	58.5581
1766	0.0386719	1.02215	-273.15	-28.2521	58.5652
1767	0.0386852	1.02211	-273.15	-28.2491	58.5626
1768	0.0386798	1.02225	-273.15	-28.2503	58.5707
1769	0.0386846	1.02214	-273.15	-28.2492	58.5642
1770	0.0386785	1.02204	-273.15	-28.2506	58.5583
1771	0.0386771	1.02201	-273.15	-28.2509	58.5569
1772	0.0386791	1.02205	-273.15	-28.2505	58.5594
1773	0.0386753	1.02205	-273.15	-28.2513	58.5592
1774	0.0386835	1.02201	-273.15	-28.2495	58.557
1775	0.0386714	1.02206	-273.15	-28.2522	58.5599
1776	0.0386832	1.02202	-273.15	-28.2496	58.5576
1777	0.0386727	1.02204	-273.15	-28.2519	58.5583
1778	0.0386915	1.02195	-273.15	-28.2477	58.5535
1779	0.038672	1.02193	-273.15	-28.2521	58.5524
1780	0.0386855	1.02196	-273.15	-28.249	58.5542
1781	0.0386711	1.02199	-273.15	-28.2523	58.5558
1782	0.038682	1.02188	-273.15	-28.2498	58.5495
1783	0.0386732	1.02185	-273.15	-28.2518	58.5475
1784	0.0386853	1.02181	-273.15	-28.2491	58.5455
1785	0.0386882	1.02184	-273.15	-28.2484	58.547
1786	0.038685	1.02187	-273.15	-28.2492	58.5488
1787	0.0386888	1.02188	-273.15	-28.2483	58.5494
1788	0.0386873	1.02192	-273.15	-28.2486	58.552
1789	0.0386931	1.0218	-273.15	-28.2473	58.5448
1790	0.0386766	1.0218	-273.15	-28.251	58.5451
1791	0.0386919	1.02188	-273.15	-28.2476	58.5496
1792	0.0386876	1.02177	-273.15	-28.2486	58.543
1793	0.0386961	1.02197	-273.15	-28.2467	58.5545
1794	0.0386801	1.02181	-273.15	-28.2502	58.5456
1795	0.038702	1.02197	-273.15	-28.2453	58.5545
1796	0.0386806	1.02178	-273.15	-28.2501	58.5439
1797	0.0386962	1.02171	-273.15	-28.2466	58.5396
1798	0.038687	1.02172	-273.15	-28.2487	58.5402
1799	0.038694	1.02183	-273.15	-28.2471	58.5464
1800	0.0386947	1.02169	-273.15	-28.247	58.5384
1801	0.0386846	1.02162	-273.15	-28.2492	58.5347
1802	0.0386908	1.02167	-273.15	-28.2479	58.5373
1803	0.0386808	1.02166	-273.15	-28.2501	58.5366
1804	0.0386961	1.02166	-273.15	-28.2467	58.5366
1805	0.0386834	1.02162	-273.15	-28.2495	58.5347
1806	0.0386973	1.02152	-273.15	-28.2464	58.5288
1807	0.0386806	1.02153	-273.15	-28.2501	58.5295
1808	0.0387037	1.02147	-273.15	-28.245	58.5259
1809	0.0386829	1.0216	-273.15	-28.2496	58.5333
1810	0.0386976	1.02147	-273.15	-28.2463	58.526
1811	0.0386807	1.02147	-273.15	-28.2501	58.5257
1812	0.0386942	1.02164	-273.15	-28.2471	58.5356
1813	0.0386869	1.02147	-273.15	-28.2487	58.5261
1814	0.0386827	1.02141	-273.15	-28.2497	58.5223
1815	0.0386873	1.02152	-273.15	-28.2486	58.529
1816	0.0386834	1.02152	-273.15	-28.2495	58.5288
1817	0.0386927	1.02139	-273.15	-28.2474	58.5216
1818	0.0386756	1.02154	-273.15	-28.2512	58.5298
1819	0.0386917	1.02147	-273.15	-28.2476	58.5257
1820	0.0386746	1.02139	-273.15	-28.2515	58.5213
1821	0.0386974	1.02159	-273.15	-28.2464	58.533
1822	0.0386741	1.02152	-273.15	-28.2516	58.5286
1823	0.0386925	1.02146	-273.15	-28.2475	58.5256
1824	0.0386801	1.0214	-273.15	-28.2502	58.5219
1825	0.0386893	1.02135	-273.15	-28.2482	58.5189
1826	0.0386814	1.02135	-273.15	-28.25	58.519
1827	0.038684	1.02135	-273.15	-28.2494	58.519
1828	0.0386845	1.02138	-273.15	-28.2493	58.521
1829	0.0386818	1.02137	-273.15	-28.2499	58.5203
1830	0.0386856	1.02129	-273.15	-28.249	58.5154
1831	0.0386772	1.02137	-273.15	-28.2509	58.5201
1832	0.0386953	1.02142	-273.15	-28.2468	58.5233
1833	0.0386734	1.02138	-273.15	-28.2517	58.521
1834	0.0386906	1.0213	-273.15	-28.2479	58.5165
1835	0.0386778	1.02123	-273.15	-28.2508	58.5121
1836	0.0386907	1.02123	-273.15	-28.2479	58.5122
1837	0.0386781	1.0213	-273.15	-28.2507	58.5164
1838	0.0386865	1.02118	-273.15	-28.2488	58.5092
1839	0.0386842	1.02124	-273.15	-28.2493	58.513
1840	0.0386912	1.02125	-273.15	-28.2478	58.5133
1841	0.0386811	1.02135	-273.15	-28.25	58.519
1842	0.0386814	1.02129	-273.15	-28.25	58.5155
1843	0.0386857	1.02128	-273.15	-28.249	58.5153
1844	0.0386812	1.02117	-273.15	-28.25	58.509
1845	0.0386874	1.02123	-273.15	-28.2486	58.5125
1846	0.0386746	1.02123	-273.15	-28.2515	58.5123
1847	0.0386898	1.02128	-273.15	-28.2481	58.5148
1848	0.0386721	1.02114	-273.15	-28.252	58.5071
1849	0.0386877	1.02117	-273.15	-28.2485	58.5088
1850	0.0386759	1.02132	-273.15	-28.2512	58.5172
1851	0.0386929	1.02128	-273.15	-28.2474	58.5152
1852	0.038675	1.02115	-273.15	-28.2514	58.5075
1853	0.0386855	1.02113	-273.15	-28.249	58.5064
1854	0.0386836	1.02099	-273.15	-28.2495	58.4984
1855	0.038676	1.0212	-273.15	-28.2512	58.5104
1856	0.0386788	1.02113	-273.15	-28.2505	58.5062
1857	0.038678	1.02123	-273.15	-28.2507	58.5119
1858	0.0386811	1.02112	-273.15	-28.25	58.5059
1859	0.038675	1.0212	-273.15	-28.2514	58.5103
1860	0.0386878	1.02123	-273.15	-28.2485	58.5123
1861	0.038677	1.02132	-273.15	-28.2509	58.5172
1862	0.0386925	1.02125	-273.15	-28.2475	58.5134
1863	0.0386785	1.0211	-273.15	-28.2506	58.5044
1864	0.0386928	1.02128	-273.15	-28.2474	58.5149
1865	0.0386774	1.02123	-273.15	-28.2509	58.5123
1866	0.0386893	1.02125	-273.15	-28.2482	58.5132
1867	0.0386821	1.02123	-273.15	-28.2498	58.5121
1868	0.0386929	1.02122	-273.15	-28.2474	58.5114
1869	0.0386826	1.02109	-273.15	-28.2497	58.5039
1870	0.0386913	1.0213	-273.15	-28.2477	58.516
1871	0.0386905	1.02117	-273.15	-28.2479	58.5084
1872	0.0386827	1.02113	-273.15	-28.2497	58.5067
1873	0.0386927	1.02109	-273.15	-28.2474	58.5041
1874	0.0386802	1.02124	-273.15	-28.2502	58.5128
1875	0.0386947	1.02118	-273.15	-28.247	58.5095
1876	0.0386801	1.02115	-273.15	-28.2503	58.5076
1877	0.0387024	1.02134	-273.15	-28.2452	58.5182
1878	0.0386847	1.02114	-273.15	-28.2492	58.5072
1879	0.0387002	1.02121	-273.15	-28.2457	58.5112
1880	0.0386899	1.02106	-273.15	-28.2481	58.5021
1881	0.0386972	1.02101	-273.15	-28.2464	58.4996
1882	0.0386871	1.02111	-273.15	-28.2487	58.5055
1883	0.0386929	1.02117	-273.15	-28.2474	58.509
1884	0.0386858	1.02104	-273.15	-28.249	58.5016
1885	0.0386895	1.02106	-273.15	-28.2481	58.5022
1886	0.0386911	1.0211	-273.15	-28.2478	58.5047
1887	0.0386843	1.02098	-273.15	-28.2493	58.498
1888	0.0386941	1.02094	-273.15	-28.2471	58.4954
1889	0.0386808	1.02088	-273.15	-28.2501	58.4919
1890	0.0386994	1.02095	-273.15	-28.2459	58.4959
1891	0.0386804	1.02097	-273.15	-28.2502	58.497
1892	0.0386945	1.02087	-273.15	-28.247	58.4915
1893	0.0386794	1.02081	-273.15	-28.2504	58.4881
1894	0.0386939	1.0209	-273.15	-28.2471	58.4933
1895	0.0386837	1.02087	-273.15	-28.2494	58.4915
1896	0.0386859	1.02086	-273.15	-28.249	58.4913
1897	0.0386825	1.02094	-273.15	-28.2497	58.4958
1898	0.0386835	1.02082	-273.15	-28.2495	58.4886
1899	0.0386863	1.02078	-273.15	-28.2489	58.4866
1900	0.0386799	1.02078	-273.15	-28.2503	58.4863
1901	0.0386848	1.02082	-273.15	-28.2492	58.4889
1902	0.0386765	1.0207	-273.15	-28.251	58.4818
1903	0.0386955	1.02083	-273.15	-28.2468	58.489
1904	0.0386737	1.02077	-273.15	-28.2517	58.4857
1905	0.0386906	1.0208	-273.15	-28.2479	58.4875
1906	0.0386799	1.0207	-273.15	-28.2503	58.4816
1907	0.0386921	1.02073	-273.15	-28.2476	58.4835
1908	0.0386767	1.02067	-273.15	-28.251	58.4801
1909	0.0386893	1.02069	-273.15	-28.2482	58.4815
1910	0.0386769	1.02058	-273.15	-28.251	58.4752
1911	0.0386891	1.0206	-273.15	-28.2482	58.4759
1912	0.0386823	1.02053	-273.15	-28.2498	58.4721
1913	0.0386831	1.0207	-273.15	-28.2496	58.4817
1914	0.0386876	1.0206	-273.15	-28.2486	58.4762
1915	0.0386738	1.0205	-273.15	-28.2517	58.4705
1916	0.0386819	1.02048	-273.15	-28.2498	58.469
1917	0.0386742	1.02053	-273.15	-28.2516	58.4721
1918	0.0386912	1.02057	-273.15	-28.2478	58.4742
1919	0.0386749	1.0205	-273.15	-28.2514	58.4704
1920	0.0386883	1.02045	-273.15	-28.2484	58.4677
1921	0.0386751	1.0204	-273.15	-28.2514	58.4646
1922	0.0386922	1.02046	-273.15	-28.2475	58.4682
1923	0.0386777	1.02037	-273.15	-28.2508	58.4627
1924	0.0386881	1.0203	-273.15	-28.2485	58.4589
1925	0.0386791	1.02033	-273.15	-28.2505	58.4607
1926	0.0386854	1.02041	-273.15	-28.2491	58.4651
1927	0.0386821	1.02037	-273.15	-28.2498	58.4627
1928	0.0386785	1.02035	-273.15	-28.2506	58.4619
1929	0.0386762	1.02025	-273.15	-28.2511	58.4559
1930	0.0386798	1.02021	-273.15	-28.2503	58.4534
1931	0.0386796	1.02021	-273.15	-28.2504	58.4535
1932	0.0386732	1.02015	-273.15	-28.2518	58.4501
1933	0.038686	1.02023	-273.15	-28.2489	58.4546
1934	0.0386707	1.02011	-273.15	-28.2524	58.4482
1935	0.038685	1.02022	-273.15	-28.2491	58.454
1936	0.0386686	1.02013	-273.15	-28.2528	58.449
1937	0.0386837	1.02023	-273.15	-28.2494	58.4546
1938	0.0386765	1.02008	-273.15	-28.2511	58.4463
1939	0.038676	1.02014	-273.15	-28.2512	58.4497
1940	0.0386736	1.02008	-273.15	-28.2517	58.4462
1941	0.0386756	1.01998	-273.15	-28.2513	58.4405
1942	0.0386748	1.02005	-273.15	-28.2514	58.4444
1943	0.0386697	1.02005	-273.15	-28.2526	58.4444
1944	0.0386841	1.02001	-273.15	-28.2494	58.4425
1945	0.0386749	1.02012	-273.15	-28.2514	58.4487
1946	0.0386853	1.02021	-273.15	-28.2491	58.4538
1947	0.0386769	1.02017	-273.15	-28.251	58.4513
1948	0.0386936	1.0201	-273.15	-28.2472	58.4472
1949	0.0386703	1.01996	-273.15	-28.2524	58.4395
1950	0.0386892	1.01994	-273.15	-28.2482	58.438
1951	0.0386756	1.02003	-273.15	-28.2513	58.4436
1952	0.038693	1.02014	-273.15	-28.2473	58.4498
1953	0.0386844	1.0202	-273.15	-28.2493	58.453
1954	0.0386922	1.02006	-273.15	-28.2475	58.4454
1955	0.0386921	1.02006	-273.15	-28.2475	58.4451
1956	0.0386947	1.02015	-273.15	-28.247	58.4503
1957	0.0386966	1.0202	-273.15	-28.2465	58.4531
1958	0.0386927	1.0203	-273.15	-28.2474	58.4591
1959	0.0387016	1.02016	-273.15	-28.2454	58.451
1960	0.0386981	1.02015	-273.15	-28.2462	58.4505
1961	0.0387117	1.02024	-273.15	-28.2432	58.4553
1962	0.0386985	1.02015	-273.15	-28.2461	58.4505
1963	0.0387174	1.02018	-273.15	-28.2419	58.4518
1964	0.0387006	1.02005	-273.15	-28.2457	58.4443
1965	0.0387098	1.02009	-273.15	-28.2436	58.4468
1966	0.0387006	1.02009	-273.15	-28.2456	58.4468
1967	0.0387122	1.02018	-273.15	-28.2431	58.4517
1968	0.0387027	1.02013	-273.15	-28.2452	58.4491
1969	0.0387162	1.02015	-273.15	-28.2421	58.4505
1970	0.038705	1.02002	-273.15	-28.2447	58.4431
1971	0.0387108	1.02007	-273.15	-28.2434	58.4458
1972	0.038711	1.02008	-273.15	-28.2433	58.4465
1973	0.0387063	1.02005	-273.15	-28.2444	58.4446
1974	0.0387147	1.02002	-273.15	-28.2425	58.4428
1975	0.0387045	1.02007	-273.15	-28.2448	58.4459
1976	0.0387221	1.02009	-273.15	-28.2408	58.4466
1977	0.0387049	1.02006	-273.15	-28.2447	58.445
1978	0.0387217	1.01992	-273.15	-28.2409	58.4371
1979	0.0387077	1.01993	-273.15	-28.2441	58.4376
1980	0.0387167	1.01998	-273.15	-28.242	58.4403
1981	0.0387019	1.0199	-273.15	-28.2454	58.4358
1982	0.0387199	1.01985	-273.15	-28.2413	58.4333
1983	0.0387082	1.01989	-273.15	-28.2439	58.4354
1984	0.0387177	1.01979	-273.15	-28.2418	58.4296
1985	0.0387104	1.01981	-273.15	-28.2435	58.4307
1986	0.0387063	1.01979	-273.15	-28.2444	58.4294
1987	0.0387107	1.01979	-273.15	-28.2434	58.4299
1988	0.0387038	1.01983	-273.15	-28.2449	58.432
1989	0.0387095	1.0199	-273.15	-28.2436	58.4357
1990	0.0387023	1.01971	-273.15	-28.2453	58.4251
1991	0.0387144	1.01968	-273.15	-28.2426	58.4234
1992	0.0387036	1.01974	-273.15	-28.245	58.427
1993	0.0387151	1.01965	-273.15	-28.2424	58.4219
1994	0.0387043	1.0196	-273.15	-28.2448	58.4188
1995	0.0387088	1.01981	-273.15	-28.2438	58.4307
1996	0.0386984	1.01946	-273.15	-28.2461	58.4109
1997	0.0387072	1.0196	-273.15	-28.2442	58.4188
1998	0.0387041	1.01953	-273.15	-28.2449	58.4147
1999	0.0387018	1.01957	-273.15	-28.2454	58.4173
[truncated: 19,334 more rows]
