# Supplementary material for: Data of the quantification of the influence of DMSO concentration on the kinetic of interaction between TNFα and SPD304
Source: Data Brief. 2021 Nov 20;39:107610. doi: 10.1016/j.dib.2021.107610 (PMC8637341; doi:10.1016/j.dib.2021.107610)
Supplement: Supplementary file 1 [file mmc1.zip › Table-3a.xlsx]

## Sheet: MUDA-MHOH-EDC-NHS-TNFa-SPD304-0
Coefficients for impulse response calculations
												SAW : A3/VB/MUDA/MHOH/EDC/NHS/TNFa/SPD304
												Temperature :
												frequency: 103.128MHz
												97s: arrival of solvent on the sensing area
												555s: Injection of PBS in an eppendorf
AD 8302 Boxcar	0.029948	1.7285	0.5		0.237							860s: injection of 10µl of [SPD304]=10-3M-->10-5M
response ( dBm) = (reponse * CoeffSens - CoeffB) / CoeffA
Pentree_dBm = 20 * Log(Ventree / 0,224)
response in dBm = response ( dBm) - Pentree_dBm						Pentree =	0.490007
time (s)	V phase	V module in dB	ambient T	ambient T in °C	Temperature PID	phase in degrees	module in dB
0	2.40639	1.84407	0.21106	21.106	-274.786	120.32	-27.4188
1	2.40659	1.84418	0.211136	21.1136	-274.786	120.329	-27.417
2	2.40663	1.84414	0.211151	21.1151	-274.807	120.332	-27.4176
3	2.40672	1.84427	0.211136	21.1136	-274.807	120.336	-27.4154
4	2.4067	1.84374	0.211121	21.1121	-274.803	120.335	-27.4244
5	2.40668	1.84373	0.211121	21.1121	-274.79	120.334	-27.4245
6	2.40676	1.84405	0.211136	21.1136	-274.783	120.338	-27.4191
7	2.40666	1.84365	0.211136	21.1136	-274.779	120.333	-27.4259
8	2.40665	1.84385	0.211136	21.1136	-274.776	120.333	-27.4225
9	2.40667	1.84399	0.211105	21.1105	-274.785	120.333	-27.4202
10	2.40677	1.84386	0.211121	21.1121	-274.781	120.339	-27.4223
11	2.40677	1.84401	0.211151	21.1151	-274.783	120.339	-27.4199
12	2.40674	1.84294	0.211121	21.1121	-274.783	120.337	-27.4377
13	2.40662	1.84345	0.211121	21.1121	-274.782	120.331	-27.4292
14	2.4067	1.84338	0.211151	21.1151	-274.781	120.335	-27.4304
15	2.40681	1.84378	0.211136	21.1136	-274.781	120.34	-27.4237
16	2.4068	1.84393	0.211136	21.1136	-274.781	120.34	-27.4212
17	2.40676	1.8435	0.211151	21.1151	-274.77	120.338	-27.4283
18	2.40674	1.84409	0.211151	21.1151	-274.779	120.337	-27.4184
19	2.40671	1.84326	0.211151	21.1151	-274.782	120.336	-27.4323
20	2.40669	1.84366	0.211166	21.1166	-274.742	120.335	-27.4257
21	2.4069	1.84299	0.211136	21.1136	-274.777	120.345	-27.437
22	2.40672	1.84367	0.211166	21.1166	-274.795	120.336	-27.4256
23	2.40671	1.84337	0.211151	21.1151	-274.789	120.335	-27.4305
24	2.40684	1.84417	0.211136	21.1136	-274.79	120.342	-27.4172
25	2.40672	1.84423	0.211182	21.1182	-274.793	120.336	-27.4162
26	2.40685	1.84431	0.211151	21.1151	-274.785	120.343	-27.4149
27	2.40669	1.84339	0.211166	21.1166	-274.729	120.335	-27.4302
28	2.4067	1.84178	0.211151	21.1151	-274.716	120.335	-27.4571
29	2.40673	1.84329	0.211151	21.1151	-274.771	120.336	-27.4318
30	2.40656	1.84357	0.211182	21.1182	-274.755	120.328	-27.4272
31	2.40668	1.84365	0.211182	21.1182	-274.69	120.334	-27.4259
32	2.40656	1.84374	0.211166	21.1166	-274.755	120.328	-27.4244
33	2.40659	1.84392	0.211182	21.1182	-274.784	120.33	-27.4213
34	2.40652	1.84374	0.211166	21.1166	-274.782	120.326	-27.4243
35	2.40644	1.84353	0.211166	21.1166	-274.769	120.322	-27.4278
36	2.40641	1.84404	0.211197	21.1197	-274.765	120.32	-27.4194
37	2.40652	1.84405	0.211197	21.1197	-274.795	120.326	-27.4191
38	2.40658	1.84412	0.211212	21.1212	-274.792	120.329	-27.418
39	2.40643	1.84419	0.211182	21.1182	-274.794	120.321	-27.4169
40	2.40649	1.84412	0.211197	21.1197	-274.789	120.324	-27.418
41	2.40641	1.84417	0.211197	21.1197	-274.784	120.321	-27.4172
42	2.40638	1.84402	0.211212	21.1212	-274.795	120.319	-27.4197
43	2.40648	1.8441	0.211197	21.1197	-274.787	120.324	-27.4183
44	2.40639	1.84409	0.211182	21.1182	-274.793	120.32	-27.4185
45	2.40642	1.84353	0.211182	21.1182	-274.789	120.321	-27.4279
46	2.40634	1.84295	0.211243	21.1243	-274.768	120.317	-27.4376
47	2.4066	1.84133	0.211227	21.1227	-274.775	120.33	-27.4646
48	2.40646	1.84288	0.211227	21.1227	-274.779	120.323	-27.4386
49	2.40639	1.84345	0.211212	21.1212	-274.781	120.32	-27.4293
50	2.40639	1.84355	0.211227	21.1227	-274.78	120.319	-27.4276
51	2.40636	1.84393	0.211182	21.1182	-274.784	120.318	-27.4212
52	2.40646	1.84358	0.211182	21.1182	-274.783	120.323	-27.4271
53	2.40638	1.84377	0.211212	21.1212	-274.784	120.319	-27.4239
54	2.40637	1.84387	0.211212	21.1212	-274.788	120.319	-27.4222
55	2.40639	1.8441	0.211197	21.1197	-274.792	120.319	-27.4184
56	2.40626	1.84405	0.211197	21.1197	-274.785	120.313	-27.4192
57	2.40633	1.84395	0.211212	21.1212	-274.786	120.317	-27.4208
58	2.40625	1.84392	0.211227	21.1227	-274.78	120.312	-27.4213
59	2.40624	1.84395	0.211227	21.1227	-274.781	120.312	-27.4208
60	2.40639	1.84409	0.211243	21.1243	-274.778	120.319	-27.4184
61	2.40634	1.84401	0.211243	21.1243	-274.783	120.317	-27.4198
62	2.4063	1.84389	0.211243	21.1243	-274.761	120.315	-27.4219
63	2.40632	1.84426	0.211258	21.1258	-274.763	120.316	-27.4157
64	2.40625	1.84402	0.211243	21.1243	-274.766	120.312	-27.4197
65	2.40616	1.84397	0.211227	21.1227	-274.759	120.308	-27.4205
66	2.40627	1.84384	0.211227	21.1227	-274.758	120.313	-27.4226
67	2.4062	1.84386	0.211243	21.1243	-274.754	120.31	-27.4224
68	2.40628	1.84424	0.211243	21.1243	-274.732	120.314	-27.416
69	2.40621	1.84425	0.211243	21.1243	-274.738	120.31	-27.4158
70	2.40628	1.84415	0.211258	21.1258	-274.735	120.314	-27.4176
71	2.40622	1.84405	0.211258	21.1258	-274.734	120.311	-27.4192
72	2.40614	1.84418	0.211243	21.1243	-274.741	120.307	-27.417
73	2.40615	1.84418	0.211243	21.1243	-274.618	120.308	-27.4171
74	2.40622	1.84408	0.211243	21.1243	-274.791	120.311	-27.4187
75	2.40611	1.8441	0.211258	21.1258	-274.788	120.305	-27.4184
76	2.40619	1.84412	0.211243	21.1243	-274.501	120.31	-27.418
77	2.40614	1.84384	0.211227	21.1227	-274.563	120.307	-27.4227
78	2.40616	1.84396	0.211273	21.1273	-274.664	120.308	-27.4207
79	2.40609	1.8441	0.211258	21.1258	-274.713	120.305	-27.4183
80	2.40613	1.84418	0.211288	21.1288	-274.678	120.307	-27.417
81	2.40617	1.84423	0.211273	21.1273	-274.765	120.309	-27.4161
82	2.40613	1.84391	0.211258	21.1258	-274.749	120.306	-27.4215
83	2.40598	1.84409	0.211258	21.1258	-274.713	120.299	-27.4185
84	2.40612	1.84394	0.211273	21.1273	-274.597	120.306	-27.421
85	2.40609	1.84402	0.211243	21.1243	-274.693	120.305	-27.4196
86	2.4061	1.8439	0.211304	21.1304	-274.69	120.305	-27.4216
87	2.40614	1.84398	0.211258	21.1258	-274.677	120.307	-27.4204
88	2.40614	1.84399	0.211304	21.1304	-274.703	120.307	-27.4202
89	2.40614	1.8441	0.211304	21.1304	-274.703	120.307	-27.4184
90	2.4062	1.84401	0.211258	21.1258	-274.711	120.31	-27.4199
91	2.40619	1.84397	0.211319	21.1319	-274.723	120.309	-27.4205
92	2.40615	1.84405	0.211273	21.1273	-274.723	120.307	-27.4192
93	2.40617	1.84385	0.211273	21.1273	-274.718	120.309	-27.4225
94	2.40614	1.84403	0.211258	21.1258	-274.716	120.307	-27.4196
95	2.40616	1.84392	0.211288	21.1288	-274.725	120.308	-27.4213
96	2.40608	1.84406	0.211319	21.1319	-274.742	120.304	-27.4189
97	2.40601	1.84397	0.211258	21.1258	-274.745	120.301	-27.4205
98	2.40592	1.84385	0.211288	21.1288	-274.734	120.296	-27.4225
99	2.40041	1.8416	0.211288	21.1288	-274.738	120.02	-27.46
100	2.38884	1.83755	0.211288	21.1288	-274.722	119.442	-27.5277
101	2.36151	1.83095	0.211273	21.1273	-274.255	118.076	-27.638
102	2.34433	1.82526	0.211304	21.1304	-274.2	117.217	-27.7329
103	2.32662	1.81957	0.211304	21.1304	-274.366	116.331	-27.8278
104	2.30663	1.8132	0.211334	21.1334	-274.436	115.331	-27.9342
105	2.28628	1.80564	0.211273	21.1273	-274.388	114.314	-28.0605
106	2.26415	1.79736	0.211273	21.1273	-274.356	113.207	-28.1986
107	2.2637	1.79817	0.211334	21.1334	-274.436	113.185	-28.1852
108	2.26383	1.79876	0.211288	21.1288	-274.448	113.192	-28.1753
109	2.26388	1.79897	0.211288	21.1288	-274.469	113.194	-28.1719
110	2.26378	1.7987	0.211273	21.1273	-274.481	113.189	-28.1763
111	2.26366	1.7987	0.211319	21.1319	-274.482	113.183	-28.1764
112	2.26356	1.79844	0.211334	21.1334	-274.502	113.178	-28.1807
113	2.26357	1.7983	0.211273	21.1273	-274.499	113.178	-28.1829
114	2.2634	1.79812	0.211334	21.1334	-274.447	113.17	-28.1861
115	2.26329	1.79795	0.211319	21.1319	-274.441	113.164	-28.1889
116	2.26325	1.79753	0.211319	21.1319	-274.491	113.162	-28.1958
117	2.26327	1.79777	0.211304	21.1304	-274.545	113.164	-28.1919
118	2.26329	1.79745	0.211319	21.1319	-274.518	113.165	-28.1972
119	2.26328	1.79776	0.211334	21.1334	-274.562	113.164	-28.192
120	2.26329	1.79715	0.211334	21.1334	-274.62	113.165	-28.2022
121	2.26336	1.79771	0.211334	21.1334	-274.591	113.168	-28.1928
122	2.26339	1.79791	0.211349	21.1349	-274.601	113.169	-28.1895
123	2.26348	1.79807	0.211334	21.1334	-274.622	113.174	-28.1869
124	2.26359	1.79812	0.211334	21.1334	-274.624	113.18	-28.1861
125	2.26369	1.79787	0.211319	21.1319	-274.624	113.184	-28.1902
126	2.26385	1.79831	0.211304	21.1304	-274.608	113.192	-28.1829
127	2.26407	1.79829	0.211349	21.1349	-274.583	113.204	-28.1832
128	2.26409	1.79839	0.211319	21.1319	-274.501	113.205	-28.1814
129	2.26417	1.79852	0.211334	21.1334	-274.487	113.208	-28.1793
130	2.26429	1.79851	0.211349	21.1349	-274.46	113.214	-28.1795
131	2.2645	1.79873	0.211349	21.1349	-274.486	113.225	-28.1758
132	2.2646	1.7989	0.211334	21.1334	-274.516	113.23	-28.173
133	2.26471	1.79913	0.211334	21.1334	-274.546	113.235	-28.1692
134	2.26496	1.79919	0.211365	21.1365	-274.596	113.248	-28.1682
135	2.26496	1.79926	0.211349	21.1349	-274.605	113.248	-28.167
136	2.26512	1.7992	0.211349	21.1349	-274.591	113.256	-28.1679
137	2.26531	1.79949	0.211349	21.1349	-274.572	113.265	-28.1632
138	2.26537	1.79963	0.211334	21.1334	-274.582	113.269	-28.1607
139	2.26554	1.79968	0.211349	21.1349	-274.597	113.277	-28.1599
140	2.26573	1.79936	0.211365	21.1365	-274.563	113.287	-28.1652
141	2.26572	1.79963	0.21138	21.138	-274.585	113.286	-28.1608
142	2.26583	1.79972	0.211349	21.1349	-274.588	113.292	-28.1594
143	2.26594	1.79973	0.211395	21.1395	-274.559	113.297	-28.1592
144	2.26586	1.79966	0.211349	21.1349	-274.551	113.293	-28.1604
145	2.26599	1.79962	0.211349	21.1349	-274.572	113.299	-28.1609
146	2.26611	1.79959	0.21138	21.138	-274.543	113.305	-28.1615
147	2.2661	1.79965	0.211365	21.1365	-274.312	113.305	-28.1605
148	2.26632	1.79973	0.211349	21.1349	-274.415	113.316	-28.1591
149	2.26631	1.79968	0.21138	21.138	-274.363	113.315	-28.1599
150	2.26627	1.79955	0.211395	21.1395	-274.396	113.313	-28.1622
151	2.26647	1.79949	0.211349	21.1349	-274.306	113.324	-28.1632
152	2.26652	1.7995	0.211349	21.1349	-274.285	113.326	-28.163
153	2.26654	1.79961	0.211334	21.1334	-274.302	113.327	-28.1611
154	2.26649	1.79945	0.211395	21.1395	-274.343	113.325	-28.1639
155	2.26657	1.79951	0.211395	21.1395	-274.358	113.329	-28.1629
156	2.26666	1.79962	0.21138	21.138	-274.225	113.333	-28.161
157	2.26675	1.79931	0.211426	21.1426	-274.28	113.337	-28.1662
158	2.26695	1.79947	0.211411	21.1411	-274.346	113.347	-28.1634
159	2.26674	1.79923	0.211395	21.1395	-274.35	113.337	-28.1675
160	2.26692	1.79947	0.21138	21.138	-274.379	113.346	-28.1635
161	2.26701	1.79944	0.21138	21.138	-274.309	113.35	-28.164
162	2.26723	1.79963	0.211395	21.1395	-274.317	113.362	-28.1608
163	2.26721	1.79949	0.211365	21.1365	-274.385	113.361	-28.1632
164	2.26719	1.79937	0.211365	21.1365	-274.377	113.36	-28.1651
165	2.26714	1.7995	0.21138	21.138	-274.413	113.357	-28.163
166	2.2673	1.79947	0.211395	21.1395	-274.432	113.365	-28.1634
167	2.26757	1.79996	0.211395	21.1395	-274.407	113.378	-28.1553
168	2.26749	1.79994	0.211395	21.1395	-274.369	113.375	-28.1556
169	2.26764	1.7999	0.211395	21.1395	-274.421	113.382	-28.1563
170	2.26759	1.79973	0.211411	21.1411	-274.415	113.38	-28.1591
171	2.26766	1.79974	0.211441	21.1441	-274.391	113.383	-28.159
172	2.26778	1.79768	0.211441	21.1441	-274.427	113.389	-28.1934
173	2.26792	1.79952	0.211395	21.1395	-274.426	113.396	-28.1626
174	2.2679	1.79981	0.211411	21.1411	-274.422	113.395	-28.1578
175	2.26782	1.79973	0.211426	21.1426	-274.469	113.391	-28.1591
176	2.2679	1.79986	0.211426	21.1426	-274.458	113.395	-28.1569
177	2.2681	1.79988	0.211411	21.1411	-274.465	113.405	-28.1566
178	2.26814	1.79976	0.211441	21.1441	-274.454	113.407	-28.1586
179	2.26814	1.79982	0.211395	21.1395	-274.409	113.407	-28.1577
180	2.26797	1.79916	0.211395	21.1395	-274.407	113.399	-28.1686
181	2.26796	1.79969	0.211411	21.1411	-274.407	113.398	-28.1598
182	2.26824	1.79978	0.211441	21.1441	-274.389	113.412	-28.1583
183	2.26831	1.79979	0.211441	21.1441	-274.378	113.415	-28.1581
184	2.26834	1.79982	0.211472	21.1472	-274.353	113.417	-28.1577
185	2.26825	1.79998	0.211456	21.1456	-274.383	113.413	-28.155
186	2.26814	1.79972	0.211426	21.1426	-274.37	113.407	-28.1593
187	2.26826	1.79995	0.211441	21.1441	-274.382	113.413	-28.1555
188	2.26829	1.79971	0.211472	21.1472	-274.342	113.414	-28.1595
189	2.26845	1.79984	0.211456	21.1456	-274.353	113.423	-28.1574
190	2.26839	1.79992	0.211441	21.1441	-274.357	113.419	-28.156
191	2.26817	1.79954	0.211472	21.1472	-274.389	113.409	-28.1622
192	2.26837	1.79957	0.211456	21.1456	-274.245	113.419	-28.1618
193	2.26837	1.79975	0.211502	21.1502	-274.608	113.419	-28.1589
194	2.26845	1.79982	0.211487	21.1487	-274.611	113.423	-28.1577
195	2.26849	1.7998	0.211487	21.1487	-274.6	113.424	-28.158
196	2.26836	1.7994	0.211502	21.1502	-274.613	113.418	-28.1646
197	2.26841	1.79957	0.211456	21.1456	-274.609	113.421	-28.1619
198	2.26841	1.79962	0.211502	21.1502	-274.599	113.42	-28.161
199	2.26844	1.79955	0.211456	21.1456	-274.606	113.422	-28.1621
200	2.26851	1.79953	0.211456	21.1456	-274.575	113.426	-28.1624
201	2.26829	1.79951	0.211426	21.1426	-274.579	113.415	-28.1627
202	2.26835	1.79962	0.211472	21.1472	-274.6	113.417	-28.161
203	2.26838	1.7997	0.211456	21.1456	-274.615	113.419	-28.1596
204	2.26836	1.79962	0.211502	21.1502	-274.604	113.418	-28.161
205	2.2683	1.79974	0.211533	21.1533	-274.608	113.415	-28.159
206	2.2682	1.79964	0.211472	21.1472	-274.617	113.41	-28.1606
207	2.26818	1.79952	0.211472	21.1472	-274.615	113.409	-28.1626
208	2.26818	1.79955	0.211487	21.1487	-274.62	113.409	-28.1622
209	2.26817	1.79945	0.211487	21.1487	-274.624	113.408	-28.1639
210	2.26817	1.79932	0.211517	21.1517	-274.614	113.409	-28.166
211	2.26799	1.79933	0.211502	21.1502	-274.623	113.4	-28.1659
212	2.26796	1.79918	0.211472	21.1472	-274.624	113.398	-28.1683
213	2.26812	1.79956	0.211472	21.1472	-274.612	113.406	-28.162
214	2.26795	1.79936	0.211502	21.1502	-274.605	113.398	-28.1654
215	2.268	1.79949	0.211517	21.1517	-274.599	113.4	-28.1632
216	2.268	1.79945	0.211502	21.1502	-274.605	113.4	-28.1638
217	2.26784	1.79954	0.211487	21.1487	-274.606	113.392	-28.1623
218	2.26791	1.79955	0.211472	21.1472	-274.61	113.396	-28.1621
219	2.26791	1.79979	0.211517	21.1517	-274.591	113.396	-28.1581
220	2.26796	1.79988	0.211517	21.1517	-274.597	113.398	-28.1566
221	2.26809	1.79981	0.211517	21.1517	-274.613	113.405	-28.1579
222	2.26785	1.79979	0.211502	21.1502	-274.613	113.393	-28.1581
223	2.26803	1.79965	0.211502	21.1502	-274.629	113.401	-28.1604
224	2.26803	1.79981	0.211533	21.1533	-274.638	113.401	-28.1577
225	2.26802	1.79985	0.211502	21.1502	-274.648	113.401	-28.1572
226	2.2681	1.79975	0.211517	21.1517	-274.634	113.405	-28.1588
227	2.26789	1.79956	0.211517	21.1517	-274.638	113.394	-28.162
228	2.26805	1.79957	0.211533	21.1533	-274.603	113.403	-28.1618
229	2.26805	1.79951	0.211533	21.1533	-274.596	113.402	-28.1629
230	2.268	1.79958	0.211517	21.1517	-274.574	113.4	-28.1617
231	2.26821	1.7996	0.211533	21.1533	-274.569	113.41	-28.1613
232	2.26812	1.79675	0.211502	21.1502	-274.575	113.406	-28.2089
233	2.26874	1.78331	0.211533	21.1533	-274.557	113.437	-28.4333
234	2.26891	1.78348	0.211548	21.1548	-274.537	113.446	-28.4304
235	2.26909	1.78133	0.211548	21.1548	-274.56	113.454	-28.4663
236	2.26908	1.78234	0.211548	21.1548	-274.562	113.454	-28.4495
237	2.26885	1.78405	0.211548	21.1548	-274.545	113.442	-28.421
238	2.26792	1.79884	0.211563	21.1563	-274.531	113.396	-28.1739
239	2.26803	1.79909	0.211533	21.1533	-274.579	113.401	-28.1698
240	2.26801	1.79964	0.211578	21.1578	-274.594	113.4	-28.1606
241	2.26804	1.79971	0.211548	21.1548	-274.592	113.402	-28.1595
242	2.26794	1.79948	0.211548	21.1548	-274.594	113.397	-28.1633
243	2.26781	1.79927	0.211563	21.1563	-274.604	113.391	-28.1668
244	2.26785	1.7995	0.211533	21.1533	-274.597	113.392	-28.163
245	2.26786	1.79946	0.211533	21.1533	-274.602	113.393	-28.1637
246	2.26797	1.79905	0.211563	21.1563	-274.618	113.399	-28.1705
247	2.26785	1.79934	0.211578	21.1578	-274.603	113.392	-28.1656
248	2.2678	1.79931	0.211563	21.1563	-274.595	113.39	-28.1661
249	2.26773	1.79873	0.211548	21.1548	-274.594	113.387	-28.1759
250	2.26768	1.79916	0.211548	21.1548	-274.586	113.384	-28.1687
251	2.26776	1.79877	0.211548	21.1548	-274.592	113.388	-28.1751
252	2.26768	1.79905	0.211548	21.1548	-274.617	113.384	-28.1704
253	2.2676	1.79922	0.211563	21.1563	-274.617	113.38	-28.1676
254	2.26712	1.79924	0.211563	21.1563	-274.587	113.356	-28.1672
255	2.26703	1.79901	0.211578	21.1578	-274.602	113.351	-28.1712
256	2.26682	1.7992	0.211563	21.1563	-274.592	113.341	-28.168
257	2.26683	1.79916	0.211563	21.1563	-274.614	113.342	-28.1687
258	2.26669	1.79917	0.211609	21.1609	-274.598	113.334	-28.1685
259	2.26654	1.79941	0.211594	21.1594	-274.567	113.327	-28.1645
260	2.26643	1.79955	0.211563	21.1563	-274.598	113.322	-28.1622
261	2.2664	1.79987	0.211639	21.1639	-274.597	113.32	-28.1568
262	2.26644	1.79966	0.211578	21.1578	-274.609	113.322	-28.1604
263	2.26633	1.7998	0.211563	21.1563	-274.599	113.317	-28.1579
264	2.26614	1.79967	0.211609	21.1609	-274.601	113.307	-28.1602
265	2.26595	1.79957	0.211578	21.1578	-274.597	113.298	-28.1619
266	2.26603	1.79956	0.211609	21.1609	-274.6	113.301	-28.1619
267	2.26601	1.79982	0.211578	21.1578	-274.605	113.3	-28.1577
268	2.26584	1.79966	0.211609	21.1609	-274.606	113.292	-28.1603
269	2.26587	1.7999	0.211609	21.1609	-274.58	113.294	-28.1563
270	2.26575	1.799	0.211639	21.1639	-274.57	113.287	-28.1713
271	2.2656	1.79938	0.211594	21.1594	-274.579	113.28	-28.165
272	2.26568	1.79939	0.211594	21.1594	-274.584	113.284	-28.1649
273	2.26555	1.79887	0.211624	21.1624	-274.59	113.278	-28.1735
274	2.26559	1.79967	0.211655	21.1655	-274.597	113.279	-28.1601
275	2.26536	1.7995	0.211594	21.1594	-274.584	113.268	-28.163
276	2.26539	1.79931	0.211578	21.1578	-274.585	113.269	-28.1662
277	2.26554	1.79952	0.211624	21.1624	-274.58	113.277	-28.1626
278	2.26549	1.79953	0.211609	21.1609	-274.603	113.275	-28.1625
279	2.26559	1.79957	0.211624	21.1624	-274.583	113.28	-28.1617
280	2.26532	1.79958	0.211639	21.1639	-274.596	113.266	-28.1616
281	2.26525	1.79938	0.211624	21.1624	-274.6	113.262	-28.165
282	2.26552	1.79908	0.211609	21.1609	-274.581	113.276	-28.1699
283	2.26537	1.79933	0.211639	21.1639	-274.599	113.268	-28.1657
284	2.26534	1.79924	0.211655	21.1655	-274.581	113.267	-28.1672
285	2.26537	1.79921	0.211609	21.1609	-274.587	113.268	-28.1677
286	2.26515	1.79923	0.211624	21.1624	-274.57	113.257	-28.1675
287	2.26537	1.79906	0.21167	21.167	-274.573	113.269	-28.1703
288	2.26522	1.7993	0.211624	21.1624	-274.577	113.261	-28.1663
289	2.26525	1.79888	0.21167	21.167	-274.571	113.263	-28.1734
290	2.26533	1.79891	0.211655	21.1655	-274.575	113.266	-28.1728
291	2.26509	1.79874	0.211655	21.1655	-274.583	113.255	-28.1757
292	2.26509	1.79851	0.211655	21.1655	-274.572	113.254	-28.1795
293	2.26529	1.79848	0.211655	21.1655	-274.575	113.265	-28.1799
294	2.26523	1.79906	0.211655	21.1655	-274.568	113.262	-28.1703
295	2.26528	1.79908	0.211624	21.1624	-274.573	113.264	-28.17
296	2.265	1.79878	0.211655	21.1655	-274.599	113.25	-28.1751
297	2.26501	1.79907	0.211685	21.1685	-274.598	113.251	-28.1702
298	2.26505	1.79922	0.211655	21.1655	-274.589	113.253	-28.1676
299	2.26502	1.7995	0.21167	21.167	-274.602	113.251	-28.163
300	2.26527	1.79978	0.211639	21.1639	-274.6	113.263	-28.1583
301	2.265	1.79983	0.21167	21.167	-274.569	113.25	-28.1575
302	2.26499	1.79955	0.211685	21.1685	-274.585	113.25	-28.1621
303	2.265	1.79986	0.211639	21.1639	-274.567	113.25	-28.157
304	2.26505	1.7994	0.21167	21.167	-274.581	113.252	-28.1647
305	2.2652	1.7998	0.211655	21.1655	-274.569	113.26	-28.158
306	2.26502	1.79956	0.21167	21.167	-274.577	113.251	-28.162
307	2.26488	1.79933	0.2117	21.17	-274.6	113.244	-28.1658
308	2.26505	1.79935	0.21167	21.167	-274.576	113.253	-28.1654
309	2.26504	1.79921	0.2117	21.17	-274.584	113.252	-28.1678
310	2.2651	1.79926	0.21167	21.167	-274.563	113.255	-28.1669
311	2.26516	1.79952	0.211685	21.1685	-274.617	113.258	-28.1627
312	2.26491	1.79916	0.2117	21.17	-274.616	113.246	-28.1686
313	2.26503	1.79936	0.2117	21.17	-274.625	113.251	-28.1654
314	2.2651	1.79918	0.211685	21.1685	-274.625	113.255	-28.1684
315	2.26525	1.79936	0.211655	21.1655	-274.63	113.263	-28.1654
316	2.26525	1.79945	0.211716	21.1716	-274.636	113.262	-28.1638
317	2.26509	1.79929	0.21167	21.167	-274.631	113.255	-28.1664
318	2.26508	1.79933	0.211731	21.1731	-274.635	113.254	-28.1658
319	2.26502	1.7993	0.2117	21.17	-274.64	113.251	-28.1663
320	2.26515	1.79929	0.2117	21.17	-274.63	113.258	-28.1664
321	2.26516	1.79929	0.2117	21.17	-274.635	113.258	-28.1664
322	2.26503	1.79936	0.2117	21.17	-274.63	113.252	-28.1653
323	2.26511	1.79927	0.211685	21.1685	-274.636	113.255	-28.1668
324	2.26507	1.79872	0.2117	21.17	-274.636	113.254	-28.1761
325	2.26523	1.79813	0.211716	21.1716	-274.626	113.261	-28.1858
326	2.26525	1.7982	0.211731	21.1731	-274.637	113.263	-28.1846
327	2.26519	1.79824	0.211716	21.1716	-274.629	113.26	-28.1841
328	2.26503	1.79831	0.2117	21.17	-274.616	113.252	-28.1828
329	2.26516	1.79862	0.211731	21.1731	-274.612	113.258	-28.1776
330	2.26516	1.79862	0.2117	21.17	-274.618	113.258	-28.1777
331	2.26532	1.7978	0.211685	21.1685	-274.623	113.266	-28.1914
332	2.26522	1.79671	0.211746	21.1746	-274.612	113.261	-28.2096
333	2.26559	1.78841	0.211716	21.1716	-274.608	113.279	-28.3481
334	2.26562	1.78755	0.211716	21.1716	-274.627	113.281	-28.3626
335	2.26557	1.7871	0.2117	21.17	-274.629	113.278	-28.3699
336	2.26571	1.78933	0.211685	21.1685	-274.617	113.286	-28.3327
337	2.26569	1.78935	0.2117	21.17	-274.623	113.285	-28.3325
338	2.26561	1.78925	0.211746	21.1746	-274.615	113.28	-28.3341
339	2.2656	1.78961	0.211716	21.1716	-274.621	113.28	-28.3281
340	2.26519	1.79874	0.211761	21.1761	-274.621	113.26	-28.1756
341	2.26534	1.79925	0.211731	21.1731	-274.619	113.267	-28.1671
342	2.26529	1.79912	0.211731	21.1731	-274.627	113.264	-28.1692
343	2.26528	1.79919	0.211777	21.1777	-274.618	113.264	-28.1681
344	2.26519	1.79912	0.211746	21.1746	-274.622	113.26	-28.1693
345	2.26523	1.79898	0.211731	21.1731	-274.615	113.262	-28.1716
346	2.26536	1.79894	0.211761	21.1761	-274.628	113.268	-28.1724
347	2.26546	1.79828	0.211761	21.1761	-274.631	113.273	-28.1834
348	2.26534	1.79884	0.211731	21.1731	-274.644	113.267	-28.1739
349	2.26535	1.79899	0.211746	21.1746	-274.622	113.268	-28.1715
350	2.26538	1.79874	0.211761	21.1761	-274.625	113.269	-28.1757
351	2.26547	1.79874	0.211777	21.1777	-274.617	113.273	-28.1756
352	2.26555	1.79892	0.211746	21.1746	-274.617	113.277	-28.1726
353	2.26552	1.79888	0.211746	21.1746	-274.633	113.276	-28.1734
354	2.26537	1.79798	0.211746	21.1746	-274.628	113.268	-28.1884
355	2.26546	1.79807	0.211777	21.1777	-274.625	113.273	-28.1868
356	2.26551	1.79902	0.211746	21.1746	-274.628	113.275	-28.1711
357	2.26559	1.79902	0.211746	21.1746	-274.63	113.28	-28.171
358	2.2655	1.79893	0.211777	21.1777	-274.587	113.275	-28.1725
359	2.26552	1.79921	0.211777	21.1777	-274.636	113.276	-28.1679
360	2.26563	1.79929	0.211761	21.1761	-274.636	113.282	-28.1665
361	2.26563	1.79902	0.211731	21.1731	-274.628	113.281	-28.1711
362	2.26576	1.79923	0.211761	21.1761	-274.63	113.288	-28.1674
363	2.26575	1.79902	0.211792	21.1792	-274.632	113.287	-28.1709
364	2.26571	1.79961	0.211792	21.1792	-274.634	113.285	-28.1611
365	2.26569	1.79922	0.211761	21.1761	-274.64	113.284	-28.1677
366	2.26575	1.79892	0.211777	21.1777	-274.637	113.288	-28.1726
367	2.26583	1.79913	0.211777	21.1777	-274.622	113.291	-28.1691
368	2.26601	1.79897	0.211792	21.1792	-274.627	113.301	-28.1718
369	2.26581	1.79835	0.211807	21.1807	-274.643	113.29	-28.1822
370	2.26581	1.79876	0.211792	21.1792	-274.631	113.291	-28.1753
371	2.26589	1.79901	0.211761	21.1761	-274.62	113.295	-28.1711
372	2.26586	1.79889	0.211777	21.1777	-274.62	113.293	-28.1732
373	2.26603	1.79895	0.211792	21.1792	-274.621	113.301	-28.1721
374	2.26593	1.79842	0.211792	21.1792	-274.615	113.296	-28.1811
375	2.26578	1.79809	0.211777	21.1777	-274.623	113.289	-28.1866
376	2.26595	1.79817	0.211823	21.1823	-274.617	113.297	-28.1851
377	2.26593	1.79814	0.211823	21.1823	-274.65	113.296	-28.1857
378	2.26608	1.79826	0.211823	21.1823	-274.643	113.304	-28.1836
379	2.26607	1.79803	0.211792	21.1792	-274.643	113.304	-28.1875
380	2.26599	1.79785	0.211807	21.1807	-274.643	113.299	-28.1905
381	2.26605	1.79795	0.211807	21.1807	-274.64	113.302	-28.1889
382	2.26597	1.79792	0.211823	21.1823	-274.641	113.298	-28.1894
383	2.26625	1.79823	0.211807	21.1807	-274.64	113.313	-28.1841
384	2.26617	1.79857	0.211823	21.1823	-274.642	113.308	-28.1785
385	2.26618	1.79843	0.211792	21.1792	-274.639	113.309	-28.1808
386	2.26619	1.79846	0.211807	21.1807	-274.641	113.309	-28.1803
387	2.26596	1.79702	0.211823	21.1823	-274.46	113.298	-28.2043
388	2.26617	1.79741	0.211823	21.1823	-274.63	113.308	-28.1979
389	2.26633	1.79831	0.211823	21.1823	-274.574	113.317	-28.1829
390	2.2664	1.7981	0.211853	21.1853	-274.532	113.32	-28.1863
391	2.26644	1.79824	0.211823	21.1823	-274.567	113.322	-28.184
392	2.26637	1.79791	0.211807	21.1807	-274.589	113.319	-28.1895
393	2.26656	1.79719	0.211823	21.1823	-274.591	113.328	-28.2015
394	2.26668	1.79697	0.211838	21.1838	-274.611	113.334	-28.2053
395	2.26666	1.79812	0.211853	21.1853	-274.609	113.333	-28.1861
396	2.26657	1.79828	0.211823	21.1823	-274.587	113.329	-28.1833
397	2.2666	1.7982	0.211853	21.1853	-274.608	113.33	-28.1847
398	2.26659	1.79785	0.211838	21.1838	-274.613	113.33	-28.1905
399	2.26672	1.79858	0.211823	21.1823	-274.623	113.336	-28.1783
400	2.26674	1.79844	0.211853	21.1853	-274.639	113.337	-28.1806
401	2.26653	1.79809	0.211838	21.1838	-274.633	113.326	-28.1864
402	2.26671	1.79835	0.211868	21.1868	-274.628	113.336	-28.1822
403	2.26691	1.79798	0.211853	21.1853	-274.629	113.346	-28.1884
404	2.26691	1.79747	0.211884	21.1884	-274.637	113.346	-28.1969
405	2.26705	1.79843	0.211807	21.1807	-274.646	113.353	-28.1808
406	2.26688	1.79853	0.211868	21.1868	-274.64	113.344	-28.1791
407	2.26668	1.79852	0.211868	21.1868	-274.624	113.334	-28.1793
408	2.26676	1.79869	0.211884	21.1884	-274.564	113.338	-28.1765
409	2.26684	1.79892	0.211884	21.1884	-274.544	113.342	-28.1727
410	2.26677	1.79884	0.211838	21.1838	-274.526	113.339	-28.1741
411	2.26678	1.79917	0.211853	21.1853	-274.543	113.339	-28.1686
412	2.26677	1.79844	0.211868	21.1868	-274.554	113.339	-28.1807
413	2.26681	1.79864	0.211853	21.1853	-274.528	113.341	-28.1773
414	2.26671	1.79829	0.211899	21.1899	-274.524	113.336	-28.1831
415	2.26661	1.79846	0.211884	21.1884	-274.537	113.331	-28.1803
416	2.26696	1.79879	0.211899	21.1899	-274.548	113.348	-28.1749
417	2.26658	1.79834	0.211853	21.1853	-274.566	113.329	-28.1824
418	2.2669	1.79845	0.211884	21.1884	-274.573	113.345	-28.1805
419	2.26703	1.79908	0.211884	21.1884	-274.589	113.352	-28.17
420	2.26709	1.79904	0.211884	21.1884	-274.608	113.354	-28.1707
421	2.26716	1.79883	0.211899	21.1899	-274.613	113.358	-28.1742
422	2.26693	1.7987	0.211853	21.1853	-274.635	113.347	-28.1763
423	2.26696	1.79881	0.211884	21.1884	-274.634	113.348	-28.1744
424	2.26699	1.79888	0.211914	21.1914	-274.645	113.35	-28.1733
425	2.26707	1.79903	0.211884	21.1884	-274.653	113.354	-28.1709
426	2.26705	1.79891	0.211868	21.1868	-274.662	113.353	-28.1728
427	2.26683	1.79869	0.211868	21.1868	-274.671	113.341	-28.1764
428	2.26689	1.79876	0.211899	21.1899	-274.663	113.345	-28.1754
429	2.26684	1.79881	0.211899	21.1899	-274.662	113.342	-28.1744
430	2.26693	1.79908	0.211884	21.1884	-274.664	113.346	-28.17
431	2.26682	1.79888	0.211884	21.1884	-274.729	113.341	-28.1733
432	2.26691	1.79901	0.211945	21.1945	-274.734	113.345	-28.1712
433	2.26683	1.79894	0.211914	21.1914	-274.731	113.341	-28.1723
434	2.26676	1.7988	0.211914	21.1914	-274.728	113.338	-28.1747
435	2.26686	1.79914	0.21196	21.196	-274.726	113.343	-28.169
436	2.26682	1.79922	0.211884	21.1884	-274.727	113.341	-28.1676
437	2.26686	1.79906	0.211914	21.1914	-274.734	113.343	-28.1703
438	2.2667	1.79894	0.211945	21.1945	-274.736	113.335	-28.1723
439	2.26667	1.79895	0.211929	21.1929	-274.734	113.333	-28.1722
440	2.26676	1.79916	0.211899	21.1899	-274.736	113.338	-28.1686
441	2.2668	1.79917	0.211929	21.1929	-274.733	113.34	-28.1686
442	2.26682	1.79922	0.211884	21.1884	-274.734	113.341	-28.1676
443	2.26667	1.79903	0.211929	21.1929	-274.74	113.334	-28.1709
444	2.26663	1.79895	0.211929	21.1929	-274.734	113.332	-28.1722
445	2.26671	1.79897	0.211945	21.1945	-274.747	113.335	-28.1719
446	2.26669	1.7991	0.21196	21.196	-274.751	113.334	-28.1696
447	2.26676	1.79901	0.211945	21.1945	-274.75	113.338	-28.1711
448	2.26658	1.79894	0.21196	21.196	-274.75	113.329	-28.1724
449	2.26651	1.79876	0.211945	21.1945	-274.74	113.325	-28.1753
450	2.26655	1.79877	0.211929	21.1929	-274.743	113.327	-28.1751
451	2.26653	1.79927	0.21196	21.196	-274.742	113.326	-28.1668
452	2.26642	1.79936	0.211975	21.1975	-274.745	113.321	-28.1653
453	2.26645	1.79922	0.211975	21.1975	-274.742	113.323	-28.1677
454	2.26643	1.79888	0.211914	21.1914	-274.739	113.322	-28.1734
455	2.26641	1.79896	0.211975	21.1975	-274.736	113.32	-28.172
456	2.26647	1.79907	0.211945	21.1945	-274.735	113.324	-28.1701
457	2.26632	1.79894	0.211914	21.1914	-274.744	113.316	-28.1723
458	2.26646	1.79902	0.21196	21.196	-274.74	113.323	-28.171
459	2.26628	1.79845	0.211975	21.1975	-274.742	113.314	-28.1805
460	2.26625	1.79847	0.211929	21.1929	-274.739	113.312	-28.1802
461	2.26639	1.79879	0.211945	21.1945	-274.739	113.319	-28.1749
462	2.26632	1.79882	0.211975	21.1975	-274.739	113.316	-28.1743
463	2.26636	1.79878	0.21196	21.196	-274.742	113.318	-28.175
464	2.26602	1.79862	0.211929	21.1929	-274.74	113.301	-28.1777
465	2.26605	1.79872	0.211945	21.1945	-274.741	113.303	-28.1761
466	2.26609	1.7986	0.21196	21.196	-274.737	113.305	-28.1779
467	2.26613	1.79855	0.212006	21.2006	-274.742	113.306	-28.1789
468	2.26616	1.7988	0.212006	21.2006	-274.74	113.308	-28.1747
469	2.26595	1.79872	0.21199	21.199	-274.742	113.298	-28.1759
470	2.26596	1.79862	0.211975	21.1975	-274.743	113.298	-28.1777
471	2.26601	1.79849	0.211975	21.1975	-274.733	113.301	-28.1798
472	2.26602	1.79866	0.212006	21.2006	-274.733	113.301	-28.1769
473	2.26601	1.79846	0.212021	21.2021	-274.736	113.3	-28.1804
474	2.26611	1.79891	0.21199	21.199	-274.734	113.306	-28.1728
475	2.26574	1.79865	0.212006	21.2006	-274.731	113.287	-28.1771
476	2.26581	1.79872	0.212006	21.2006	-274.713	113.291	-28.1761
477	2.26587	1.79866	0.211945	21.1945	-274.726	113.293	-28.177
478	2.26583	1.79876	0.212006	21.2006	-274.721	113.291	-28.1753
479	2.26592	1.79884	0.211975	21.1975	-274.724	113.296	-28.174
480	2.26559	1.7986	0.212006	21.2006	-274.719	113.28	-28.178
481	2.26568	1.7987	0.212021	21.2021	-274.728	113.284	-28.1764
482	2.2657	1.79866	0.21199	21.199	-274.722	113.285	-28.1771
483	2.26575	1.79858	0.212036	21.2036	-274.723	113.288	-28.1784
484	2.26573	1.79875	0.212021	21.2021	-274.727	113.286	-28.1755
485	2.26558	1.79855	0.212006	21.2006	-274.732	113.279	-28.1788
486	2.26561	1.79819	0.21199	21.199	-274.727	113.28	-28.1848
487	2.26571	1.79829	0.212006	21.2006	-274.729	113.286	-28.1832
488	2.26558	1.79856	0.212006	21.2006	-274.736	113.279	-28.1787
489	2.2657	1.79849	0.212021	21.2021	-274.737	113.285	-28.1799
490	2.2656	1.79837	0.212036	21.2036	-274.74	113.28	-28.1818
491	2.26556	1.79839	0.212006	21.2006	-274.736	113.278	-28.1814
492	2.26562	1.79879	0.212006	21.2006	-274.729	113.281	-28.1749
493	2.26558	1.79882	0.212021	21.2021	-274.731	113.279	-28.1744
494	2.26569	1.79899	0.212051	21.2051	-274.732	113.285	-28.1714
495	2.26565	1.79878	0.212006	21.2006	-274.733	113.283	-28.175
496	2.26543	1.79863	0.212051	21.2051	-274.74	113.271	-28.1775
497	2.26558	1.79869	0.212051	21.2051	-274.738	113.279	-28.1765
498	2.26553	1.79872	0.212036	21.2036	-274.733	113.276	-28.176
499	2.2656	1.79894	0.211975	21.1975	-274.728	113.28	-28.1723
500	2.26568	1.79882	0.212067	21.2067	-274.736	113.284	-28.1743
501	2.26538	1.79863	0.212006	21.2006	-274.748	113.269	-28.1775
502	2.2656	1.79888	0.212021	21.2021	-274.74	113.28	-28.1734
503	2.26556	1.79874	0.212051	21.2051	-274.747	113.278	-28.1756
504	2.26561	1.79878	0.212036	21.2036	-274.744	113.281	-28.175
505	2.26567	1.79873	0.212036	21.2036	-274.744	113.283	-28.1759
506	2.26554	1.79864	0.212067	21.2067	-274.737	113.277	-28.1774
507	2.26552	1.79864	0.212036	21.2036	-274.735	113.276	-28.1773
508	2.26558	1.79881	0.212051	21.2051	-274.742	113.279	-28.1744
509	2.26555	1.7988	0.212021	21.2021	-274.738	113.277	-28.1747
510	2.26565	1.79904	0.212067	21.2067	-274.738	113.283	-28.1706
511	2.26561	1.7989	0.212097	21.2097	-274.73	113.28	-28.173
512	2.26553	1.79891	0.212036	21.2036	-274.737	113.276	-28.1728
513	2.26551	1.79892	0.212082	21.2082	-274.734	113.275	-28.1727
514	2.2656	1.79892	0.212021	21.2021	-274.733	113.28	-28.1727
515	2.26566	1.79911	0.212067	21.2067	-274.74	113.283	-28.1695
516	2.26561	1.79897	0.212097	21.2097	-274.741	113.28	-28.1717
517	2.26536	1.79853	0.212082	21.2082	-274.741	113.268	-28.1792
518	2.26562	1.79866	0.212051	21.2051	-274.737	113.281	-28.177
519	2.26556	1.79876	0.212067	21.2067	-274.735	113.278	-28.1753
520	2.26571	1.79898	0.212051	21.2051	-274.733	113.286	-28.1716
521	2.26564	1.79901	0.212082	21.2082	-274.738	113.282	-28.1711
522	2.26546	1.79909	0.212097	21.2097	-274.735	113.273	-28.1699
523	2.26557	1.79912	0.212112	21.2112	-274.741	113.279	-28.1692
524	2.26561	1.79912	0.212097	21.2097	-274.746	113.28	-28.1693
525	2.26564	1.79919	0.212082	21.2082	-274.743	113.282	-28.1682
526	2.26566	1.79905	0.212097	21.2097	-274.738	113.283	-28.1704
527	2.26565	1.79918	0.212067	21.2067	-274.749	113.282	-28.1683
528	2.26564	1.79887	0.212067	21.2067	-274.742	113.282	-28.1735
529	2.26564	1.79882	0.212082	21.2082	-274.745	113.282	-28.1744
530	2.2657	1.79919	0.212097	21.2097	-274.742	113.285	-28.1682
531	2.26562	1.79905	0.212112	21.2112	-274.738	113.281	-28.1705
532	2.26565	1.79916	0.212082	21.2082	-274.726	113.282	-28.1687
533	2.2656	1.79901	0.212112	21.2112	-274.732	113.28	-28.1712
534	2.26561	1.7992	0.212128	21.2128	-274.742	113.28	-28.168
535	2.26572	1.79932	0.212128	21.2128	-274.743	113.286	-28.166
536	2.26589	1.79936	0.212112	21.2112	-274.752	113.295	-28.1653
537	2.26584	1.7996	0.212097	21.2097	-274.745	113.292	-28.1613
538	2.26562	1.79928	0.212143	21.2143	-274.745	113.281	-28.1667
539	2.26566	1.79925	0.212143	21.2143	-274.741	113.283	-28.1671
540	2.26579	1.79884	0.212143	21.2143	-274.743	113.289	-28.174
541	2.26578	1.79922	0.212112	21.2112	-274.746	113.289	-28.1677
542	2.26582	1.79923	0.212067	21.2067	-274.748	113.291	-28.1674
543	2.26586	1.79905	0.212158	21.2158	-274.738	113.293	-28.1705
544	2.26589	1.79856	0.212097	21.2097	-274.735	113.295	-28.1787
545	2.26603	1.79955	0.212143	21.2143	-274.731	113.302	-28.1622
546	2.26613	1.79961	0.212128	21.2128	-274.729	113.306	-28.1612
547	2.26634	1.79941	0.212143	21.2143	-274.725	113.317	-28.1645
548	2.26638	1.79907	0.212128	21.2128	-274.727	113.319	-28.1702
549	2.26437	1.79767	0.212128	21.2128	-274.732	113.219	-28.1935
550	2.26358	1.79745	0.212158	21.2158	-274.723	113.179	-28.1973
551	2.26348	1.79723	0.212173	21.2173	-274.723	113.174	-28.2008
552	2.26357	1.79739	0.212128	21.2128	-274.718	113.178	-28.1983
553	2.26407	1.79743	0.212112	21.2112	-274.712	113.204	-28.1975
554	2.26404	1.79736	0.212158	21.2158	-274.708	113.202	-28.1987
555	2.26382	1.79716	0.212112	21.2112	-274.713	113.191	-28.202
556	2.26368	1.79703	0.212128	21.2128	-274.714	113.184	-28.2041
557	2.26363	1.79697	0.212158	21.2158	-274.709	113.182	-28.2052
558	2.26343	1.79712	0.212143	21.2143	-274.708	113.171	-28.2027
559	2.26344	1.79711	0.212158	21.2158	-274.673	113.172	-28.2028
560	2.26328	1.79689	0.212158	21.2158	-274.715	113.164	-28.2065
561	2.26329	1.79688	0.212143	21.2143	-274.714	113.164	-28.2067
562	2.26325	1.79704	0.212158	21.2158	-274.715	113.162	-28.204
563	2.26326	1.79696	0.212173	21.2173	-274.708	113.163	-28.2054
564	2.26313	1.79696	0.212173	21.2173	-274.72	113.157	-28.2054
565	2.26311	1.79694	0.212173	21.2173	-274.735	113.156	-28.2057
566	2.26299	1.79703	0.212158	21.2158	-274.735	113.149	-28.2042
567	2.26309	1.79693	0.212189	21.2189	-274.741	113.154	-28.206
568	2.26308	1.79678	0.212158	21.2158	-274.734	113.154	-28.2085
569	2.26298	1.79676	0.212189	21.2189	-274.729	113.149	-28.2088
570	2.26287	1.79654	0.212189	21.2189	-274.739	113.144	-28.2123
571	2.26287	1.79685	0.212204	21.2204	-274.727	113.143	-28.2073
572	2.26279	1.79687	0.212158	21.2158	-274.718	113.139	-28.2068
573	2.26281	1.79709	0.212189	21.2189	-274.73	113.14	-28.2033
574	2.26283	1.79721	0.212204	21.2204	-274.73	113.141	-28.2012
575	2.26273	1.79713	0.212173	21.2173	-274.734	113.136	-28.2025
576	2.26256	1.79709	0.212158	21.2158	-274.722	113.128	-28.2032
577	2.26258	1.79713	0.212204	21.2204	-274.73	113.129	-28.2025
578	2.26267	1.79717	0.212189	21.2189	-274.728	113.134	-28.2018
579	2.26252	1.79722	0.212158	21.2158	-274.727	113.126	-28.2011
580	2.26264	1.7972	0.212234	21.2234	-274.729	113.132	-28.2014
581	2.26264	1.79735	0.212204	21.2204	-274.725	113.132	-28.1989
582	2.26245	1.79728	0.212189	21.2189	-274.727	113.123	-28.2
583	2.26257	1.79748	0.21225	21.225	-274.716	113.128	-28.1967
584	2.26258	1.79755	0.212234	21.2234	-274.722	113.129	-28.1955
585	2.26261	1.7971	0.212219	21.2219	-274.723	113.13	-28.203
586	2.26254	1.79761	0.212219	21.2219	-274.717	113.127	-28.1946
587	2.26249	1.79756	0.212189	21.2189	-274.734	113.124	-28.1954
588	2.26245	1.79729	0.212219	21.2219	-274.73	113.123	-28.1998
589	2.2625	1.79736	0.212219	21.2219	-274.729	113.125	-28.1987
590	2.26244	1.79747	0.212204	21.2204	-274.728	113.122	-28.1968
591	2.26253	1.79745	0.212219	21.2219	-274.73	113.126	-28.1971
592	2.26252	1.79754	0.21225	21.225	-274.718	113.126	-28.1957
593	2.26228	1.79721	0.212234	21.2234	-274.724	113.114	-28.2012
594	2.26245	1.79735	0.21225	21.225	-274.716	113.122	-28.1989
595	2.2625	1.79717	0.212219	21.2219	-274.72	113.125	-28.2019
596	2.26247	1.79714	0.21228	21.228	-274.731	113.123	-28.2023
597	2.2625	1.7973	0.21225	21.225	-274.726	113.125	-28.1997
598	2.26243	1.79713	0.212234	21.2234	-274.717	113.122	-28.2025
599	2.26242	1.79718	0.212204	21.2204	-274.719	113.121	-28.2018
600	2.26251	1.7971	0.21225	21.225	-274.721	113.126	-28.2031
601	2.26244	1.79736	0.212234	21.2234	-274.722	113.122	-28.1987
602	2.26243	1.79727	0.21225	21.225	-274.723	113.122	-28.2003
603	2.26241	1.79715	0.21225	21.225	-274.722	113.121	-28.2023
604	2.26254	1.79712	0.212234	21.2234	-274.719	113.127	-28.2028
605	2.26234	1.79716	0.212234	21.2234	-274.725	113.117	-28.202
606	2.26238	1.79713	0.212219	21.2219	-274.717	113.119	-28.2025
607	2.26238	1.79723	0.212265	21.2265	-274.711	113.119	-28.2008
608	2.26228	1.7972	0.21228	21.228	-274.716	113.114	-28.2014
609	2.26223	1.79705	0.21228	21.228	-274.721	113.112	-28.2039
610	2.26227	1.79717	0.21225	21.225	-274.714	113.114	-28.2018
611	2.26221	1.79701	0.21225	21.225	-274.429	113.11	-28.2046
612	2.26214	1.79711	0.21228	21.228	-274.722	113.107	-28.2028
613	2.26203	1.79717	0.212265	21.2265	-274.722	113.101	-28.2018
614	2.26199	1.79703	0.21228	21.228	-274.73	113.099	-28.2043
615	2.26207	1.79702	0.21228	21.228	-274.727	113.103	-28.2044
616	2.26211	1.79693	0.21228	21.228	-274.74	113.106	-28.2059
617	2.26196	1.79721	0.212296	21.2296	-274.731	113.098	-28.2012
618	2.26208	1.79725	0.212311	21.2311	-274.742	113.104	-28.2005
619	2.26191	1.79705	0.21228	21.228	-274.737	113.096	-28.2038
620	2.26201	1.79734	0.21228	21.228	-274.733	113.101	-28.1991
621	2.26192	1.79728	0.212296	21.2296	-274.732	113.096	-28.2
622	2.26196	1.79742	0.212265	21.2265	-274.738	113.098	-28.1977
623	2.26183	1.79713	0.21228	21.228	-274.733	113.091	-28.2025
624	2.26193	1.79705	0.212311	21.2311	-274.745	113.097	-28.2038
625	2.26182	1.79706	0.212326	21.2326	-274.746	113.091	-28.2037
626	2.26179	1.79702	0.212341	21.2341	-274.743	113.09	-28.2045
627	2.26189	1.79717	0.212326	21.2326	-274.747	113.094	-28.2019
628	2.26189	1.79701	0.212311	21.2311	-274.742	113.095	-28.2046
629	2.26187	1.79684	0.212296	21.2296	-274.742	113.093	-28.2074
630	2.26178	1.79682	0.212296	21.2296	-274.746	113.089	-28.2078
631	2.26175	1.79687	0.212326	21.2326	-274.74	113.087	-28.2069
632	2.26182	1.79663	0.212311	21.2311	-274.741	113.091	-28.2109
633	2.26182	1.79692	0.212341	21.2341	-274.74	113.091	-28.2061
634	2.26176	1.79659	0.212311	21.2311	-274.745	113.088	-28.2116
635	2.2618	1.79683	0.212296	21.2296	-274.741	113.09	-28.2076
636	2.26173	1.79705	0.212296	21.2296	-274.741	113.087	-28.2038
637	2.26182	1.79697	0.212296	21.2296	-274.74	113.091	-28.2052
638	2.26182	1.79705	0.212326	21.2326	-274.736	113.091	-28.2039
639	2.26177	1.79704	0.212311	21.2311	-274.748	113.089	-28.2041
640	2.26188	1.79716	0.212326	21.2326	-274.735	113.094	-28.202
641	2.26188	1.79725	0.212357	21.2357	-274.736	113.094	-28.2005
642	2.26175	1.79704	0.212326	21.2326	-274.738	113.088	-28.2041
643	2.26183	1.79732	0.212326	21.2326	-274.742	113.091	-28.1994
644	2.2617	1.79736	0.212326	21.2326	-274.74	113.085	-28.1987
645	2.26154	1.79748	0.212357	21.2357	-274.738	113.077	-28.1967
646	2.26163	1.7975	0.212357	21.2357	-274.742	113.081	-28.1964
647	2.26165	1.79729	0.212341	21.2341	-274.74	113.083	-28.1999
648	2.26164	1.79725	0.212326	21.2326	-274.745	113.082	-28.2006
649	2.26161	1.79723	0.212326	21.2326	-274.745	113.081	-28.2009
650	2.26165	1.79727	0.212357	21.2357	-274.743	113.082	-28.2001
651	2.26158	1.79743	0.212357	21.2357	-274.746	113.079	-28.1975
652	2.26159	1.79736	0.212357	21.2357	-274.744	113.079	-28.1988
653	2.26162	1.79742	0.212341	21.2341	-274.742	113.081	-28.1977
654	2.26155	1.79754	0.212372	21.2372	-274.748	113.077	-28.1958
655	2.26142	1.79739	0.212387	21.2387	-274.748	113.071	-28.1982
656	2.26146	1.79734	0.212341	21.2341	-274.734	113.073	-28.1991
657	2.2614	1.79733	0.212357	21.2357	-274.736	113.07	-28.1993
658	2.26141	1.79736	0.212372	21.2372	-274.734	113.07	-28.1987
659	2.26146	1.79749	0.212372	21.2372	-274.752	113.073	-28.1966
660	2.26134	1.79735	0.212387	21.2387	-274.744	113.067	-28.1989
661	2.2614	1.79737	0.212326	21.2326	-274.746	113.07	-28.1985
662	2.26131	1.79751	0.212387	21.2387	-274.746	113.066	-28.1962
663	2.26137	1.79737	0.212402	21.2402	-274.745	113.068	-28.1985
664	2.2613	1.79739	0.212341	21.2341	-274.741	113.065	-28.1982
665	2.26135	1.79747	0.212372	21.2372	-274.74	113.068	-28.1969
666	2.26138	1.79743	0.212372	21.2372	-274.753	113.069	-28.1975
667	2.26132	1.79753	0.212418	21.2418	-274.755	113.066	-28.1959
668	2.26136	1.79757	0.212372	21.2372	-274.755	113.068	-28.1951
669	2.26134	1.79744	0.212402	21.2402	-274.749	113.067	-28.1974
670	2.26141	1.79748	0.212402	21.2402	-274.75	113.07	-28.1967
671	2.26129	1.79732	0.212402	21.2402	-274.746	113.065	-28.1994
672	2.26134	1.79738	0.212387	21.2387	-274.733	113.067	-28.1984
673	2.26116	1.79749	0.212387	21.2387	-274.742	113.058	-28.1965
674	2.2611	1.79751	0.212402	21.2402	-274.737	113.055	-28.1963
675	2.26119	1.79769	0.212402	21.2402	-274.735	113.059	-28.1933
676	2.26109	1.79753	0.212418	21.2418	-274.726	113.054	-28.1958
677	2.26128	1.79751	0.212433	21.2433	-274.721	113.064	-28.1962
678	2.26116	1.79746	0.212402	21.2402	-274.721	113.058	-28.197
679	2.26105	1.79751	0.212433	21.2433	-274.72	113.053	-28.1963
680	2.26116	1.79738	0.212418	21.2418	-274.719	113.058	-28.1983
681	2.26115	1.79734	0.212402	21.2402	-274.72	113.057	-28.1991
682	2.26114	1.79793	0.212402	21.2402	-274.715	113.057	-28.1892
683	2.26113	1.79806	0.212418	21.2418	-274.707	113.056	-28.1871
684	2.26111	1.79638	0.212418	21.2418	-274.706	113.055	-28.2151
685	2.26111	1.79707	0.212402	21.2402	-274.707	113.055	-28.2035
686	2.26108	1.79719	0.212418	21.2418	-274.701	113.054	-28.2016
687	2.26114	1.79704	0.212418	21.2418	-274.696	113.057	-28.204
688	2.261	1.79703	0.212463	21.2463	-274.635	113.05	-28.2042
689	2.261	1.79716	0.212433	21.2433	-274.781	113.05	-28.202
690	2.26111	1.79684	0.212433	21.2433	-274.785	113.055	-28.2074
691	2.26101	1.79646	0.212448	21.2448	-274.782	113.05	-28.2138
692	2.26097	1.79711	0.212448	21.2448	-274.78	113.049	-28.2029
693	2.26106	1.79726	0.212433	21.2433	-274.78	113.053	-28.2003
694	2.26102	1.79707	0.212418	21.2418	-274.783	113.051	-28.2035
695	2.26098	1.79753	0.212433	21.2433	-274.782	113.049	-28.1959
696	2.26089	1.79728	0.212479	21.2479	-274.783	113.044	-28.2
697	2.26099	1.79696	0.212479	21.2479	-274.781	113.049	-28.2054
698	2.26101	1.79717	0.212433	21.2433	-274.777	113.051	-28.2019
699	2.26104	1.79695	0.212448	21.2448	-274.782	113.052	-28.2056
700	2.26106	1.79718	0.212479	21.2479	-274.779	113.053	-28.2017
701	2.26095	1.79731	0.212433	21.2433	-274.777	113.047	-28.1995
702	2.26097	1.7971	0.212463	21.2463	-274.774	113.048	-28.2031
703	2.26103	1.79753	0.212494	21.2494	-274.78	113.051	-28.1959
704	2.26095	1.79726	0.212479	21.2479	-274.776	113.048	-28.2004
705	2.26089	1.79713	0.212479	21.2479	-274.755	113.045	-28.2025
706	2.26094	1.79693	0.212494	21.2494	-274.759	113.047	-28.2059
707	2.26095	1.79725	0.212463	21.2463	-274.758	113.047	-28.2006
708	2.26107	1.79731	0.212448	21.2448	-274.73	113.054	-28.1996
709	2.26111	1.79728	0.212494	21.2494	-274.724	113.055	-28.2001
710	2.26096	1.79711	0.212494	21.2494	-274.689	113.048	-28.2029
711	2.261	1.79737	0.212479	21.2479	-274.701	113.05	-28.1985
712	2.26099	1.79736	0.212479	21.2479	-274.709	113.05	-28.1987
713	2.26099	1.79717	0.212494	21.2494	-274.721	113.049	-28.2019
714	2.26113	1.79703	0.212479	21.2479	-274.703	113.057	-28.2043
715	2.26107	1.79764	0.212479	21.2479	-274.72	113.053	-28.194
716	2.26103	1.79738	0.212509	21.2509	-274.719	113.051	-28.1984
717	2.26099	1.79637	0.212463	21.2463	-274.696	113.049	-28.2152
718	2.26106	1.79655	0.212524	21.2524	-274.691	113.053	-28.2122
719	2.26103	1.79696	0.212494	21.2494	-274.722	113.051	-28.2054
720	2.26107	1.79706	0.212494	21.2494	-274.723	113.053	-28.2038
721	2.26125	1.79392	0.212494	21.2494	-274.717	113.063	-28.2562
722	2.26124	1.79377	0.212479	21.2479	-274.744	113.062	-28.2586
723	2.26114	1.79642	0.212509	21.2509	-274.726	113.057	-28.2145
724	2.26109	1.79698	0.212524	21.2524	-274.719	113.055	-28.205
725	2.26116	1.79687	0.212494	21.2494	-274.7	113.058	-28.2069
726	2.26118	1.79627	0.212524	21.2524	-274.704	113.059	-28.217
727	2.26129	1.79311	0.212555	21.2555	-274.725	113.065	-28.2696
728	2.26125	1.79637	0.212509	21.2509	-274.747	113.062	-28.2153
729	2.2614	1.79619	0.21254	21.254	-274.717	113.07	-28.2183
730	2.26128	1.79707	0.212524	21.2524	-274.712	113.064	-28.2036
731	2.26134	1.79522	0.21254	21.254	-274.711	113.067	-28.2344
732	2.26133	1.79595	0.212524	21.2524	-274.702	113.066	-28.2223
733	2.26146	1.7962	0.21254	21.254	-274.711	113.073	-28.2181
734	2.26149	1.79616	0.212524	21.2524	-274.708	113.074	-28.2187
735	2.2615	1.79606	0.212509	21.2509	-274.711	113.075	-28.2204
736	2.26146	1.79649	0.212524	21.2524	-274.711	113.073	-28.2132
737	2.26155	1.7969	0.21254	21.254	-274.682	113.077	-28.2063
738	2.26155	1.79541	0.21257	21.257	-274.684	113.077	-28.2313
739	2.2616	1.79672	0.212555	21.2555	-274.716	113.08	-28.2094
740	2.26157	1.79576	0.21254	21.254	-274.733	113.078	-28.2253
741	2.26159	1.79694	0.212509	21.2509	-274.745	113.079	-28.2057
742	2.26173	1.79679	0.212509	21.2509	-274.747	113.087	-28.2082
743	2.2616	1.79614	0.21254	21.254	-274.74	113.08	-28.2191
744	2.26167	1.7969	0.212524	21.2524	-274.742	113.084	-28.2064
745	2.26163	1.79724	0.21257	21.257	-274.75	113.081	-28.2007
746	2.26182	1.79728	0.21257	21.257	-274.747	113.091	-28.2
747	2.26184	1.79741	0.212555	21.2555	-274.747	113.092	-28.1978
748	2.2618	1.79735	0.212601	21.2601	-274.731	113.09	-28.1989
749	2.26178	1.79685	0.212585	21.2585	-274.736	113.089	-28.2072
750	2.26189	1.79737	0.212585	21.2585	-274.736	113.095	-28.1985
751	2.2618	1.79732	0.212585	21.2585	-274.746	113.09	-28.1994
752	2.26194	1.79778	0.212585	21.2585	-274.735	113.097	-28.1917
753	2.2619	1.7973	0.212555	21.2555	-274.732	113.095	-28.1997
754	2.26188	1.79755	0.212585	21.2585	-274.729	113.094	-28.1956
755	2.26199	1.79754	0.212585	21.2585	-274.726	113.099	-28.1956
756	2.26198	1.79738	0.212555	21.2555	-274.737	113.099	-28.1984
757	2.26204	1.79713	0.212601	21.2601	-274.741	113.102	-28.2026
758	2.26195	1.79702	0.212601	21.2601	-274.732	113.097	-28.2043
759	2.26205	1.79713	0.212616	21.2616	-274.728	113.102	-28.2025
760	2.26207	1.79638	0.212585	21.2585	-274.728	113.103	-28.2151
761	2.26201	1.79612	0.212601	21.2601	-274.726	113.101	-28.2194
762	2.26212	1.79673	0.21257	21.257	-274.727	113.106	-28.2091
763	2.26217	1.79702	0.212601	21.2601	-274.716	113.108	-28.2044
764	2.26217	1.79713	0.212555	21.2555	-274.711	113.108	-28.2026
765	2.26219	1.79678	0.212616	21.2616	-274.711	113.109	-28.2083
766	2.26219	1.79722	0.212585	21.2585	-274.711	113.109	-28.2011
767	2.26214	1.79716	0.212616	21.2616	-274.698	113.107	-28.2021
768	2.26223	1.79723	0.21257	21.257	-274.709	113.112	-28.2009
769	2.26211	1.79703	0.212601	21.2601	-274.709	113.105	-28.2042
770	2.26215	1.79701	0.212646	21.2646	-274.717	113.107	-28.2046
771	2.26218	1.79671	0.212631	21.2631	-274.722	113.109	-28.2096
772	2.2621	1.79689	0.212662	21.2662	-274.724	113.105	-28.2066
773	2.26225	1.79714	0.212616	21.2616	-274.722	113.112	-28.2024
774	2.26215	1.79687	0.212585	21.2585	-274.733	113.108	-28.2068
775	2.26213	1.79697	0.212601	21.2601	-274.738	113.106	-28.2052
776	2.26226	1.79471	0.212601	21.2601	-274.738	113.113	-28.2429
777	2.2622	1.79633	0.212646	21.2646	-274.739	113.11	-28.2159
778	2.2623	1.79708	0.212646	21.2646	-274.748	113.115	-28.2034
779	2.26216	1.79688	0.212646	21.2646	-274.737	113.108	-28.2068
780	2.26231	1.79706	0.212616	21.2616	-274.737	113.115	-28.2037
781	2.26223	1.79721	0.212631	21.2631	-274.738	113.111	-28.2012
782	2.26221	1.79717	0.212631	21.2631	-274.737	113.11	-28.2018
783	2.26231	1.79728	0.212631	21.2631	-274.739	113.115	-28.2
784	2.26229	1.7973	0.212646	21.2646	-274.737	113.115	-28.1998
785	2.26225	1.79736	0.212646	21.2646	-274.743	113.112	-28.1987
786	2.26229	1.79732	0.212646	21.2646	-274.737	113.114	-28.1994
787	2.26244	1.79618	0.212677	21.2677	-274.73	113.122	-28.2183
788	2.26231	1.79666	0.212662	21.2662	-274.729	113.115	-28.2103
789	2.26229	1.79732	0.212631	21.2631	-274.734	113.114	-28.1994
790	2.26222	1.79742	0.212631	21.2631	-274.731	113.111	-28.1978
791	2.26224	1.79713	0.212662	21.2662	-274.733	113.112	-28.2025
792	2.26226	1.79716	0.212692	21.2692	-274.733	113.113	-28.2021
793	2.26227	1.7968	0.212677	21.2677	-274.721	113.113	-28.208
794	2.26234	1.79667	0.212677	21.2677	-274.476	113.117	-28.2102
795	2.26227	1.7972	0.212646	21.2646	-274.716	113.113	-28.2014
796	2.2623	1.79713	0.212646	21.2646	-274.711	113.115	-28.2026
797	2.26227	1.79644	0.212692	21.2692	-274.71	113.114	-28.214
798	2.26227	1.79742	0.212662	21.2662	-274.711	113.113	-28.1976
799	2.26233	1.79729	0.212662	21.2662	-274.724	113.117	-28.1999
800	2.26228	1.79731	0.212662	21.2662	-274.721	113.114	-28.1996
801	2.26237	1.79743	0.212692	21.2692	-274.726	113.118	-28.1974
802	2.26238	1.79528	0.212692	21.2692	-274.726	113.119	-28.2335
803	2.26243	1.79647	0.212677	21.2677	-274.714	113.121	-28.2135
804	2.26228	1.79672	0.212677	21.2677	-274.722	113.114	-28.2093
805	2.26237	1.797	0.212677	21.2677	-274.713	113.118	-28.2046
806	2.26241	1.79709	0.212692	21.2692	-274.72	113.12	-28.2032
807	2.26236	1.79695	0.212708	21.2708	-274.713	113.118	-28.2056
808	2.26239	1.79741	0.212677	21.2677	-274.713	113.119	-28.1979
809	2.26229	1.79721	0.212692	21.2692	-274.708	113.114	-28.2012
810	2.26243	1.79663	0.212677	21.2677	-274.697	113.122	-28.2109
811	2.26239	1.79751	0.212692	21.2692	-274.695	113.119	-28.1962
812	2.26234	1.79745	0.212677	21.2677	-274.677	113.117	-28.1972
813	2.26241	1.79765	0.212708	21.2708	-274.698	113.12	-28.1939
814	2.26241	1.79759	0.212692	21.2692	-274.694	113.121	-28.1949
815	2.26239	1.79744	0.212723	21.2723	-274.694	113.119	-28.1973
816	2.26242	1.79745	0.212708	21.2708	-274.698	113.121	-28.1972
817	2.26235	1.79762	0.212677	21.2677	-274.7	113.118	-28.1944
818	2.2624	1.79749	0.212723	21.2723	-274.696	113.12	-28.1966
819	2.26245	1.79762	0.212708	21.2708	-274.694	113.122	-28.1944
820	2.26237	1.79756	0.212708	21.2708	-274.691	113.119	-28.1953
821	2.26241	1.79777	0.212692	21.2692	-274.687	113.121	-28.1919
822	2.26242	1.79778	0.212753	21.2753	-274.685	113.121	-28.1918
823	2.26254	1.79761	0.212708	21.2708	-274.655	113.127	-28.1945
824	2.26234	1.7978	0.212708	21.2708	-274.672	113.117	-28.1913
825	2.26228	1.7977	0.212708	21.2708	-274.637	113.114	-28.1931
826	2.26224	1.79762	0.212723	21.2723	-274.628	113.112	-28.1944
827	2.26226	1.79775	0.212738	21.2738	-274.59	113.113	-28.1921
828	2.26222	1.79782	0.212723	21.2723	-274.78	113.111	-28.191
829	2.26224	1.79766	0.212769	21.2769	-274.778	113.112	-28.1936
830	2.26228	1.79755	0.212753	21.2753	-274.771	113.114	-28.1955
831	2.26223	1.79744	0.212738	21.2738	-274.774	113.111	-28.1974
832	2.26214	1.79748	0.212723	21.2723	-274.77	113.107	-28.1966
833	2.2621	1.79736	0.212738	21.2738	-274.773	113.105	-28.1988
834	2.26214	1.79732	0.212723	21.2723	-274.777	113.107	-28.1994
835	2.26215	1.79719	0.212723	21.2723	-274.774	113.108	-28.2016
836	2.26225	1.79681	0.212769	21.2769	-274.776	113.113	-28.2079
837	2.26219	1.79669	0.212738	21.2738	-274.782	113.109	-28.2099
838	2.26218	1.79704	0.212753	21.2753	-274.783	113.109	-28.2041
839	2.26211	1.79724	0.212769	21.2769	-274.778	113.106	-28.2008
840	2.26215	1.7971	0.212738	21.2738	-274.702	113.108	-28.2031
841	2.26212	1.79707	0.212799	21.2799	-274.778	113.106	-28.2036
842	2.26207	1.79734	0.212769	21.2769	-274.78	113.103	-28.1991
843	2.26205	1.79704	0.212784	21.2784	-274.778	113.103	-28.204
844	2.26202	1.79695	0.212753	21.2753	-274.78	113.101	-28.2055
845	2.26203	1.79708	0.212799	21.2799	-274.776	113.102	-28.2034
846	2.262	1.79727	0.212784	21.2784	-274.776	113.1	-28.2003
847	2.262	1.79725	0.212769	21.2769	-274.779	113.1	-28.2005
848	2.26201	1.79733	0.212784	21.2784	-274.768	113.1	-28.1993
849	2.26199	1.79739	0.212753	21.2753	-274.761	113.099	-28.1982
850	2.26208	1.79743	0.212799	21.2799	-274.763	113.104	-28.1975
851	2.26212	1.79737	0.212814	21.2814	-274.765	113.106	-28.1985
852	2.26211	1.79759	0.21283	21.283	-274.767	113.105	-28.1948
853	2.26218	1.79769	0.212814	21.2814	-274.765	113.109	-28.1933
854	2.26226	1.79743	0.212799	21.2799	-274.764	113.113	-28.1976
855	2.26219	1.79758	0.212799	21.2799	-274.765	113.11	-28.195
856	2.26208	1.7976	0.212799	21.2799	-274.759	113.104	-28.1946
857	2.26201	1.7976	0.212799	21.2799	-274.765	113.1	-28.1947
858	2.26209	1.79775	0.21286	21.286	-274.752	113.104	-28.1921
859	2.26203	1.7979	0.212814	21.2814	-274.756	113.101	-28.1897
860	2.26205	1.79759	0.21283	21.283	-274.756	113.102	-28.1949
861	2.26215	1.79725	0.21286	21.286	-274.761	113.107	-28.2006
862	2.26194	1.79588	0.21286	21.286	-274.77	113.097	-28.2234
863	2.26197	1.79687	0.212814	21.2814	-274.768	113.099	-28.2069
864	2.26194	1.79721	0.212784	21.2784	-274.768	113.097	-28.2012
865	2.26196	1.79725	0.21286	21.286	-274.721	113.098	-28.2005
866	2.26192	1.79738	0.212814	21.2814	-274.771	113.096	-28.1983
867	2.26194	1.79714	0.212875	21.2875	-274.776	113.097	-28.2023
868	2.26187	1.79742	0.212845	21.2845	-274.776	113.093	-28.1977
869	2.26192	1.79724	0.21283	21.283	-274.776	113.096	-28.2007
870	2.26188	1.79733	0.212875	21.2875	-274.777	113.094	-28.1993
871	2.2618	1.79698	0.21283	21.283	-274.779	113.09	-28.205
872	2.26175	1.79742	0.21283	21.283	-274.78	113.087	-28.1976
873	2.26182	1.79725	0.212875	21.2875	-274.778	113.091	-28.2006
874	2.26169	1.79734	0.212875	21.2875	-274.777	113.084	-28.1991
875	2.2617	1.79701	0.212845	21.2845	-274.774	113.085	-28.2046
876	2.26177	1.79677	0.21283	21.283	-274.78	113.089	-28.2086
877	2.26174	1.79717	0.21286	21.286	-274.776	113.087	-28.2019
878	2.26166	1.79716	0.212875	21.2875	-274.737	113.083	-28.202
879	2.26178	1.79677	0.212875	21.2875	-274.773	113.089	-28.2085
880	2.26177	1.79709	0.212891	21.2891	-274.764	113.088	-28.2032
881	2.26171	1.79677	0.212875	21.2875	-274.769	113.085	-28.2086
882	2.2617	1.79704	0.212891	21.2891	-274.779	113.085	-28.204
883	2.26171	1.79724	0.212891	21.2891	-274.781	113.086	-28.2006
884	2.26163	1.79713	0.212906	21.2906	-274.783	113.082	-28.2025
885	2.26171	1.79736	0.212906	21.2906	-274.782	113.086	-28.1987
886	2.26185	1.79724	0.21286	21.286	-274.784	113.093	-28.2008
887	2.2618	1.79721	0.212906	21.2906	-274.783	113.09	-28.2012
888	2.26176	1.79733	0.212891	21.2891	-274.786	113.088	-28.1993
889	2.26176	1.79743	0.21286	21.286	-274.782	113.088	-28.1975
890	2.26175	1.79708	0.212921	21.2921	-274.775	113.087	-28.2033
891	2.26178	1.79679	0.212906	21.2906	-274.771	113.089	-28.2083
892	2.26182	1.79676	0.212936	21.2936	-274.774	113.091	-28.2087
893	2.26181	1.79686	0.212921	21.2921	-274.774	113.09	-28.2071
894	2.26186	1.79688	0.212906	21.2906	-274.772	113.093	-28.2067
895	2.26175	1.79698	0.212906	21.2906	-274.779	113.088	-28.2051
896	2.2618	1.79708	0.212952	21.2952	-274.771	113.09	-28.2034
897	2.26182	1.79717	0.212906	21.2906	-274.798	113.091	-28.2018
898	2.26183	1.79693	0.212921	21.2921	-274.799	113.092	-28.2059
899	2.26186	1.79711	0.212906	21.2906	-274.797	113.093	-28.2028
900	2.26191	1.79707	0.212952	21.2952	-274.733	113.096	-28.2035
901	2.2618	1.79617	0.212967	21.2967	-274.581	113.09	-28.2186
902	2.26188	1.79622	0.212982	21.2982	-274.793	113.094	-28.2177
903	2.26192	1.79694	0.212967	21.2967	-274.79	113.096	-28.2058
904	2.26189	1.7969	0.212967	21.2967	-274.789	113.095	-28.2064
905	2.2619	1.79668	0.212967	21.2967	-274.792	113.095	-28.21
906	2.26186	1.79654	0.212982	21.2982	-274.789	113.093	-28.2124
907	2.26193	1.79676	0.212967	21.2967	-274.796	113.097	-28.2087
908	2.26189	1.79712	0.212952	21.2952	-274.795	113.095	-28.2027
909	2.26188	1.79718	0.212967	21.2967	-274.796	113.094	-28.2016
910	2.26192	1.79726	0.212967	21.2967	-274.798	113.096	-28.2004
911	2.26195	1.79669	0.212967	21.2967	-274.798	113.098	-28.21
912	2.26186	1.79674	0.212952	21.2952	-274.799	113.093	-28.2091
913	2.26194	1.79708	0.212982	21.2982	-274.8	113.097	-28.2033
914	2.26182	1.79722	0.212982	21.2982	-274.796	113.091	-28.201
915	2.26183	1.79737	0.212967	21.2967	-274.796	113.092	-28.1986
916	2.26183	1.79734	0.212997	21.2997	-274.796	113.092	-28.199
917	2.26182	1.79697	0.212982	21.2982	-274.803	113.091	-28.2052
918	2.26186	1.79732	0.213013	21.3013	-274.802	113.093	-28.1994
919	2.26172	1.79714	0.212997	21.2997	-274.8	113.086	-28.2024
920	2.26181	1.79565	0.212982	21.2982	-274.795	113.09	-28.2273
921	2.26181	1.79623	0.212967	21.2967	-274.785	113.091	-28.2175
922	2.26168	1.79698	0.212982	21.2982	-274.784	113.084	-28.205
923	2.26177	1.79699	0.212982	21.2982	-274.785	113.089	-28.2049
924	2.26191	1.79714	0.212967	21.2967	-274.781	113.096	-28.2024
925	2.2618	1.79724	0.212952	21.2952	-274.776	113.09	-28.2007
926	2.26181	1.79698	0.213013	21.3013	-274.769	113.09	-28.205
927	2.26181	1.79675	0.213013	21.3013	-274.722	113.09	-28.2089
928	2.26175	1.79668	0.213013	21.3013	-274.644	113.088	-28.21
929	2.26171	1.79678	0.212997	21.2997	-274.608	113.085	-28.2083
930	2.26169	1.79687	0.213028	21.3028	-274.769	113.084	-28.207
931	2.26174	1.79682	0.212967	21.2967	-274.773	113.087	-28.2077
932	2.26173	1.79684	0.213043	21.3043	-274.763	113.087	-28.2073
933	2.2617	1.79688	0.213013	21.3013	-274.776	113.085	-28.2067
934	2.26166	1.79667	0.213028	21.3028	-274.771	113.083	-28.2103
935	2.26147	1.79678	0.213043	21.3043	-274.771	113.074	-28.2084
936	2.26165	1.79673	0.213028	21.3028	-274.762	113.083	-28.2091
937	2.26156	1.79675	0.213028	21.3028	-274.767	113.078	-28.2088
938	2.26161	1.79695	0.213028	21.3028	-274.752	113.08	-28.2055
939	2.26161	1.79681	0.213058	21.3058	-274.764	113.08	-28.2079
940	2.26149	1.7968	0.213013	21.3013	-274.752	113.074	-28.208
941	2.26166	1.79718	0.213043	21.3043	-274.759	113.083	-28.2017
942	2.26159	1.79713	0.213013	21.3013	-274.749	113.08	-28.2026
943	2.26158	1.79679	0.213043	21.3043	-274.765	113.079	-28.2082
944	2.26227	1.78411	0.213028	21.3028	-274.703	113.113	-28.4199
945	2.26233	1.77825	0.213028	21.3028	-274.791	113.116	-28.5178
946	2.26226	1.78166	0.213028	21.3028	-274.793	113.113	-28.4608
947	2.26228	1.78265	0.213043	21.3043	-274.795	113.114	-28.4442
948	2.26226	1.7821	0.213058	21.3058	-274.796	113.113	-28.4535
949	2.26183	1.79408	0.213043	21.3043	-274.799	113.092	-28.2534
950	2.26163	1.79683	0.213043	21.3043	-274.798	113.081	-28.2076
951	2.26169	1.79683	0.213043	21.3043	-274.796	113.084	-28.2076
952	2.26175	1.79708	0.213089	21.3089	-274.796	113.087	-28.2034
953	2.26161	1.79695	0.213074	21.3074	-274.797	113.081	-28.2055
954	2.2616	1.79696	0.213058	21.3058	-274.793	113.08	-28.2054
955	2.26161	1.7971	0.213089	21.3089	-274.796	113.081	-28.2031
956	2.26162	1.79695	0.213089	21.3089	-274.794	113.081	-28.2055
957	2.2617	1.7969	0.213058	21.3058	-274.794	113.085	-28.2063
958	2.26163	1.79703	0.213104	21.3104	-274.794	113.082	-28.2042
959	2.26157	1.79693	0.213104	21.3104	-274.795	113.079	-28.2058
960	2.26169	1.79712	0.213074	21.3074	-274.795	113.085	-28.2027
961	2.26164	1.79689	0.21312	21.312	-274.797	113.082	-28.2065
962	2.26155	1.79723	0.21312	21.312	-274.795	113.077	-28.2009
963	2.26166	1.7972	0.21312	21.312	-274.793	113.083	-28.2014
964	2.26163	1.79707	0.213135	21.3135	-274.796	113.082	-28.2036
965	2.26156	1.7971	0.213104	21.3104	-274.794	113.078	-28.203
966	2.26163	1.79702	0.213135	21.3135	-274.796	113.081	-28.2043
967	2.26166	1.79683	0.213104	21.3104	-274.796	113.083	-28.2075
968	2.26166	1.79696	0.213104	21.3104	-274.797	113.083	-28.2053
969	2.26168	1.79691	0.213089	21.3089	-274.797	113.084	-28.2062
970	2.26169	1.79689	0.213104	21.3104	-274.796	113.084	-28.2065
971	2.26173	1.7955	0.213135	21.3135	-274.795	113.086	-28.2298
972	2.26172	1.79715	0.213135	21.3135	-274.794	113.086	-28.2023
973	2.26172	1.79694	0.213089	21.3089	-274.799	113.086	-28.2057
974	2.26155	1.79713	0.213135	21.3135	-274.795	113.078	-28.2026
975	2.26169	1.79713	0.21315	21.315	-274.794	113.085	-28.2025
976	2.26165	1.79676	0.21312	21.312	-274.797	113.082	-28.2087
977	2.26167	1.797	0.213165	21.3165	-274.796	113.083	-28.2048
978	2.26157	1.79696	0.213104	21.3104	-274.786	113.078	-28.2053
979	2.2616	1.79718	0.213104	21.3104	-274.772	113.08	-28.2017
980	2.26167	1.79605	0.21315	21.315	-274.709	113.084	-28.2205
981	2.26158	1.79706	0.21312	21.312	-274.795	113.079	-28.2037
982	2.26164	1.79705	0.213135	21.3135	-274.767	113.082	-28.2039
983	2.26166	1.79691	0.213135	21.3135	-274.791	113.083	-28.2062
984	2.26159	1.79708	0.21315	21.315	-274.793	113.08	-28.2034
985	2.26162	1.79722	0.21315	21.315	-274.794	113.081	-28.2011
986	2.26156	1.79717	0.21315	21.315	-274.794	113.078	-28.2019
987	2.26155	1.79722	0.21315	21.315	-274.792	113.077	-28.2011
988	2.26155	1.7972	0.21315	21.315	-274.792	113.078	-28.2014
989	2.2615	1.7972	0.213165	21.3165	-274.791	113.075	-28.2014
990	2.26154	1.79716	0.213165	21.3165	-274.789	113.077	-28.202
991	2.26153	1.79727	0.213165	21.3165	-274.791	113.077	-28.2001
992	2.2614	1.79746	0.213211	21.3211	-274.791	113.07	-28.197
993	2.26143	1.79738	0.213181	21.3181	-274.791	113.071	-28.1984
994	2.26132	1.79729	0.213165	21.3165	-274.79	113.066	-28.1999
995	2.26123	1.79694	0.213181	21.3181	-274.791	113.061	-28.2057
996	2.26102	1.79704	0.21315	21.315	-274.792	113.051	-28.204
997	2.26096	1.7972	0.213196	21.3196	-274.793	113.048	-28.2014
998	2.26084	1.79724	0.213196	21.3196	-274.794	113.042	-28.2007
999	2.26079	1.79712	0.213165	21.3165	-274.796	113.039	-28.2028
1000	2.2608	1.797	0.213165	21.3165	-274.794	113.04	-28.2047
1001	2.26062	1.79683	0.213211	21.3211	-274.79	113.031	-28.2075
1002	2.26045	1.79661	0.213211	21.3211	-274.794	113.023	-28.2113
1003	2.26035	1.79668	0.213165	21.3165	-274.792	113.018	-28.2101
1004	2.26033	1.79667	0.213165	21.3165	-274.795	113.016	-28.2103
1005	2.26018	1.79666	0.213196	21.3196	-274.793	113.009	-28.2105
1006	2.26008	1.79691	0.213196	21.3196	-274.792	113.004	-28.2063
1007	2.26001	1.79709	0.213226	21.3226	-274.788	113.001	-28.2033
1008	2.25991	1.79713	0.213211	21.3211	-274.789	112.995	-28.2026
1009	2.25996	1.79683	0.213181	21.3181	-274.788	112.998	-28.2076
1010	2.25992	1.79658	0.213196	21.3196	-274.788	112.996	-28.2118
1011	2.25986	1.79661	0.213226	21.3226	-274.788	112.993	-28.2112
1012	2.25986	1.79653	0.213242	21.3242	-274.784	112.993	-28.2126
1013	2.25993	1.79695	0.213226	21.3226	-274.788	112.996	-28.2056
1014	2.25974	1.79708	0.213226	21.3226	-274.787	112.987	-28.2034
1015	2.25971	1.7971	0.213211	21.3211	-274.787	112.986	-28.203
1016	2.25956	1.79655	0.213242	21.3242	-274.786	112.978	-28.2123
1017	2.25959	1.79682	0.213226	21.3226	-274.785	112.979	-28.2077
1018	2.25961	1.79648	0.213257	21.3257	-274.782	112.981	-28.2134
1019	2.25951	1.79648	0.213242	21.3242	-274.774	112.976	-28.2133
1020	2.25954	1.79687	0.213257	21.3257	-274.768	112.977	-28.2069
1021	2.2596	1.79657	0.213242	21.3242	-274.774	112.98	-28.2118
1022	2.2594	1.79696	0.213226	21.3226	-274.772	112.97	-28.2054
1023	2.25943	1.79667	0.213257	21.3257	-274.776	112.971	-28.2102
1024	2.25942	1.79657	0.213242	21.3242	-274.773	112.971	-28.2119
1025	2.25945	1.79654	0.213257	21.3257	-274.776	112.972	-28.2124
1026	2.25951	1.7964	0.213242	21.3242	-274.769	112.976	-28.2147
1027	2.25951	1.79662	0.213242	21.3242	-274.693	112.975	-28.2111
1028	2.25954	1.79618	0.213257	21.3257	-274.776	112.977	-28.2184
1029	2.2595	1.79629	0.213242	21.3242	-274.776	112.975	-28.2166
1030	2.25943	1.79628	0.213226	21.3226	-274.773	112.972	-28.2167
1031	2.25951	1.79618	0.213242	21.3242	-274.776	112.975	-28.2184
1032	2.25948	1.7965	0.213287	21.3287	-274.775	112.974	-28.213
1033	2.25947	1.79641	0.213272	21.3272	-274.764	112.973	-28.2145
1034	2.2595	1.79625	0.213272	21.3272	-274.763	112.975	-28.2172
1035	2.25942	1.79642	0.213287	21.3287	-274.764	112.971	-28.2143
1036	2.25933	1.79667	0.213257	21.3257	-274.767	112.966	-28.2102
1037	2.25931	1.79662	0.213303	21.3303	-274.765	112.965	-28.211
1038	2.2593	1.79597	0.213287	21.3287	-274.77	112.965	-28.222
1039	2.25926	1.79605	0.213287	21.3287	-274.772	112.963	-28.2206
1040	2.2593	1.79634	0.213272	21.3272	-274.772	112.965	-28.2157
1041	2.25927	1.79639	0.213318	21.3318	-274.77	112.963	-28.2149
1042	2.25919	1.79625	0.213287	21.3287	-274.767	112.96	-28.2172
1043	2.25935	1.79636	0.213303	21.3303	-274.77	112.968	-28.2154
1044	2.25937	1.7963	0.213318	21.3318	-274.77	112.968	-28.2164
1045	2.25926	1.79608	0.213318	21.3318	-274.773	112.963	-28.22
1046	2.25926	1.79628	0.213303	21.3303	-274.769	112.963	-28.2167
1047	2.25928	1.79606	0.213287	21.3287	-274.769	112.964	-28.2205
1048	2.25921	1.79618	0.213318	21.3318	-274.766	112.96	-28.2185
1049	2.25915	1.7966	0.213333	21.3333	-274.776	112.957	-28.2114
1050	2.25916	1.79643	0.213303	21.3303	-274.772	112.958	-28.2143
1051	2.25912	1.79656	0.213303	21.3303	-274.768	112.956	-28.212
1052	2.25901	1.79655	0.213348	21.3348	-274.779	112.951	-28.2122
1053	2.25908	1.7971	0.213364	21.3364	-274.763	112.954	-28.203
1054	2.2591	1.79719	0.213318	21.3318	-274.774	112.955	-28.2015
1055	2.25913	1.79721	0.213333	21.3333	-274.77	112.957	-28.2012
1056	2.25901	1.79709	0.213333	21.3333	-274.766	112.951	-28.2032
1057	2.25908	1.79712	0.213333	21.3333	-274.779	112.954	-28.2027
1058	2.25913	1.79728	0.213348	21.3348	-274.774	112.957	-28.2
1059	2.25906	1.79675	0.213318	21.3318	-274.774	112.953	-28.2089
1060	2.25906	1.7969	0.213364	21.3364	-274.772	112.953	-28.2063
1061	2.25892	1.79729	0.213333	21.3333	-274.771	112.946	-28.1998
1062	2.25897	1.79658	0.213348	21.3348	-274.646	112.949	-28.2118
1063	2.25889	1.79718	0.213348	21.3348	-274.664	112.944	-28.2018
1064	2.25884	1.79698	0.213379	21.3379	-274.637	112.942	-28.205
1065	2.25874	1.79685	0.213348	21.3348	-274.509	112.937	-28.2073
1066	2.25881	1.79704	0.213364	21.3364	-274.738	112.94	-28.2041
1067	2.2587	1.79721	0.213364	21.3364	-274.741	112.935	-28.2012
1068	2.25873	1.79718	0.213364	21.3364	-274.75	112.936	-28.2018
1069	2.25858	1.79721	0.213348	21.3348	-274.758	112.929	-28.2012
1070	2.25857	1.79714	0.213409	21.3409	-274.762	112.928	-28.2024
1071	2.25852	1.79723	0.213379	21.3379	-274.763	112.926	-28.2009
1072	2.25847	1.7972	0.213348	21.3348	-274.77	112.924	-28.2014
1073	2.2584	1.79715	0.213348	21.3348	-274.766	112.92	-28.2023
1074	2.2585	1.79715	0.213364	21.3364	-274.766	112.925	-28.2022
1075	2.25839	1.79702	0.213348	21.3348	-274.763	112.92	-28.2043
1076	2.25835	1.79726	0.213409	21.3409	-274.762	112.917	-28.2004
1077	2.25925	1.78032	0.213379	21.3379	-274.752	112.962	-28.4832
1078	2.25923	1.77925	0.213394	21.3394	-274.738	112.961	-28.5011
1079	2.25929	1.77863	0.213394	21.3394	-274.746	112.964	-28.5113
1080	2.25933	1.77749	0.213394	21.3394	-274.749	112.967	-28.5305
1081	2.25916	1.77811	0.213409	21.3409	-274.754	112.958	-28.5201
1082	2.2592	1.77831	0.213425	21.3425	-274.757	112.96	-28.5168
1083	2.25843	1.79119	0.213409	21.3409	-274.762	112.921	-28.3017
1084	2.25829	1.79727	0.213425	21.3425	-274.761	112.914	-28.2002
1085	2.25809	1.79714	0.213394	21.3394	-274.76	112.905	-28.2023
1086	2.25817	1.79685	0.213409	21.3409	-274.766	112.909	-28.2072
1087	2.25811	1.79679	0.21344	21.344	-274.765	112.906	-28.2083
1088	2.25808	1.79686	0.213394	21.3394	-274.765	112.904	-28.207
1089	2.25801	1.79661	0.213425	21.3425	-274.768	112.901	-28.2113
1090	2.25811	1.79678	0.213425	21.3425	-274.765	112.905	-28.2085
1091	2.25816	1.79573	0.213425	21.3425	-274.765	112.908	-28.2259
1092	2.25809	1.79642	0.213425	21.3425	-274.765	112.905	-28.2144
1093	2.25804	1.79668	0.21344	21.344	-274.766	112.902	-28.2101
1094	2.25806	1.79659	0.213409	21.3409	-274.768	112.903	-28.2116
1095	2.25804	1.79677	0.21344	21.344	-274.766	112.902	-28.2086
1096	2.25805	1.79678	0.21344	21.344	-274.756	112.902	-28.2084
1097	2.25801	1.79675	0.21344	21.344	-274.751	112.901	-28.2089
1098	2.25804	1.79661	0.21344	21.344	-274.761	112.902	-28.2112
1099	2.2579	1.79679	0.21344	21.344	-274.765	112.895	-28.2083
1100	2.25792	1.79673	0.21344	21.344	-274.766	112.896	-28.2092
1101	2.25792	1.79632	0.21347	21.347	-274.765	112.896	-28.216
1102	2.2579	1.79696	0.21347	21.347	-274.763	112.895	-28.2054
1103	2.25783	1.79696	0.21344	21.344	-274.768	112.891	-28.2053
1104	2.25783	1.79706	0.213425	21.3425	-274.76	112.891	-28.2037
1105	2.25797	1.79662	0.213486	21.3486	-274.767	112.899	-28.2111
1106	2.25789	1.79639	0.21347	21.347	-274.764	112.894	-28.2149
1107	2.25777	1.79528	0.213486	21.3486	-274.763	112.888	-28.2334
1108	2.25781	1.79599	0.21347	21.347	-274.764	112.89	-28.2216
1109	2.25778	1.7957	0.21344	21.344	-274.761	112.889	-28.2265
1110	2.25825	1.78344	0.21347	21.347	-274.761	112.913	-28.4311
1111	2.25777	1.79568	0.213455	21.3455	-274.764	112.888	-28.2267
1112	2.2579	1.7959	0.213501	21.3501	-274.769	112.895	-28.223
1113	2.25779	1.79603	0.213486	21.3486	-274.765	112.889	-28.221
1114	2.25792	1.79125	0.21347	21.347	-274.761	112.896	-28.3007
1115	2.25772	1.79591	0.213486	21.3486	-274.754	112.886	-28.2229
1116	2.25773	1.79612	0.213486	21.3486	-274.758	112.886	-28.2193
1117	2.2578	1.79653	0.213486	21.3486	-274.739	112.89	-28.2125
1118	2.25777	1.79694	0.213501	21.3501	-274.732	112.888	-28.2057
1119	2.25777	1.79648	0.213516	21.3516	-274.731	112.889	-28.2133
1120	2.25776	1.79599	0.213486	21.3486	-274.729	112.888	-28.2215
1121	2.25756	1.79605	0.213501	21.3501	-274.725	112.878	-28.2205
1122	2.25756	1.79659	0.213516	21.3516	-274.721	112.878	-28.2116
1123	2.25758	1.79664	0.213501	21.3501	-274.713	112.879	-28.2107
1124	2.25747	1.79646	0.213501	21.3501	-274.723	112.873	-28.2137
1125	2.25747	1.79633	0.213455	21.3455	-274.725	112.873	-28.2158
1126	2.25736	1.79655	0.213547	21.3547	-274.666	112.868	-28.2123
1127	2.25725	1.79639	0.213547	21.3547	-274.704	112.863	-28.2149
1128	2.2573	1.79653	0.213516	21.3516	-274.712	112.865	-28.2126
1129	2.25717	1.79652	0.213531	21.3531	-274.715	112.858	-28.2127
1130	2.25727	1.79662	0.213547	21.3547	-274.707	112.864	-28.2111
1131	2.25726	1.79664	0.213501	21.3501	-274.692	112.863	-28.2106
1132	2.25712	1.79673	0.213501	21.3501	-274.605	112.856	-28.2092
1133	2.25711	1.79622	0.213516	21.3516	-274.736	112.855	-28.2177
1134	2.25696	1.79615	0.213531	21.3531	-274.732	112.848	-28.2189
1135	2.25699	1.79596	0.213531	21.3531	-274.741	112.85	-28.2221
1136	2.25692	1.79659	0.213531	21.3531	-274.731	112.846	-28.2115
1137	2.25685	1.79626	0.213531	21.3531	-274.75	112.842	-28.2171
1138	2.25687	1.79642	0.213531	21.3531	-274.743	112.843	-28.2144
1139	2.2569	1.79637	0.213531	21.3531	-274.758	112.845	-28.2152
1140	2.25674	1.7962	0.213501	21.3501	-274.755	112.837	-28.2181
1141	2.25685	1.79529	0.213516	21.3516	-274.746	112.843	-28.2332
1142	2.25682	1.79607	0.213547	21.3547	-274.75	112.841	-28.2203
1143	2.25687	1.79621	0.213516	21.3516	-274.75	112.844	-28.2179
1144	2.25687	1.79609	0.213547	21.3547	-274.755	112.844	-28.2199
1145	2.25683	1.79585	0.213562	21.3562	-274.738	112.841	-28.224
1146	2.2568	1.79644	0.213577	21.3577	-274.725	112.84	-28.2141
1147	2.25684	1.7964	0.213547	21.3547	-274.721	112.842	-28.2147
1148	2.25685	1.79628	0.213562	21.3562	-274.722	112.843	-28.2168
1149	2.2568	1.79642	0.213577	21.3577	-274.725	112.84	-28.2144
1150	2.2567	1.79612	0.213562	21.3562	-274.722	112.835	-28.2194
1151	2.25674	1.79626	0.213562	21.3562	-274.729	112.837	-28.2171
1152	2.25674	1.79638	0.213577	21.3577	-274.718	112.837	-28.215
1153	2.25665	1.79592	0.213577	21.3577	-274.732	112.833	-28.2227
1154	2.25681	1.79136	0.213608	21.3608	-274.727	112.84	-28.2989
1155	2.25661	1.79327	0.213593	21.3593	-274.724	112.83	-28.2669
1156	2.25667	1.79023	0.213577	21.3577	-274.726	112.833	-28.3178
1157	2.25665	1.79505	0.213608	21.3608	-274.724	112.832	-28.2372
1158	2.25659	1.79625	0.213593	21.3593	-274.724	112.829	-28.2173
1159	2.25666	1.79635	0.213577	21.3577	-274.72	112.833	-28.2156
1160	2.25661	1.79668	0.213608	21.3608	-274.721	112.83	-28.2101
1161	2.25656	1.79641	0.213608	21.3608	-274.721	112.828	-28.2145
1162	2.25652	1.7968	0.213638	21.3638	-274.716	112.826	-28.208
1163	2.25646	1.79646	0.213577	21.3577	-274.718	112.823	-28.2138
1164	2.25656	1.79649	0.213577	21.3577	-274.715	112.828	-28.2132
1165	2.25654	1.79655	0.213608	21.3608	-274.726	112.827	-28.2121
1166	2.25658	1.79658	0.213623	21.3623	-274.718	112.829	-28.2117
1167	2.25651	1.79669	0.213623	21.3623	-274.721	112.825	-28.2099
1168	2.25642	1.79458	0.213593	21.3593	-274.77	112.821	-28.2451
1169	2.25644	1.79391	0.213608	21.3608	-274.567	112.822	-28.2563
1170	2.25652	1.79443	0.213654	21.3654	-274.6	112.826	-28.2477
1171	2.25642	1.79329	0.213608	21.3608	-274.626	112.821	-28.2666
1172	2.25668	1.78827	0.213638	21.3638	-274.659	112.834	-28.3505
1173	2.25646	1.79403	0.213638	21.3638	-274.631	112.823	-28.2543
1174	2.25648	1.79494	0.213638	21.3638	-274.605	112.824	-28.2392
1175	2.25659	1.79573	0.213623	21.3623	-274.631	112.829	-28.2259
1176	2.25643	1.7962	0.213638	21.3638	-274.626	112.822	-28.218
1177	2.25649	1.79613	0.213638	21.3638	-274.564	112.824	-28.2192
1178	2.25654	1.79625	0.213623	21.3623	-274.594	112.827	-28.2172
1179	2.25652	1.79567	0.213638	21.3638	-274.578	112.826	-28.227
1180	2.25668	1.79594	0.213638	21.3638	-274.609	112.834	-28.2225
1181	2.25661	1.79577	0.213669	21.3669	-274.63	112.831	-28.2253
1182	2.25665	1.79551	0.213654	21.3654	-274.602	112.832	-28.2295
1183	2.25667	1.79613	0.213638	21.3638	-274.597	112.834	-28.2192
1184	2.25657	1.79563	0.213669	21.3669	-274.66	112.829	-28.2276
1185	2.25666	1.79569	0.213654	21.3654	-274.68	112.833	-28.2265
1186	2.25663	1.79566	0.213684	21.3684	-274.709	112.831	-28.2271
1187	2.25672	1.79573	0.213654	21.3654	-274.743	112.836	-28.2259
1188	2.25676	1.79598	0.213684	21.3684	-274.725	112.838	-28.2218
1189	2.25682	1.79604	0.213684	21.3684	-274.773	112.841	-28.2208
1190	2.25672	1.79604	0.213669	21.3669	-274.774	112.836	-28.2207
1191	2.25679	1.79598	0.213654	21.3654	-274.769	112.84	-28.2218
1192	2.25685	1.79596	0.213684	21.3684	-274.768	112.843	-28.2221
1193	2.2569	1.79606	0.213669	21.3669	-274.77	112.845	-28.2204
1194	2.25689	1.79599	0.213699	21.3699	-274.774	112.845	-28.2217
1195	2.25695	1.79594	0.213684	21.3684	-274.771	112.848	-28.2223
1196	2.25697	1.79585	0.213699	21.3699	-274.767	112.848	-28.2239
1197	2.257	1.79581	0.213669	21.3669	-274.77	112.85	-28.2247
1198	2.25702	1.79602	0.21376	21.376	-274.771	112.851	-28.2211
1199	2.25691	1.79617	0.213684	21.3684	-274.767	112.845	-28.2186
1200	2.25696	1.79633	0.21373	21.373	-274.766	112.848	-28.2158
1201	2.25699	1.79608	0.213715	21.3715	-274.769	112.849	-28.2201
1202	2.25701	1.796	0.213715	21.3715	-274.769	112.851	-28.2215
1203	2.25691	1.79619	0.213715	21.3715	-274.766	112.845	-28.2182
1204	2.25677	1.79639	0.213699	21.3699	-274.769	112.838	-28.2149
1205	2.25684	1.79612	0.21373	21.373	-274.767	112.842	-28.2194
1206	2.2569	1.79627	0.21373	21.373	-274.767	112.845	-28.2169
1207	2.25678	1.7965	0.21373	21.373	-274.765	112.839	-28.213
1208	2.25671	1.79631	0.21373	21.373	-274.764	112.836	-28.2163
1209	2.25682	1.79634	0.213715	21.3715	-274.765	112.841	-28.2157
1210	2.25667	1.79628	0.21376	21.376	-274.766	112.834	-28.2168
1211	2.2568	1.79652	0.213745	21.3745	-274.769	112.84	-28.2127
1212	2.25674	1.79633	0.21376	21.376	-274.764	112.837	-28.2158
1213	2.25679	1.79614	0.213745	21.3745	-274.768	112.84	-28.2191
1214	2.25677	1.79617	0.21373	21.373	-274.764	112.839	-28.2185
1215	2.25675	1.79618	0.213745	21.3745	-274.765	112.838	-28.2184
1216	2.25677	1.79621	0.213715	21.3715	-274.766	112.839	-28.2179
1217	2.2568	1.79628	0.21373	21.373	-274.762	112.84	-28.2167
1218	2.25671	1.79627	0.213776	21.3776	-274.761	112.836	-28.217
1219	2.2567	1.79644	0.21376	21.376	-274.765	112.835	-28.214
1220	2.25663	1.79644	0.21373	21.373	-274.771	112.831	-28.214
1221	2.25655	1.79634	0.213745	21.3745	-274.769	112.827	-28.2157
1222	2.25668	1.79631	0.213776	21.3776	-274.769	112.834	-28.2163
1223	2.25647	1.79683	0.213776	21.3776	-274.77	112.823	-28.2075
1224	2.2565	1.7966	0.213791	21.3791	-274.769	112.825	-28.2113
1225	2.25636	1.79655	0.213806	21.3806	-274.769	112.818	-28.2123
1226	2.25649	1.79676	0.21376	21.376	-274.77	112.824	-28.2088
1227	2.25645	1.79632	0.213791	21.3791	-274.768	112.822	-28.216
1228	2.25639	1.79679	0.213776	21.3776	-274.769	112.819	-28.2082
1229	2.25644	1.79677	0.213776	21.3776	-274.764	112.822	-28.2086
1230	2.25637	1.79687	0.213791	21.3791	-274.762	112.818	-28.2069
1231	2.25636	1.79663	0.21376	21.376	-274.765	112.818	-28.2109
1232	2.25647	1.7971	0.213776	21.3776	-274.765	112.823	-28.2031
1233	2.25637	1.79717	0.213791	21.3791	-274.767	112.819	-28.2019
1234	2.25622	1.79697	0.213776	21.3776	-274.763	112.811	-28.2051
1235	2.2564	1.79716	0.213791	21.3791	-274.764	112.82	-28.202
1236	2.25625	1.79695	0.213791	21.3791	-274.766	112.813	-28.2056
1237	2.25626	1.79699	0.213776	21.3776	-274.759	112.813	-28.2049
1238	2.25633	1.79664	0.213791	21.3791	-274.766	112.817	-28.2106
1239	2.25623	1.79679	0.21376	21.376	-274.764	112.811	-28.2083
1240	2.25623	1.79686	0.213806	21.3806	-274.764	112.812	-28.2071
1241	2.25616	1.79508	0.213821	21.3821	-274.761	112.808	-28.2368
1242	2.25626	1.79581	0.213837	21.3837	-274.762	112.813	-28.2246
1243	2.25621	1.79632	0.213806	21.3806	-274.762	112.81	-28.2161
1244	2.25622	1.79424	0.213821	21.3821	-274.762	112.811	-28.2507
1245	2.25629	1.79626	0.213821	21.3821	-274.761	112.814	-28.2171
1246	2.25625	1.79645	0.213791	21.3791	-274.763	112.812	-28.2139
1247	2.25625	1.79666	0.213837	21.3837	-274.765	112.813	-28.2104
1248	2.25644	1.79632	0.213837	21.3837	-274.764	112.822	-28.2161
1249	2.2563	1.79684	0.213837	21.3837	-274.762	112.815	-28.2075
1250	2.25627	1.79702	0.213821	21.3821	-274.764	112.813	-28.2044
1251	2.25619	1.79704	0.213821	21.3821	-274.764	112.81	-28.2041
1252	2.25631	1.7971	0.213837	21.3837	-274.765	112.816	-28.2031
1253	2.25626	1.7965	0.213852	21.3852	-274.766	112.813	-28.213
1254	2.25614	1.79621	0.213837	21.3837	-274.767	112.807	-28.218
1255	2.25619	1.79641	0.213837	21.3837	-274.77	112.809	-28.2146
1256	2.25615	1.79662	0.213852	21.3852	-274.769	112.808	-28.2111
1257	2.25619	1.7966	0.213806	21.3806	-274.769	112.809	-28.2114
1258	2.25623	1.79639	0.213867	21.3867	-274.769	112.811	-28.215
1259	2.25602	1.79667	0.213867	21.3867	-274.762	112.801	-28.2103
1260	2.25625	1.79678	0.213821	21.3821	-274.768	112.813	-28.2085
1261	2.25606	1.79675	0.213837	21.3837	-274.765	112.803	-28.209
1262	2.25609	1.79661	0.213867	21.3867	-274.77	112.804	-28.2112
1263	2.25615	1.79679	0.213852	21.3852	-274.769	112.808	-28.2081
1264	2.25613	1.79676	0.213867	21.3867	-274.767	112.807	-28.2088
1265	2.2562	1.7968	0.213852	21.3852	-274.771	112.81	-28.208
1266	2.25623	1.79677	0.213867	21.3867	-274.763	112.811	-28.2085
1267	2.25615	1.79639	0.213852	21.3852	-274.772	112.807	-28.2149
1268	2.25621	1.79598	0.213867	21.3867	-274.773	112.811	-28.2217
1269	2.25617	1.79637	0.213852	21.3852	-274.768	112.809	-28.2152
1270	2.25614	1.79594	0.213852	21.3852	-274.773	112.807	-28.2224
1271	2.25627	1.79622	0.213867	21.3867	-274.777	112.813	-28.2178
1272	2.25621	1.79623	0.213867	21.3867	-274.772	112.811	-28.2176
1273	2.25613	1.79629	0.213898	21.3898	-274.773	112.807	-28.2165
1274	2.25614	1.79665	0.213898	21.3898	-274.774	112.807	-28.2105
1275	2.25606	1.79664	0.213898	21.3898	-274.768	112.803	-28.2108
1276	2.25616	1.79669	0.213928	21.3928	-274.773	112.808	-28.2099
1277	2.2561	1.79646	0.213867	21.3867	-274.771	112.805	-28.2138
1278	2.25606	1.79654	0.213882	21.3882	-274.757	112.803	-28.2124
1279	2.25612	1.79678	0.213898	21.3898	-274.769	112.806	-28.2083
1280	2.25603	1.79633	0.213882	21.3882	-274.772	112.802	-28.2158
1281	2.25606	1.79668	0.213882	21.3882	-274.772	112.803	-28.21
1282	2.25605	1.79676	0.213943	21.3943	-274.775	112.802	-28.2087
1283	2.25606	1.79651	0.213913	21.3913	-274.776	112.803	-28.2128
1284	2.25601	1.79634	0.213898	21.3898	-274.776	112.801	-28.2157
1285	2.25601	1.7965	0.213867	21.3867	-274.779	112.801	-28.2131
1286	2.25585	1.79647	0.213898	21.3898	-274.781	112.793	-28.2135
1287	2.256	1.79668	0.213913	21.3913	-274.778	112.8	-28.21
1288	2.25598	1.79629	0.213928	21.3928	-274.782	112.799	-28.2166
1289	2.25609	1.79658	0.213928	21.3928	-274.787	112.805	-28.2117
1290	2.2559	1.79654	0.213928	21.3928	-274.785	112.795	-28.2124
1291	2.256	1.79618	0.213913	21.3913	-274.781	112.8	-28.2183
1292	2.25596	1.79648	0.213928	21.3928	-274.777	112.798	-28.2133
1293	2.25598	1.79629	0.213913	21.3913	-274.773	112.799	-28.2165
1294	2.25599	1.79609	0.213913	21.3913	-274.775	112.799	-28.22
1295	2.25596	1.79602	0.213943	21.3943	-274.764	112.798	-28.221
1296	2.25594	1.79617	0.213928	21.3928	-274.747	112.797	-28.2186
1297	2.25612	1.79602	0.213943	21.3943	-274.706	112.806	-28.221
1298	2.25609	1.79537	0.213943	21.3943	-274.613	112.804	-28.2319
1299	2.25608	1.79539	0.213943	21.3943	-274.509	112.804	-28.2316
1300	2.25603	1.79566	0.213959	21.3959	-274.786	112.802	-28.227
1301	2.25601	1.79545	0.213943	21.3943	-274.785	112.8	-28.2306
1302	2.25597	1.79549	0.213943	21.3943	-274.787	112.798	-28.2299
1303	2.25593	1.79531	0.213943	21.3943	-274.786	112.797	-28.233
1304	2.25592	1.79551	0.213974	21.3974	-274.787	112.796	-28.2296
1305	2.25598	1.79477	0.213943	21.3943	-274.773	112.799	-28.2419
1306	2.25593	1.79572	0.213959	21.3959	-274.776	112.796	-28.226
1307	2.25592	1.79492	0.213959	21.3959	-274.78	112.796	-28.2394
1308	2.2559	1.79594	0.213959	21.3959	-274.789	112.795	-28.2223
1309	2.25587	1.79596	0.213974	21.3974	-274.784	112.794	-28.222
1310	2.256	1.79487	0.213928	21.3928	-274.784	112.8	-28.2403
1311	2.25586	1.79507	0.213989	21.3989	-274.788	112.793	-28.2369
1312	2.25584	1.79439	0.213943	21.3943	-274.787	112.792	-28.2483
1313	2.25588	1.79419	0.213974	21.3974	-274.784	112.794	-28.2516
1314	2.25579	1.79557	0.213974	21.3974	-274.783	112.79	-28.2286
1315	2.25586	1.79576	0.214005	21.4005	-274.782	112.793	-28.2254
1316	2.25591	1.79556	0.213974	21.3974	-274.78	112.795	-28.2288
1317	2.25587	1.78677	0.213974	21.3974	-274.781	112.793	-28.3755
1318	2.25608	1.78713	0.213959	21.3959	-274.783	112.804	-28.3695
1319	2.25586	1.79132	0.214005	21.4005	-274.776	112.793	-28.2995
1320	2.25585	1.79463	0.213974	21.3974	-274.778	112.793	-28.2442
1321	2.25606	1.78628	0.214005	21.4005	-274.779	112.803	-28.3837
1322	2.25587	1.79532	0.21402	21.402	-274.782	112.794	-28.2327
1323	2.25583	1.79606	0.21405	21.405	-274.781	112.791	-28.2205
1324	2.25588	1.79611	0.214005	21.4005	-274.781	112.794	-28.2195
1325	2.25588	1.79606	0.21402	21.402	-274.784	112.794	-28.2204
1326	2.25586	1.79607	0.213989	21.3989	-274.782	112.793	-28.2203
1327	2.25587	1.79594	0.21402	21.402	-274.783	112.793	-28.2224
1328	2.25591	1.79593	0.213989	21.3989	-274.782	112.795	-28.2226
1329	2.25597	1.79578	0.214035	21.4035	-274.782	112.799	-28.225
1330	2.25594	1.79544	0.214035	21.4035	-274.778	112.797	-28.2307
1331	2.25597	1.79563	0.214035	21.4035	-274.781	112.798	-28.2276
1332	2.25599	1.79574	0.214005	21.4005	-274.78	112.799	-28.2258
1333	2.25591	1.79574	0.213989	21.3989	-274.782	112.796	-28.2257
1334	2.25595	1.79588	0.21402	21.402	-274.779	112.798	-28.2235
1335	2.25592	1.79572	0.214005	21.4005	-274.78	112.796	-28.2261
1336	2.25589	1.79607	0.21402	21.402	-274.781	112.795	-28.2202
1337	2.25584	1.79592	0.21405	21.405	-274.781	112.792	-28.2228
1338	2.25588	1.79562	0.21402	21.402	-274.779	112.794	-28.2277
1339	2.25592	1.79606	0.213989	21.3989	-274.785	112.796	-28.2203
1340	2.25586	1.79627	0.214035	21.4035	-274.778	112.793	-28.2169
1341	2.25578	1.79597	0.21405	21.405	-274.78	112.789	-28.2219
1342	2.2559	1.7962	0.21405	21.405	-274.78	112.795	-28.2181
1343	2.25582	1.7961	0.214066	21.4066	-274.781	112.791	-28.2197
1344	2.25586	1.79615	0.21405	21.405	-274.78	112.793	-28.2189
1345	2.25588	1.79598	0.214066	21.4066	-274.784	112.794	-28.2217
1346	2.25573	1.79597	0.214066	21.4066	-274.783	112.787	-28.2218
1347	2.2558	1.79608	0.21405	21.405	-274.785	112.79	-28.22
1348	2.25574	1.79599	0.21405	21.405	-274.784	112.787	-28.2217
1349	2.2559	1.79589	0.214081	21.4081	-274.782	112.795	-28.2233
1350	2.25581	1.79633	0.21405	21.405	-274.781	112.791	-28.216
1351	2.25574	1.79614	0.21405	21.405	-274.78	112.787	-28.219
1352	2.25578	1.79623	0.214096	21.4096	-274.782	112.789	-28.2176
1353	2.25573	1.79601	0.21405	21.405	-274.781	112.787	-28.2213
1354	2.25573	1.79586	0.214081	21.4081	-274.783	112.787	-28.2238
1355	2.25575	1.79627	0.21405	21.405	-274.784	112.788	-28.2168
1356	2.25568	1.79607	0.214081	21.4081	-274.783	112.784	-28.2203
1357	2.25573	1.79583	0.214096	21.4096	-274.782	112.787	-28.2242
1358	2.25577	1.7961	0.214111	21.4111	-274.785	112.788	-28.2197
1359	2.25573	1.7961	0.214066	21.4066	-274.783	112.786	-28.2198
1360	2.25566	1.79587	0.214096	21.4096	-274.785	112.783	-28.2236
1361	2.25562	1.79571	0.214066	21.4066	-274.779	112.781	-28.2262
1362	2.25572	1.79619	0.214111	21.4111	-274.781	112.786	-28.2182
1363	2.25567	1.79666	0.214081	21.4081	-274.781	112.783	-28.2105
1364	2.25559	1.79642	0.214127	21.4127	-274.783	112.78	-28.2143
1365	2.25571	1.79636	0.214127	21.4127	-274.788	112.785	-28.2153
1366	2.25546	1.79639	0.214127	21.4127	-274.781	112.773	-28.215
1367	2.25539	1.79624	0.214127	21.4127	-274.784	112.769	-28.2174
1368	2.25549	1.79654	0.214081	21.4081	-274.786	112.775	-28.2124
1369	2.25531	1.79624	0.214111	21.4111	-274.785	112.766	-28.2174
1370	2.25538	1.79602	0.214111	21.4111	-274.786	112.769	-28.2211
1371	2.25529	1.79631	0.214111	21.4111	-274.789	112.765	-28.2162
1372	2.25534	1.79642	0.214127	21.4127	-274.787	112.767	-28.2144
1373	2.25536	1.79635	0.214096	21.4096	-274.784	112.768	-28.2156
1374	2.25534	1.79616	0.214111	21.4111	-274.784	112.767	-28.2187
1375	2.25525	1.79634	0.214142	21.4142	-274.787	112.762	-28.2157
1376	2.25509	1.79561	0.214111	21.4111	-274.784	112.755	-28.228
1377	2.25513	1.79619	0.214142	21.4142	-274.783	112.757	-28.2183
1378	2.25506	1.79582	0.214142	21.4142	-274.785	112.753	-28.2244
1379	2.25502	1.79592	0.214081	21.4081	-274.778	112.751	-28.2228
1380	2.25504	1.79597	0.214127	21.4127	-274.781	112.752	-28.2219
1381	2.25501	1.79626	0.214142	21.4142	-274.781	112.751	-28.2171
1382	2.25472	1.79633	0.214188	21.4188	-274.784	112.736	-28.216
1383	2.25508	1.79603	0.214172	21.4172	-274.784	112.754	-28.2209
1384	2.25474	1.79604	0.214172	21.4172	-274.78	112.737	-28.2208
1385	2.2548	1.79613	0.214111	21.4111	-274.777	112.74	-28.2192
1386	2.25497	1.7965	0.214172	21.4172	-274.775	112.748	-28.213
1387	2.25477	1.79647	0.214172	21.4172	-274.77	112.739	-28.2135
1388	2.25482	1.796	0.214172	21.4172	-274.764	112.741	-28.2214
1389	2.25482	1.79572	0.214127	21.4127	-274.784	112.741	-28.2261
1390	2.25477	1.79546	0.214157	21.4157	-274.779	112.739	-28.2305
1391	2.25478	1.79571	0.214172	21.4172	-274.782	112.739	-28.2262
1392	2.25473	1.79595	0.214142	21.4142	-274.747	112.736	-28.2223
1393	2.25479	1.79604	0.214203	21.4203	-274.746	112.74	-28.2208
1394	2.25488	1.79602	0.214172	21.4172	-274.758	112.744	-28.221
1395	2.25476	1.79552	0.214172	21.4172	-274.759	112.738	-28.2294
1396	2.2548	1.79602	0.214157	21.4157	-274.762	112.74	-28.2211
1397	2.25491	1.79608	0.214172	21.4172	-274.776	112.746	-28.2201
1398	2.25486	1.79598	0.214203	21.4203	-274.788	112.743	-28.2218
1399	2.25489	1.79608	0.214188	21.4188	-274.781	112.745	-28.2201
1400	2.2547	1.79635	0.214188	21.4188	-274.784	112.735	-28.2156
1401	2.25481	1.79633	0.214218	21.4218	-274.78	112.741	-28.2159
1402	2.25464	1.79645	0.214203	21.4203	-274.78	112.732	-28.214
1403	2.25462	1.7964	0.214203	21.4203	-274.779	112.731	-28.2147
1404	2.25467	1.79609	0.214233	21.4233	-274.781	112.734	-28.2199
1405	2.25452	1.79545	0.214188	21.4188	-274.778	112.726	-28.2305
1406	2.25466	1.79597	0.214172	21.4172	-274.766	112.733	-28.2219
1407	2.25466	1.79564	0.214203	21.4203	-274.77	112.733	-28.2274
1408	2.2544	1.79595	0.214203	21.4203	-274.756	112.72	-28.2223
1409	2.25441	1.79623	0.214203	21.4203	-274.758	112.721	-28.2175
1410	2.25426	1.79617	0.214218	21.4218	-274.765	112.713	-28.2186
1411	2.25448	1.79616	0.214233	21.4233	-274.751	112.724	-28.2187
1412	2.25464	1.79609	0.214233	21.4233	-274.737	112.732	-28.2199
1413	2.25463	1.79642	0.214264	21.4264	-274.788	112.731	-28.2143
1414	2.25459	1.79608	0.214279	21.4279	-274.786	112.73	-28.2201
1415	2.25458	1.7961	0.214218	21.4218	-274.785	112.729	-28.2197
1416	2.2547	1.79634	0.214218	21.4218	-274.786	112.735	-28.2158
1417	2.25454	1.79639	0.214188	21.4188	-274.787	112.727	-28.2149
1418	2.25433	1.79632	0.214233	21.4233	-274.786	112.717	-28.2161
1419	2.25414	1.79615	0.214233	21.4233	-274.787	112.707	-28.2188
1420	2.2542	1.79628	0.214218	21.4218	-274.789	112.71	-28.2167
1421	2.25441	1.79629	0.214264	21.4264	-274.786	112.721	-28.2165
1422	2.25437	1.79632	0.214218	21.4218	-274.791	112.719	-28.2161
1423	2.25459	1.79637	0.214264	21.4264	-274.788	112.729	-28.2153
1424	2.25463	1.79647	0.214279	21.4279	-274.79	112.731	-28.2136
1425	2.25449	1.79671	0.214218	21.4218	-274.787	112.724	-28.2096
1426	2.25464	1.79667	0.214264	21.4264	-274.785	112.732	-28.2102
1427	2.25435	1.79641	0.214264	21.4264	-274.785	112.717	-28.2146
1428	2.25463	1.79657	0.214249	21.4249	-274.785	112.732	-28.2118
1429	2.25464	1.79633	0.214264	21.4264	-274.786	112.732	-28.216
1430	2.25471	1.79652	0.214264	21.4264	-274.784	112.735	-28.2128
1431	2.25469	1.79655	0.214264	21.4264	-274.782	112.734	-28.2122
1432	2.25462	1.7959	0.214264	21.4264	-274.78	112.731	-28.2231
1433	2.25466	1.79644	0.214325	21.4325	-274.77	112.733	-28.2141
1434	2.25457	1.79653	0.214264	21.4264	-274.783	112.729	-28.2126
1435	2.25468	1.79632	0.214279	21.4279	-274.783	112.734	-28.216
1436	2.25477	1.79649	0.214279	21.4279	-274.777	112.738	-28.2133
1437	2.25495	1.7961	0.214264	21.4264	-274.777	112.747	-28.2197
1438	2.25492	1.79647	0.214279	21.4279	-274.774	112.746	-28.2136
1439	2.25503	1.7959	0.214294	21.4294	-274.773	112.752	-28.2232
1440	2.2549	1.79543	0.214325	21.4325	-274.773	112.745	-28.2308
1441	2.25499	1.79592	0.214279	21.4279	-274.772	112.749	-28.2228
1442	2.25507	1.79616	0.214264	21.4264	-274.778	112.754	-28.2188
1443	2.25507	1.79581	0.214264	21.4264	-274.752	112.753	-28.2247
1444	2.25518	1.79595	0.214279	21.4279	-274.68	112.759	-28.2222
1445	2.25519	1.79615	0.21431	21.431	-274.674	112.76	-28.2189
1446	2.25527	1.79623	0.21431	21.431	-274.747	112.763	-28.2175
1447	2.25507	1.79617	0.214294	21.4294	-274.761	112.753	-28.2185
1448	2.255	1.79615	0.21431	21.431	-274.709	112.75	-28.2188
1449	2.25518	1.79613	0.21431	21.431	-274.779	112.759	-28.2192
1450	2.25518	1.79608	0.214355	21.4355	-274.778	112.759	-28.2201
1451	2.2553	1.79633	0.214325	21.4325	-274.769	112.765	-28.2158
1452	2.25522	1.79607	0.214325	21.4325	-274.72	112.761	-28.2202
1453	2.25521	1.79591	0.214325	21.4325	-274.653	112.76	-28.2228
1454	2.25529	1.79601	0.21434	21.434	-274.515	112.765	-28.2212
1455	2.25528	1.79566	0.214325	21.4325	-274.603	112.764	-28.227
1456	2.25515	1.79579	0.214325	21.4325	-274.783	112.757	-28.2248
1457	2.2552	1.79608	0.21434	21.434	-274.782	112.76	-28.2201
1458	2.25522	1.7957	0.21434	21.434	-274.783	112.761	-28.2264
1459	2.25519	1.79583	0.214355	21.4355	-274.783	112.76	-28.2243
1460	2.25497	1.79559	0.214325	21.4325	-274.781	112.748	-28.2282
1461	2.25512	1.7956	0.214325	21.4325	-274.783	112.756	-28.2281
1462	2.25497	1.79582	0.214325	21.4325	-274.785	112.748	-28.2245
1463	2.25509	1.79586	0.214325	21.4325	-274.785	112.754	-28.2238
1464	2.25527	1.79598	0.214355	21.4355	-274.782	112.764	-28.2218
1465	2.25513	1.7959	0.214355	21.4355	-274.78	112.757	-28.2231
1466	2.25519	1.79592	0.21434	21.434	-274.782	112.759	-28.2228
1467	2.25526	1.79582	0.21434	21.434	-274.782	112.763	-28.2245
1468	2.25525	1.79582	0.214325	21.4325	-274.782	112.763	-28.2244
1469	2.25517	1.79598	0.214325	21.4325	-274.781	112.758	-28.2217
1470	2.2551	1.79587	0.214325	21.4325	-274.78	112.755	-28.2236
1471	2.25513	1.79591	0.21431	21.431	-274.781	112.757	-28.2229
1472	2.2552	1.796	0.214355	21.4355	-274.779	112.76	-28.2214
1473	2.25511	1.79596	0.214355	21.4355	-274.781	112.756	-28.222
1474	2.25513	1.79601	0.214371	21.4371	-274.779	112.757	-28.2212
1475	2.2552	1.79595	0.214371	21.4371	-274.777	112.76	-28.2222
1476	2.25514	1.79591	0.214355	21.4355	-274.782	112.757	-28.223
1477	2.25508	1.79633	0.214371	21.4371	-274.782	112.754	-28.2158
1478	2.25511	1.79594	0.214386	21.4386	-274.781	112.756	-28.2224
1479	2.25502	1.79582	0.214355	21.4355	-274.779	112.751	-28.2244
1480	2.25512	1.7958	0.214371	21.4371	-274.779	112.756	-28.2247
1481	2.25513	1.79596	0.214417	21.4417	-274.778	112.757	-28.222
1482	2.25504	1.79572	0.214386	21.4386	-274.778	112.752	-28.2261
1483	2.255	1.79569	0.214401	21.4401	-274.781	112.75	-28.2266
1484	2.25508	1.79589	0.214355	21.4355	-274.78	112.754	-28.2233
1485	2.25513	1.79603	0.214417	21.4417	-274.78	112.757	-28.2209
1486	2.25501	1.79549	0.214401	21.4401	-274.78	112.751	-28.23
1487	2.25502	1.79604	0.214432	21.4432	-274.776	112.751	-28.2208
1488	2.25503	1.79593	0.214401	21.4401	-274.78	112.751	-28.2226
1489	2.2551	1.79594	0.214417	21.4417	-274.779	112.755	-28.2224
1490	2.25513	1.79605	0.214386	21.4386	-274.781	112.756	-28.2206
1491	2.25508	1.79619	0.214386	21.4386	-274.78	112.754	-28.2182
1492	2.25522	1.79597	0.214401	21.4401	-274.779	112.761	-28.2219
1493	2.25522	1.79612	0.214417	21.4417	-274.782	112.761	-28.2195
1494	2.25512	1.79622	0.214386	21.4386	-274.781	112.756	-28.2177
1495	2.25515	1.79642	0.214447	21.4447	-274.78	112.758	-28.2144
1496	2.25508	1.79632	0.214417	21.4417	-274.781	112.754	-28.216
1497	2.25524	1.7961	0.214432	21.4432	-274.781	112.762	-28.2197
1498	2.2552	1.79637	0.214432	21.4432	-274.78	112.76	-28.2152
1499	2.25518	1.79622	0.214432	21.4432	-274.782	112.759	-28.2177
1500	2.25499	1.79585	0.214447	21.4447	-274.785	112.749	-28.2238
1501	2.25513	1.79601	0.214432	21.4432	-274.785	112.757	-28.2212
