# Supplementary material for: Data of the quantification of the influence of DMSO concentration on the kinetic of interaction between TNFα and SPD304
Source: Data Brief. 2021 Nov 20;39:107610. doi: 10.1016/j.dib.2021.107610 (PMC8637341; doi:10.1016/j.dib.2021.107610)
Supplement: Supplementary file 1 [file mmc1.zip › Table-4.xlsx]

## Sheet: SAWA1-VH-effet de DMSO-suite19-
time (s)	Module	Phase (rad)	T(°C)	Module(dB)	Phase [°]
1	0.0288874	1.39662	-273.15	-30.7858	80.0205
2	0.0288876	1.39649	-273.15	-30.7858	80.0132					SAW : A1/VH/effet de DMSO/suite 19-04-2019
3	0.0288857	1.39666	-273.15	-30.7863	80.0227
4	0.0288858	1.3966	-273.15	-30.7863	80.0191
5	0.0288817	1.39652	-273.15	-30.7876	80.0145
6	0.0288855	1.3964	-273.15	-30.7864	80.0079					Frequency : 103.668MHz
7	0.028882	1.39647	-273.15	-30.7874	80.012
8	0.0288881	1.39633	-273.15	-30.7856	80.0035
9	0.0288883	1.39636	-273.15	-30.7856	80.0055
10	0.0288907	1.39638	-273.15	-30.7849	80.0069
11	0.0288805	1.39629	-273.15	-30.7879	80.0016					1050s: eppendorf
12	0.0288827	1.3962	-273.15	-30.7872	79.9963					1507s: injection of 50µl of 100% DMSO----->5% final
13	0.0288921	1.39625	-273.15	-30.7844	79.9993					2505s: rinsing with PBS
14	0.0288973	1.39643	-273.15	-30.7829	80.0094					4278s: Injection of PBS in a new eppendorf
15	0.0288937	1.39621	-273.15	-30.7839	79.9972
16	0.0288948	1.39619	-273.15	-30.7836	79.996					5200s: injection of 50µl of [SPD304]=10-3M ( preliminarily dissolved in 100%DMSO) to obtain [SPD304]=10-5M with 5%DMSO
17	0.0288937	1.39619	-273.15	-30.7839	79.9959					6333s: rinsing with PBS
18	0.0288895	1.39601	-273.15	-30.7852	79.9857					7777s: Injection of PBS in a new eppendorf
19	0.028891	1.39624	-273.15	-30.7847	79.9986
20	0.0288936	1.39626	-273.15	-30.784	79.9997					8257s: injection of 50µl of 100% DMSO----->5% final
21	0.0288974	1.39609	-273.15	-30.7828	79.9899					9335s: rinsing withPBS
22	0.0288953	1.396	-273.15	-30.7834	79.9847					10885s: Injection of PBS in a new eppendorf
23	0.0289029	1.39616	-273.15	-30.7812	79.994
24	0.0289042	1.39609	-273.15	-30.7808	79.9898					11695s: injection of 100µl of [SPD304]=10-3M ( preliminarily dissolved in 100%DMSO) to obtain [SPD304]=10-5M with 10%DMSO
25	0.0288954	1.39601	-273.15	-30.7834	79.9857					13090s: rinsing with PBS
26	0.0288974	1.39606	-273.15	-30.7828	79.9881					15000s: Injection of PBS in a new eppendorf
27	0.0289018	1.39609	-273.15	-30.7815	79.9898
28	0.0288988	1.39604	-273.15	-30.7824	79.9874					15285s: injection of 100µl of 100% DMSO----->10% final
29	0.0288989	1.39607	-273.15	-30.7824	79.9887					16345s: rinsing with PBS
30	0.0289029	1.39619	-273.15	-30.7812	79.9959					17882s: Injection of PBS in a new eppendorf
31	0.0288953	1.39601	-273.15	-30.7835	79.9856
32	0.0289059	1.39614	-273.15	-30.7803	79.9929					18450s: injection of 100µl of [SPD304]=10-3M ( preliminarily dissolved in 100%DMSO) to obtain [SPD304]=10-5M with 10%DMSO
33	0.0289011	1.39602	-273.15	-30.7817	79.986					19463s: rinsing with PBS
34	0.0289009	1.39627	-273.15	-30.7818	80.0001					21154s:Injection of PBS in a new eppendorf
35	0.0289003	1.39617	-273.15	-30.782	79.9944
36	0.0289032	1.3961	-273.15	-30.7811	79.9904					21380s: injection of 100µl de 100% DMSO----> 10%final
37	0.0289066	1.39608	-273.15	-30.7801	79.9893					22255s: rinsing with PBS
38	0.0289052	1.39621	-273.15	-30.7805	79.9968
39	0.0289027	1.39628	-273.15	-30.7812	80.0009
40	0.0289074	1.39611	-273.15	-30.7798	79.9915
41	0.0289002	1.39607	-273.15	-30.782	79.989
42	0.0289082	1.3961	-273.15	-30.7796	79.9905
43	0.0289056	1.3963	-273.15	-30.7804	80.0023
44	0.0288993	1.39614	-273.15	-30.7823	79.993
45	0.0289087	1.39629	-273.15	-30.7794	80.0015
46	0.0289054	1.39621	-273.15	-30.7804	79.9972
47	0.0289114	1.39631	-273.15	-30.7786	80.0028
48	0.0289061	1.39618	-273.15	-30.7802	79.995
49	0.0289152	1.39629	-273.15	-30.7775	80.0015
50	0.0289111	1.3963	-273.15	-30.7787	80.002
51	0.0289073	1.39629	-273.15	-30.7798	80.0014
52	0.0289055	1.39628	-273.15	-30.7804	80.001
53	0.0289049	1.39618	-273.15	-30.7806	79.9952
54	0.0289134	1.39639	-273.15	-30.778	80.0074
55	0.0289089	1.39637	-273.15	-30.7794	80.0063
56	0.0289157	1.39618	-273.15	-30.7773	79.995
57	0.0289017	1.39621	-273.15	-30.7815	79.9969
58	0.0289109	1.39628	-273.15	-30.7788	80.0011
59	0.0289122	1.39645	-273.15	-30.7784	80.0106
60	0.0289127	1.39631	-273.15	-30.7782	80.0024
61	0.0289172	1.39648	-273.15	-30.7769	80.0123
62	0.0289175	1.39643	-273.15	-30.7768	80.0095
63	0.0289115	1.39631	-273.15	-30.7786	80.003
64	0.028911	1.39633	-273.15	-30.7787	80.004
65	0.028913	1.39647	-273.15	-30.7781	80.0121
66	0.0289084	1.3965	-273.15	-30.7795	80.0137
67	0.0289154	1.39631	-273.15	-30.7774	80.0028
68	0.0289155	1.39641	-273.15	-30.7774	80.0083
69	0.0289181	1.39649	-273.15	-30.7766	80.0131
70	0.028903	1.39649	-273.15	-30.7811	80.0131
71	0.0289195	1.3965	-273.15	-30.7762	80.0138
72	0.028912	1.39643	-273.15	-30.7784	80.0096
73	0.0289196	1.39644	-273.15	-30.7761	80.0099
74	0.0289187	1.39642	-273.15	-30.7764	80.0091
75	0.0289185	1.39654	-273.15	-30.7765	80.016
76	0.0289193	1.39657	-273.15	-30.7763	80.0179
77	0.0289147	1.39651	-273.15	-30.7776	80.0139
78	0.0289146	1.39658	-273.15	-30.7777	80.0183
79	0.0289195	1.39666	-273.15	-30.7762	80.0228
80	0.0289195	1.39665	-273.15	-30.7762	80.0222
81	0.0289194	1.39675	-273.15	-30.7762	80.0282
82	0.0289207	1.39676	-273.15	-30.7758	80.0282
83	0.0289122	1.39672	-273.15	-30.7784	80.0262
84	0.0289164	1.39681	-273.15	-30.7771	80.0312
85	0.0289148	1.3967	-273.15	-30.7776	80.025
86	0.0289193	1.39678	-273.15	-30.7762	80.0295
87	0.0289235	1.39686	-273.15	-30.775	80.034
88	0.0289247	1.39683	-273.15	-30.7746	80.0323
89	0.0289162	1.39702	-273.15	-30.7772	80.0432
90	0.0289172	1.39695	-273.15	-30.7769	80.0395
91	0.0289208	1.39682	-273.15	-30.7758	80.0318
92	0.0289197	1.39682	-273.15	-30.7761	80.0317
93	0.0289223	1.397	-273.15	-30.7753	80.0422
94	0.0289216	1.39691	-273.15	-30.7756	80.0371
95	0.0289286	1.39686	-273.15	-30.7735	80.0341
96	0.0289203	1.39681	-273.15	-30.776	80.0313
97	0.0289233	1.39687	-273.15	-30.775	80.0349
98	0.0289222	1.39688	-273.15	-30.7754	80.0351
99	0.0289252	1.39692	-273.15	-30.7745	80.0379
100	0.0289281	1.39691	-273.15	-30.7736	80.037
101	0.0289241	1.39695	-273.15	-30.7748	80.0395
102	0.0289193	1.39693	-273.15	-30.7763	80.038
103	0.0289221	1.39681	-273.15	-30.7754	80.0315
104	0.0289299	1.39691	-273.15	-30.773	80.0368
105	0.0289286	1.39694	-273.15	-30.7734	80.0388
106	0.0289275	1.39695	-273.15	-30.7738	80.0393
107	0.028929	1.39684	-273.15	-30.7733	80.033
108	0.0289268	1.39677	-273.15	-30.774	80.0291
109	0.0289269	1.39679	-273.15	-30.774	80.03
110	0.0289273	1.39686	-273.15	-30.7738	80.0341
111	0.028928	1.39692	-273.15	-30.7736	80.0374
112	0.0289286	1.39711	-273.15	-30.7734	80.0487
113	0.0289331	1.39697	-273.15	-30.7721	80.0403
114	0.0289293	1.39675	-273.15	-30.7732	80.0281
115	0.0289222	1.39678	-273.15	-30.7754	80.0295
116	0.0289341	1.39707	-273.15	-30.7718	80.046
117	0.0289348	1.39684	-273.15	-30.7716	80.0328
118	0.0289308	1.3968	-273.15	-30.7728	80.0306
119	0.0289348	1.39695	-273.15	-30.7716	80.0395
120	0.0289334	1.39704	-273.15	-30.772	80.0444
121	0.0289315	1.39675	-273.15	-30.7726	80.0282
122	0.028933	1.39671	-273.15	-30.7721	80.0259
123	0.0289311	1.39696	-273.15	-30.7727	80.0401
124	0.0289359	1.39688	-273.15	-30.7713	80.0353
125	0.0289368	1.39687	-273.15	-30.771	80.0345
126	0.0289381	1.39687	-273.15	-30.7706	80.0346
127	0.0289377	1.3968	-273.15	-30.7707	80.0305
128	0.0289316	1.39698	-273.15	-30.7726	80.0413
129	0.0289325	1.3969	-273.15	-30.7723	80.0364
130	0.0289395	1.39691	-273.15	-30.7702	80.0373
131	0.0289393	1.39694	-273.15	-30.7702	80.0388
132	0.0289385	1.39682	-273.15	-30.7705	80.0318
133	0.0289393	1.39691	-273.15	-30.7702	80.0369
134	0.0289295	1.3969	-273.15	-30.7732	80.0364
135	0.0289379	1.39678	-273.15	-30.7707	80.0299
136	0.0289404	1.39675	-273.15	-30.7699	80.0281
137	0.028945	1.39699	-273.15	-30.7685	80.0419
138	0.0289425	1.39685	-273.15	-30.7693	80.0335
139	0.0289426	1.39685	-273.15	-30.7692	80.0336
140	0.0289458	1.397	-273.15	-30.7683	80.0423
141	0.0289403	1.39677	-273.15	-30.7699	80.0293
142	0.0289419	1.39685	-273.15	-30.7695	80.0336
143	0.0289468	1.39681	-273.15	-30.768	80.0311
144	0.0289401	1.39668	-273.15	-30.77	80.024
145	0.028946	1.39689	-273.15	-30.7682	80.0358
146	0.0289483	1.39686	-273.15	-30.7676	80.0342
147	0.028935	1.39686	-273.15	-30.7715	80.0341
148	0.0289463	1.3968	-273.15	-30.7681	80.0308
149	0.0289448	1.39697	-273.15	-30.7686	80.0402
150	0.0289494	1.39703	-273.15	-30.7672	80.0439
151	0.0289472	1.39697	-273.15	-30.7679	80.0406
152	0.0289493	1.39695	-273.15	-30.7672	80.0396
153	0.0289456	1.397	-273.15	-30.7683	80.0423
154	0.0289448	1.39683	-273.15	-30.7686	80.0326
155	0.0289459	1.3969	-273.15	-30.7683	80.0364
156	0.0289501	1.39695	-273.15	-30.767	80.0393
157	0.0289489	1.39692	-273.15	-30.7674	80.0375
158	0.0289505	1.39688	-273.15	-30.7669	80.0354
159	0.0289511	1.39701	-273.15	-30.7667	80.0429
160	0.0289368	1.39687	-273.15	-30.771	80.0347
161	0.0289513	1.39682	-273.15	-30.7666	80.0319
162	0.0289513	1.39688	-273.15	-30.7666	80.0351
163	0.0289525	1.397	-273.15	-30.7663	80.0422
164	0.0289517	1.39701	-273.15	-30.7665	80.0431
165	0.0289572	1.39696	-273.15	-30.7649	80.0397
166	0.0289584	1.39708	-273.15	-30.7645	80.0467
167	0.0289521	1.39695	-273.15	-30.7664	80.0392
168	0.0289505	1.39706	-273.15	-30.7669	80.0459
169	0.0289508	1.39706	-273.15	-30.7668	80.0456
170	0.0289561	1.39708	-273.15	-30.7652	80.047
171	0.0289562	1.3969	-273.15	-30.7652	80.0365
172	0.0289583	1.39704	-273.15	-30.7646	80.0445
173	0.0289434	1.39685	-273.15	-30.769	80.0334
174	0.0289552	1.39697	-273.15	-30.7655	80.0402
175	0.0289529	1.397	-273.15	-30.7662	80.042
176	0.0289556	1.39697	-273.15	-30.7653	80.0405
177	0.0289559	1.39708	-273.15	-30.7652	80.0466
178	0.0289615	1.39697	-273.15	-30.7636	80.0405
179	0.0289583	1.39725	-273.15	-30.7645	80.0565
180	0.0289528	1.39694	-273.15	-30.7662	80.0389
181	0.0289527	1.39694	-273.15	-30.7662	80.0388
182	0.0289585	1.39682	-273.15	-30.7645	80.0317
183	0.0289611	1.39708	-273.15	-30.7637	80.047
184	0.0289611	1.39703	-273.15	-30.7637	80.044
185	0.0289633	1.39702	-273.15	-30.763	80.0435
186	0.0289498	1.39681	-273.15	-30.7671	80.0315
187	0.0289592	1.39698	-273.15	-30.7643	80.0413
188	0.0289577	1.3971	-273.15	-30.7647	80.0477
189	0.0289632	1.39708	-273.15	-30.7631	80.0469
190	0.0289647	1.39714	-273.15	-30.7626	80.05
191	0.0289688	1.39697	-273.15	-30.7614	80.0402
192	0.0289678	1.39715	-273.15	-30.7617	80.0509
193	0.0289585	1.39708	-273.15	-30.7645	80.0469
194	0.0289614	1.39695	-273.15	-30.7636	80.0391
195	0.0289637	1.3969	-273.15	-30.7629	80.0364
196	0.0289663	1.39709	-273.15	-30.7621	80.0473
197	0.0289654	1.39704	-273.15	-30.7624	80.0442
198	0.0289704	1.39698	-273.15	-30.7609	80.0411
199	0.0289606	1.3969	-273.15	-30.7639	80.0366
200	0.028965	1.39702	-273.15	-30.7625	80.0435
201	0.0289687	1.39692	-273.15	-30.7614	80.0378
202	0.0289679	1.39705	-273.15	-30.7617	80.0453
203	0.028969	1.3971	-273.15	-30.7613	80.0478
204	0.0289718	1.39699	-273.15	-30.7605	80.0415
205	0.0289678	1.39707	-273.15	-30.7617	80.0463
206	0.0289655	1.39702	-273.15	-30.7624	80.0432
207	0.0289731	1.39716	-273.15	-30.7601	80.0516
208	0.0289715	1.39708	-273.15	-30.7606	80.0469
209	0.0289765	1.39712	-273.15	-30.7591	80.0488
210	0.0289716	1.39713	-273.15	-30.7606	80.0495
211	0.0289776	1.39709	-273.15	-30.7588	80.0475
212	0.0289678	1.39694	-273.15	-30.7617	80.0388
213	0.0289722	1.39701	-273.15	-30.7604	80.0429
214	0.028974	1.39721	-273.15	-30.7598	80.0545
215	0.0289738	1.39729	-273.15	-30.7599	80.0586
216	0.028976	1.39721	-273.15	-30.7592	80.0544
217	0.0289737	1.39726	-273.15	-30.7599	80.0574
218	0.0289631	1.39724	-273.15	-30.7631	80.0558
219	0.0289729	1.39741	-273.15	-30.7602	80.0655
220	0.0289743	1.39742	-273.15	-30.7598	80.0666
221	0.028974	1.39741	-273.15	-30.7598	80.0655
222	0.0289828	1.39742	-273.15	-30.7572	80.0662
223	0.0289802	1.3976	-273.15	-30.758	80.0768
224	0.0289731	1.39741	-273.15	-30.7601	80.0658
225	0.0289786	1.39747	-273.15	-30.7585	80.0691
226	0.0289815	1.39758	-273.15	-30.7576	80.0751
227	0.0289806	1.39746	-273.15	-30.7578	80.0688
228	0.0289841	1.39748	-273.15	-30.7568	80.0698
229	0.0289867	1.39751	-273.15	-30.756	80.0712
230	0.0289838	1.39749	-273.15	-30.7569	80.0702
231	0.0289802	1.3975	-273.15	-30.758	80.0707
232	0.0289807	1.39751	-273.15	-30.7578	80.0712
233	0.0289858	1.39756	-273.15	-30.7563	80.0743
234	0.0289853	1.39758	-273.15	-30.7564	80.0752
235	0.0289934	1.3974	-273.15	-30.754	80.0652
236	0.0289854	1.39753	-273.15	-30.7564	80.0729
237	0.0289781	1.39752	-273.15	-30.7586	80.0718
238	0.0289809	1.39756	-273.15	-30.7578	80.0744
239	0.0289842	1.39756	-273.15	-30.7568	80.0742
240	0.0289883	1.39746	-273.15	-30.7556	80.0686
241	0.0289877	1.39736	-273.15	-30.7557	80.0631
242	0.0289905	1.39756	-273.15	-30.7549	80.0746
243	0.0289888	1.39742	-273.15	-30.7554	80.0663
244	0.0289871	1.39742	-273.15	-30.7559	80.066
245	0.0289863	1.39743	-273.15	-30.7561	80.0666
246	0.0289926	1.39742	-273.15	-30.7542	80.066
247	0.0289929	1.39738	-273.15	-30.7542	80.0639
248	0.0289941	1.39742	-273.15	-30.7538	80.0662
249	0.0289939	1.39744	-273.15	-30.7539	80.0672
250	0.0289877	1.39722	-273.15	-30.7557	80.0547
251	0.028987	1.3975	-273.15	-30.7559	80.0706
252	0.0289973	1.39754	-273.15	-30.7528	80.0734
253	0.028994	1.39732	-273.15	-30.7538	80.0604
254	0.0289959	1.39759	-273.15	-30.7533	80.0757
255	0.0289997	1.39735	-273.15	-30.7521	80.0622
256	0.0289893	1.39748	-273.15	-30.7552	80.0698
257	0.028996	1.39729	-273.15	-30.7532	80.0585
258	0.0289928	1.39731	-273.15	-30.7542	80.06
259	0.0289972	1.39741	-273.15	-30.7529	80.0656
260	0.0289972	1.39742	-273.15	-30.7529	80.0663
261	0.0290006	1.39753	-273.15	-30.7518	80.0725
262	0.0289956	1.39734	-273.15	-30.7534	80.0619
263	0.0289925	1.3974	-273.15	-30.7543	80.0654
264	0.0289923	1.39729	-273.15	-30.7544	80.0591
265	0.028999	1.39724	-273.15	-30.7523	80.0557
266	0.0289954	1.39746	-273.15	-30.7534	80.0683
267	0.0289995	1.39738	-273.15	-30.7522	80.064
268	0.0289987	1.39746	-273.15	-30.7524	80.0684
269	0.0289881	1.39713	-273.15	-30.7556	80.0497
270	0.0289941	1.39727	-273.15	-30.7538	80.0576
271	0.0289992	1.39722	-273.15	-30.7523	80.0546
272	0.0290046	1.39736	-273.15	-30.7507	80.0629
273	0.0289953	1.39738	-273.15	-30.7535	80.064
274	0.0290073	1.39729	-273.15	-30.7499	80.059
275	0.0290034	1.39744	-273.15	-30.751	80.0675
276	0.0289995	1.39726	-273.15	-30.7522	80.0573
277	0.0289999	1.39728	-273.15	-30.7521	80.058
278	0.0289982	1.39732	-273.15	-30.7526	80.0608
279	0.0290027	1.39737	-273.15	-30.7512	80.0633
280	0.0290035	1.39732	-273.15	-30.751	80.0607
281	0.0290068	1.39745	-273.15	-30.75	80.0679
282	0.0289898	1.39733	-273.15	-30.7551	80.0609
283	0.0290057	1.39738	-273.15	-30.7503	80.0637
284	0.0289982	1.39721	-273.15	-30.7526	80.0545
285	0.029005	1.39735	-273.15	-30.7505	80.062
286	0.0290024	1.39732	-273.15	-30.7513	80.0608
287	0.0290071	1.3973	-273.15	-30.7499	80.0595
288	0.0290072	1.39727	-273.15	-30.7499	80.0578
289	0.0289998	1.39717	-273.15	-30.7521	80.0519
290	0.0290065	1.39732	-273.15	-30.7501	80.0605
291	0.0290042	1.39741	-273.15	-30.7508	80.0659
292	0.0290068	1.39725	-273.15	-30.75	80.0563
293	0.0290049	1.3974	-273.15	-30.7506	80.0654
294	0.0290116	1.39745	-273.15	-30.7486	80.0682
295	0.0289966	1.39722	-273.15	-30.7531	80.0546
296	0.0290097	1.39738	-273.15	-30.7491	80.064
297	0.0290061	1.39727	-273.15	-30.7502	80.0577
298	0.029009	1.39737	-273.15	-30.7494	80.0634
299	0.029006	1.39728	-273.15	-30.7503	80.0581
300	0.0290105	1.39729	-273.15	-30.7489	80.0589
301	0.0290094	1.39747	-273.15	-30.7492	80.0692
302	0.029006	1.39729	-273.15	-30.7503	80.0585
303	0.029009	1.39723	-273.15	-30.7493	80.0552
304	0.02901	1.39721	-273.15	-30.749	80.0539
305	0.0290106	1.39737	-273.15	-30.7489	80.0633
306	0.0290119	1.3974	-273.15	-30.7485	80.0649
307	0.029013	1.3975	-273.15	-30.7482	80.0707
308	0.0290071	1.39739	-273.15	-30.7499	80.0645
309	0.0290091	1.39724	-273.15	-30.7493	80.056
310	0.0290118	1.39737	-273.15	-30.7485	80.0636
311	0.0290128	1.39745	-273.15	-30.7482	80.0682
312	0.0290124	1.39741	-273.15	-30.7483	80.0658
313	0.0290195	1.3975	-273.15	-30.7462	80.0707
314	0.0290101	1.39747	-273.15	-30.749	80.069
315	0.0290121	1.39724	-273.15	-30.7484	80.056
316	0.0290123	1.39747	-273.15	-30.7483	80.069
317	0.0290127	1.39744	-273.15	-30.7482	80.0675
318	0.0290163	1.3975	-273.15	-30.7472	80.0711
319	0.0290124	1.3974	-273.15	-30.7483	80.0651
320	0.0290172	1.39745	-273.15	-30.7469	80.0679
321	0.0290088	1.39742	-273.15	-30.7494	80.0663
322	0.0290179	1.39746	-273.15	-30.7467	80.0683
323	0.0290145	1.3974	-273.15	-30.7477	80.0654
324	0.0290211	1.39741	-273.15	-30.7457	80.0659
325	0.0290194	1.3975	-273.15	-30.7462	80.0706
326	0.0290217	1.3974	-273.15	-30.7455	80.0652
327	0.029007	1.39727	-273.15	-30.7499	80.0579
328	0.0290169	1.39732	-273.15	-30.747	80.0604
329	0.0290187	1.3974	-273.15	-30.7464	80.065
330	0.0290165	1.39726	-273.15	-30.7471	80.0571
331	0.0290283	1.39739	-273.15	-30.7436	80.0647
332	0.0290209	1.39738	-273.15	-30.7458	80.0639
333	0.0290176	1.39745	-273.15	-30.7468	80.0678
334	0.0290154	1.39732	-273.15	-30.7474	80.0608
335	0.0290221	1.39741	-273.15	-30.7454	80.0657
336	0.029021	1.39726	-273.15	-30.7458	80.0569
337	0.0290256	1.39735	-273.15	-30.7444	80.0621
338	0.0290228	1.39754	-273.15	-30.7452	80.0732
339	0.0290255	1.39742	-273.15	-30.7444	80.0665
340	0.0290186	1.3974	-273.15	-30.7465	80.0654
341	0.0290176	1.39735	-273.15	-30.7468	80.0625
342	0.0290213	1.39733	-273.15	-30.7457	80.0613
343	0.0290196	1.39747	-273.15	-30.7462	80.0692
344	0.0290251	1.39751	-273.15	-30.7445	80.0715
345	0.0290256	1.39756	-273.15	-30.7444	80.0742
346	0.0290106	1.3974	-273.15	-30.7489	80.0654
347	0.0290196	1.39743	-273.15	-30.7462	80.0668
348	0.02902	1.39759	-273.15	-30.7461	80.0761
349	0.0290199	1.39773	-273.15	-30.7461	80.0841
350	0.0290297	1.39768	-273.15	-30.7431	80.0814
351	0.0290351	1.39765	-273.15	-30.7415	80.0793
352	0.0290346	1.39761	-273.15	-30.7417	80.077
353	0.0290245	1.39754	-273.15	-30.7447	80.0734
354	0.0290265	1.39785	-273.15	-30.7441	80.0911
355	0.0290331	1.39768	-273.15	-30.7421	80.0813
356	0.0290248	1.39782	-273.15	-30.7446	80.089
357	0.0290314	1.39779	-273.15	-30.7427	80.0875
358	0.0290356	1.39782	-273.15	-30.7414	80.0891
359	0.0290245	1.39784	-273.15	-30.7447	80.0904
360	0.0290275	1.39784	-273.15	-30.7438	80.0904
361	0.0290294	1.39792	-273.15	-30.7432	80.0946
362	0.029028	1.39787	-273.15	-30.7437	80.0918
363	0.0290322	1.39813	-273.15	-30.7424	80.1068
364	0.0290333	1.39795	-273.15	-30.7421	80.0969
365	0.029021	1.39781	-273.15	-30.7457	80.0888
366	0.0290261	1.39805	-273.15	-30.7442	80.1021
367	0.0290302	1.39785	-273.15	-30.743	80.0909
368	0.029031	1.39801	-273.15	-30.7428	80.0998
369	0.0290275	1.39785	-273.15	-30.7438	80.0907
370	0.02903	1.39791	-273.15	-30.7431	80.0943
371	0.0290338	1.39804	-273.15	-30.7419	80.1016
372	0.0290264	1.39781	-273.15	-30.7441	80.0885
373	0.0290251	1.3979	-273.15	-30.7445	80.0935
374	0.0290349	1.39779	-273.15	-30.7416	80.0877
375	0.0290263	1.39781	-273.15	-30.7442	80.0888
376	0.0290313	1.39795	-273.15	-30.7427	80.0968
377	0.0290337	1.39794	-273.15	-30.7419	80.0963
378	0.0290227	1.39775	-273.15	-30.7453	80.085
379	0.0290288	1.39779	-273.15	-30.7434	80.0872
380	0.0290321	1.39777	-273.15	-30.7424	80.0861
381	0.0290312	1.3978	-273.15	-30.7427	80.088
382	0.0290312	1.3978	-273.15	-30.7427	80.0882
383	0.0290351	1.39771	-273.15	-30.7415	80.0828
384	0.0290361	1.39786	-273.15	-30.7412	80.0917
385	0.0290313	1.39775	-273.15	-30.7427	80.0853
386	0.0290268	1.39765	-273.15	-30.744	80.0794
387	0.0290344	1.39786	-273.15	-30.7418	80.0914
388	0.0290272	1.3978	-273.15	-30.7439	80.0878
389	0.0290361	1.39773	-273.15	-30.7412	80.0841
390	0.0290374	1.39779	-273.15	-30.7408	80.0873
391	0.029023	1.39768	-273.15	-30.7452	80.0809
392	0.0290292	1.39759	-273.15	-30.7433	80.0758
393	0.0290325	1.39764	-273.15	-30.7423	80.0788
394	0.0290372	1.3977	-273.15	-30.7409	80.0825
395	0.0290329	1.39782	-273.15	-30.7422	80.0894
396	0.0290342	1.39774	-273.15	-30.7418	80.0845
397	0.0290254	1.39752	-273.15	-30.7444	80.0723
398	0.0290313	1.39767	-273.15	-30.7427	80.0804
399	0.0290286	1.3977	-273.15	-30.7435	80.0823
400	0.0290389	1.39767	-273.15	-30.7404	80.0806
401	0.0290335	1.39768	-273.15	-30.742	80.0809
402	0.0290347	1.39776	-273.15	-30.7417	80.0855
403	0.0290322	1.39775	-273.15	-30.7424	80.0849
404	0.0290266	1.39742	-273.15	-30.7441	80.0666
405	0.0290293	1.39757	-273.15	-30.7433	80.0748
406	0.0290296	1.39755	-273.15	-30.7432	80.0737
407	0.029033	1.39762	-273.15	-30.7422	80.0776
408	0.0290336	1.39756	-273.15	-30.742	80.0743
409	0.0290368	1.39763	-273.15	-30.741	80.0782
410	0.0290233	1.39752	-273.15	-30.745	80.0723
411	0.0290343	1.39752	-273.15	-30.7418	80.0721
412	0.0290321	1.39759	-273.15	-30.7424	80.076
413	0.0290387	1.39756	-273.15	-30.7404	80.0742
414	0.0290328	1.39764	-273.15	-30.7422	80.0786
415	0.0290375	1.39744	-273.15	-30.7408	80.0673
416	0.0290388	1.39764	-273.15	-30.7404	80.079
417	0.0290314	1.39742	-273.15	-30.7426	80.0666
418	0.0290341	1.39751	-273.15	-30.7418	80.0712
419	0.0290365	1.39753	-273.15	-30.7411	80.0726
420	0.0290397	1.39757	-273.15	-30.7401	80.0747
421	0.0290395	1.39753	-273.15	-30.7402	80.0725
422	0.0290441	1.39759	-273.15	-30.7388	80.0757
423	0.029027	1.39755	-273.15	-30.7439	80.0739
424	0.0290355	1.39756	-273.15	-30.7414	80.0746
425	0.0290336	1.39745	-273.15	-30.742	80.0679
426	0.0290396	1.39757	-273.15	-30.7402	80.075
427	0.0290356	1.39749	-273.15	-30.7414	80.0703
428	0.0290383	1.3975	-273.15	-30.7406	80.0708
429	0.0290363	1.3976	-273.15	-30.7412	80.0765
430	0.0290384	1.39748	-273.15	-30.7406	80.0694
431	0.0290407	1.39742	-273.15	-30.7399	80.0665
432	0.0290389	1.3974	-273.15	-30.7404	80.0654
433	0.0290371	1.39748	-273.15	-30.7409	80.0694
434	0.0290387	1.3975	-273.15	-30.7405	80.0708
435	0.02904	1.39743	-273.15	-30.7401	80.0671
436	0.0290258	1.39735	-273.15	-30.7443	80.0623
437	0.0290369	1.39738	-273.15	-30.741	80.064
438	0.0290385	1.39734	-273.15	-30.7405	80.0619
439	0.0290434	1.39739	-273.15	-30.7391	80.0648
440	0.0290401	1.39747	-273.15	-30.74	80.0691
441	0.0290437	1.39749	-273.15	-30.7389	80.0705
442	0.0290316	1.39749	-273.15	-30.7426	80.0705
443	0.0290375	1.39733	-273.15	-30.7408	80.0613
444	0.0290415	1.39742	-273.15	-30.7396	80.0663
445	0.0290427	1.39742	-273.15	-30.7393	80.0664
446	0.0290445	1.39748	-273.15	-30.7387	80.0696
447	0.0290432	1.39733	-273.15	-30.7391	80.0612
448	0.0290421	1.39743	-273.15	-30.7394	80.067
449	0.029035	1.39737	-273.15	-30.7416	80.0636
450	0.029043	1.3975	-273.15	-30.7392	80.0711
451	0.0290398	1.39757	-273.15	-30.7401	80.075
452	0.0290465	1.39761	-273.15	-30.7381	80.0773
453	0.0290433	1.39768	-273.15	-30.7391	80.0813
454	0.0290474	1.39761	-273.15	-30.7378	80.077
455	0.029032	1.39736	-273.15	-30.7425	80.0628
456	0.0290392	1.39751	-273.15	-30.7403	80.0716
457	0.0290406	1.39745	-273.15	-30.7399	80.068
458	0.0290408	1.3975	-273.15	-30.7398	80.0709
459	0.0290481	1.39748	-273.15	-30.7376	80.0698
460	0.0290414	1.39753	-273.15	-30.7397	80.0726
461	0.0290324	1.39744	-273.15	-30.7424	80.0673
462	0.0290377	1.3974	-273.15	-30.7408	80.0651
463	0.0290443	1.39757	-273.15	-30.7388	80.0749
464	0.0290441	1.39757	-273.15	-30.7388	80.0749
465	0.0290471	1.39748	-273.15	-30.7379	80.0696
466	0.0290447	1.3974	-273.15	-30.7387	80.0649
467	0.0290472	1.39742	-273.15	-30.7379	80.0663
468	0.0290361	1.39734	-273.15	-30.7412	80.0619
469	0.0290423	1.3974	-273.15	-30.7394	80.0651
470	0.029043	1.39746	-273.15	-30.7392	80.0686
471	0.0290467	1.39738	-273.15	-30.7381	80.0642
472	0.029049	1.39735	-273.15	-30.7374	80.0624
473	0.0290421	1.39745	-273.15	-30.7394	80.0682
474	0.0290373	1.39734	-273.15	-30.7409	80.0617
475	0.0290432	1.39731	-273.15	-30.7391	80.0602
476	0.0290504	1.39746	-273.15	-30.737	80.0685
477	0.0290443	1.39743	-273.15	-30.7388	80.0668
478	0.0290505	1.39745	-273.15	-30.7369	80.0677
479	0.0290516	1.39732	-273.15	-30.7366	80.0608
480	0.0290325	1.39734	-273.15	-30.7423	80.0617
481	0.0290431	1.39721	-273.15	-30.7391	80.0542
482	0.0290474	1.39741	-273.15	-30.7379	80.0654
483	0.0290523	1.39746	-273.15	-30.7364	80.0683
484	0.0290472	1.39738	-273.15	-30.7379	80.0637
485	0.029055	1.39747	-273.15	-30.7356	80.069
486	0.0290534	1.39735	-273.15	-30.7361	80.0625
487	0.0290448	1.39737	-273.15	-30.7386	80.0633
488	0.0290468	1.39736	-273.15	-30.738	80.0631
489	0.0290516	1.39738	-273.15	-30.7366	80.064
490	0.0290499	1.3973	-273.15	-30.7371	80.0593
491	0.0290558	1.39739	-273.15	-30.7353	80.0645
492	0.0290524	1.39737	-273.15	-30.7363	80.0634
493	0.0290381	1.39725	-273.15	-30.7406	80.0565
494	0.0290506	1.39735	-273.15	-30.7369	80.0625
495	0.029053	1.39744	-273.15	-30.7362	80.0674
496	0.0290488	1.3973	-273.15	-30.7374	80.0593
497	0.0290525	1.39727	-273.15	-30.7363	80.0577
498	0.0290555	1.39743	-273.15	-30.7354	80.0668
499	0.0290513	1.3974	-273.15	-30.7367	80.0651
500	0.0290472	1.39741	-273.15	-30.7379	80.0656
501	0.0290473	1.39743	-273.15	-30.7379	80.0671
502	0.0290546	1.39753	-273.15	-30.7357	80.0728
503	0.0290497	1.39753	-273.15	-30.7372	80.0726
504	0.0290578	1.39772	-273.15	-30.7348	80.0835
505	0.0290543	1.39754	-273.15	-30.7358	80.0733
506	0.0290476	1.39753	-273.15	-30.7378	80.0724
507	0.0290503	1.39768	-273.15	-30.737	80.0812
508	0.0290516	1.39768	-273.15	-30.7366	80.0809
509	0.0290517	1.39773	-273.15	-30.7366	80.0839
510	0.0290557	1.39769	-273.15	-30.7354	80.082
511	0.0290571	1.39768	-273.15	-30.735	80.0809
512	0.0290395	1.39765	-273.15	-30.7402	80.0792
513	0.0290538	1.39796	-273.15	-30.736	80.0972
514	0.029053	1.39787	-273.15	-30.7362	80.0923
515	0.029055	1.39782	-273.15	-30.7356	80.0891
516	0.0290552	1.39789	-273.15	-30.7355	80.093
517	0.0290601	1.39792	-273.15	-30.7341	80.0947
518	0.0290519	1.3978	-273.15	-30.7365	80.0882
519	0.0290499	1.39771	-273.15	-30.7371	80.0829
520	0.0290503	1.3979	-273.15	-30.737	80.0935
521	0.0290507	1.39792	-273.15	-30.7369	80.0948
522	0.0290521	1.39786	-273.15	-30.7364	80.0914
523	0.0290573	1.39781	-273.15	-30.7349	80.0887
524	0.0290575	1.3979	-273.15	-30.7348	80.0937
525	0.0290463	1.3978	-273.15	-30.7382	80.0879
526	0.0290531	1.39786	-273.15	-30.7361	80.0914
527	0.0290534	1.39779	-273.15	-30.7361	80.0872
528	0.0290589	1.39769	-273.15	-30.7344	80.0816
529	0.0290554	1.39775	-273.15	-30.7355	80.0851
530	0.0290577	1.3977	-273.15	-30.7348	80.0826
531	0.0290596	1.39769	-273.15	-30.7342	80.0815
532	0.0290555	1.39767	-273.15	-30.7354	80.0805
533	0.0290565	1.39782	-273.15	-30.7351	80.089
534	0.0290564	1.39777	-273.15	-30.7352	80.0862
535	0.0290623	1.39758	-273.15	-30.7334	80.0752
536	0.0290602	1.39768	-273.15	-30.734	80.0811
537	0.0290643	1.39776	-273.15	-30.7328	80.0857
538	0.0290482	1.39767	-273.15	-30.7376	80.0808
539	0.0290544	1.39764	-273.15	-30.7357	80.0788
540	0.0290621	1.39763	-273.15	-30.7335	80.0782
541	0.0290634	1.39766	-273.15	-30.7331	80.0798
542	0.0290638	1.3976	-273.15	-30.733	80.0768
543	0.0290686	1.39752	-273.15	-30.7315	80.0719
544	0.0290612	1.39752	-273.15	-30.7337	80.072
545	0.0290623	1.3975	-273.15	-30.7334	80.0711
546	0.0290619	1.3977	-273.15	-30.7335	80.0825
547	0.0290654	1.39761	-273.15	-30.7325	80.0773
548	0.0290663	1.3976	-273.15	-30.7322	80.0766
549	0.0290609	1.39755	-273.15	-30.7338	80.0735
550	0.0290658	1.39754	-273.15	-30.7323	80.0731
551	0.0290527	1.39739	-273.15	-30.7363	80.0643
552	0.0290662	1.39744	-273.15	-30.7322	80.0676
553	0.0290654	1.39753	-273.15	-30.7325	80.0725
554	0.0290678	1.39741	-273.15	-30.7317	80.0657
555	0.0290674	1.39736	-273.15	-30.7319	80.0631
556	0.0290725	1.39741	-273.15	-30.7303	80.0655
557	0.0290524	1.39741	-273.15	-30.7364	80.0655
558	0.0290668	1.39741	-273.15	-30.7321	80.0659
559	0.0290669	1.39749	-273.15	-30.732	80.0705
560	0.0290695	1.39759	-273.15	-30.7312	80.0762
561	0.0290715	1.39747	-273.15	-30.7306	80.0691
562	0.0290701	1.39732	-273.15	-30.7311	80.0606
563	0.0290677	1.39738	-273.15	-30.7318	80.0641
564	0.0290613	1.39732	-273.15	-30.7337	80.0605
565	0.0290747	1.39744	-273.15	-30.7297	80.0672
566	0.0290656	1.39744	-273.15	-30.7324	80.0672
567	0.0290743	1.39758	-273.15	-30.7298	80.0755
568	0.0290696	1.39743	-273.15	-30.7312	80.0669
569	0.0290754	1.39737	-273.15	-30.7295	80.0633
570	0.0290622	1.39727	-273.15	-30.7334	80.0578
571	0.0290736	1.39745	-273.15	-30.73	80.0682
572	0.0290684	1.39738	-273.15	-30.7316	80.064
573	0.0290729	1.39744	-273.15	-30.7302	80.0672
574	0.0290734	1.39743	-273.15	-30.7301	80.0667
575	0.0290741	1.39737	-273.15	-30.7299	80.0635
576	0.0290603	1.39732	-273.15	-30.734	80.0607
577	0.0290666	1.39723	-273.15	-30.7321	80.0552
578	0.0290716	1.39734	-273.15	-30.7306	80.0617
579	0.0290725	1.39735	-273.15	-30.7304	80.062
580	0.0290711	1.39724	-273.15	-30.7308	80.0561
581	0.0290753	1.39738	-273.15	-30.7295	80.0637
582	0.0290643	1.39724	-273.15	-30.7328	80.0557
583	0.0290654	1.39726	-273.15	-30.7325	80.0572
584	0.0290735	1.3972	-273.15	-30.73	80.0538
585	0.0290702	1.39723	-273.15	-30.731	80.0556
586	0.0290752	1.39731	-273.15	-30.7295	80.0601
587	0.0290787	1.39725	-273.15	-30.7285	80.0566
588	0.0290753	1.39717	-273.15	-30.7295	80.0521
589	0.0290672	1.39722	-273.15	-30.7319	80.0548
590	0.0290671	1.39722	-273.15	-30.732	80.055
591	0.0290772	1.39727	-273.15	-30.729	80.0579
592	0.0290763	1.39747	-273.15	-30.7292	80.0691
593	0.0290823	1.39723	-273.15	-30.7274	80.0554
594	0.0290809	1.39731	-273.15	-30.7278	80.0598
595	0.0290669	1.39718	-273.15	-30.732	80.0527
596	0.0290703	1.3972	-273.15	-30.731	80.0538
597	0.0290754	1.39721	-273.15	-30.7295	80.0542
598	0.0290798	1.39739	-273.15	-30.7282	80.0643
599	0.0290756	1.39739	-273.15	-30.7294	80.0643
600	0.0290813	1.39708	-273.15	-30.7277	80.0466
601	0.0290725	1.39722	-273.15	-30.7304	80.0547
602	0.0290705	1.39713	-273.15	-30.7309	80.0498
603	0.0290729	1.39697	-273.15	-30.7302	80.0403
604	0.029081	1.39728	-273.15	-30.7278	80.0582
605	0.02908	1.39725	-273.15	-30.7281	80.0564
606	0.0290802	1.39715	-273.15	-30.7281	80.051
607	0.0290808	1.39732	-273.15	-30.7279	80.0607
608	0.0290717	1.39705	-273.15	-30.7306	80.0449
609	0.0290751	1.39715	-273.15	-30.7296	80.0509
610	0.0290817	1.39712	-273.15	-30.7276	80.0489
611	0.0290776	1.39736	-273.15	-30.7288	80.0631
612	0.0290834	1.39724	-273.15	-30.7271	80.0557
613	0.0290823	1.39722	-273.15	-30.7274	80.0547
614	0.0290642	1.39714	-273.15	-30.7328	80.0505
615	0.0290736	1.39712	-273.15	-30.73	80.0493
616	0.02908	1.39721	-273.15	-30.7281	80.0542
617	0.0290833	1.39728	-273.15	-30.7271	80.0582
618	0.0290769	1.39725	-273.15	-30.7291	80.0562
619	0.0290861	1.39728	-273.15	-30.7263	80.0582
620	0.0290857	1.39731	-273.15	-30.7264	80.0599
621	0.0290746	1.39714	-273.15	-30.7297	80.0504
622	0.02908	1.39719	-273.15	-30.7281	80.0531
623	0.0290817	1.39704	-273.15	-30.7276	80.0443
624	0.029081	1.39724	-273.15	-30.7278	80.0557
625	0.0290795	1.3974	-273.15	-30.7282	80.065
626	0.0290791	1.39734	-273.15	-30.7284	80.0615
627	0.0290684	1.39727	-273.15	-30.7316	80.0579
628	0.0290789	1.3972	-273.15	-30.7285	80.0537
629	0.0290793	1.39723	-273.15	-30.7283	80.0556
630	0.0290832	1.39726	-273.15	-30.7272	80.0571
631	0.0290794	1.39718	-273.15	-30.7283	80.0524
632	0.0290838	1.39712	-273.15	-30.727	80.049
633	0.0290843	1.39725	-273.15	-30.7268	80.0562
634	0.0290783	1.39718	-273.15	-30.7286	80.0528
635	0.0290792	1.39725	-273.15	-30.7284	80.0562
636	0.029077	1.39727	-273.15	-30.729	80.0576
637	0.0290766	1.39727	-273.15	-30.7291	80.0575
638	0.0290793	1.39728	-273.15	-30.7283	80.0582
639	0.0290856	1.39732	-273.15	-30.7264	80.0603
640	0.0290658	1.39707	-273.15	-30.7324	80.0464
641	0.0290787	1.39721	-273.15	-30.7285	80.0543
642	0.0290814	1.39722	-273.15	-30.7277	80.0545
643	0.0290842	1.39739	-273.15	-30.7269	80.0643
644	0.0290789	1.39731	-273.15	-30.7284	80.0601
645	0.0290883	1.39733	-273.15	-30.7256	80.0614
646	0.0290737	1.39741	-273.15	-30.73	80.0657
647	0.0290793	1.39723	-273.15	-30.7283	80.0553
648	0.0290806	1.39712	-273.15	-30.7279	80.0489
649	0.0290831	1.39709	-273.15	-30.7272	80.0474
650	0.0290828	1.39719	-273.15	-30.7273	80.0529
651	0.029085	1.39729	-273.15	-30.7266	80.059
652	0.0290834	1.3972	-273.15	-30.7271	80.0538
653	0.0290758	1.39718	-273.15	-30.7294	80.0528
654	0.0290811	1.39719	-273.15	-30.7278	80.053
655	0.0290817	1.39715	-273.15	-30.7276	80.0507
656	0.0290834	1.39729	-273.15	-30.7271	80.0586
657	0.0290812	1.39726	-273.15	-30.7278	80.0572
658	0.0290866	1.39717	-273.15	-30.7261	80.0518
659	0.0290688	1.39715	-273.15	-30.7315	80.0509
660	0.029082	1.39728	-273.15	-30.7275	80.0584
661	0.0290868	1.39718	-273.15	-30.7261	80.0523
662	0.0290871	1.3972	-273.15	-30.726	80.0539
663	0.0290863	1.39719	-273.15	-30.7262	80.0534
664	0.0290896	1.39708	-273.15	-30.7252	80.0467
665	0.0290872	1.39726	-273.15	-30.726	80.0573
666	0.0290802	1.39717	-273.15	-30.728	80.0522
667	0.0290852	1.39732	-273.15	-30.7266	80.0603
668	0.0290851	1.39716	-273.15	-30.7266	80.0514
669	0.0290903	1.39714	-273.15	-30.725	80.0505
670	0.029089	1.39721	-273.15	-30.7254	80.0542
671	0.0290941	1.39724	-273.15	-30.7239	80.056
672	0.029074	1.39721	-273.15	-30.7299	80.0541
673	0.0290898	1.39735	-273.15	-30.7252	80.0623
674	0.0290874	1.39752	-273.15	-30.7259	80.0718
675	0.0290864	1.39763	-273.15	-30.7262	80.0781
676	0.0290916	1.39762	-273.15	-30.7246	80.0778
677	0.0290901	1.39751	-273.15	-30.7251	80.0714
678	0.0290845	1.39762	-273.15	-30.7268	80.078
679	0.0290833	1.39751	-273.15	-30.7271	80.0713
680	0.0290858	1.39755	-273.15	-30.7264	80.0737
681	0.0290878	1.39762	-273.15	-30.7258	80.078
682	0.0290897	1.39764	-273.15	-30.7252	80.079
683	0.029088	1.39764	-273.15	-30.7257	80.079
684	0.0290949	1.39749	-273.15	-30.7237	80.0705
685	0.0290813	1.39752	-273.15	-30.7277	80.0721
686	0.0290886	1.39742	-273.15	-30.7255	80.0666
687	0.0290902	1.39762	-273.15	-30.7251	80.0775
688	0.0290923	1.39738	-273.15	-30.7244	80.0639
689	0.0290915	1.39769	-273.15	-30.7247	80.0815
690	0.0290981	1.39766	-273.15	-30.7227	80.0799
691	0.0290745	1.39739	-273.15	-30.7298	80.0648
692	0.0290851	1.39745	-273.15	-30.7266	80.0681
693	0.0290898	1.39751	-273.15	-30.7252	80.0713
694	0.0290924	1.39739	-273.15	-30.7244	80.0648
695	0.0290952	1.39749	-273.15	-30.7236	80.0703
696	0.0290952	1.39746	-273.15	-30.7236	80.0683
697	0.0290795	1.39751	-273.15	-30.7283	80.0713
698	0.0290862	1.39746	-273.15	-30.7262	80.0684
699	0.0290904	1.39742	-273.15	-30.725	80.066
700	0.0290933	1.39741	-273.15	-30.7241	80.0654
701	0.0290986	1.39763	-273.15	-30.7226	80.0784
702	0.0290965	1.39739	-273.15	-30.7232	80.0647
703	0.0290975	1.39743	-273.15	-30.7229	80.0667
704	0.0290847	1.39737	-273.15	-30.7267	80.0635
705	0.0290896	1.39735	-273.15	-30.7253	80.0624
706	0.0290952	1.39738	-273.15	-30.7236	80.064
707	0.0290968	1.3975	-273.15	-30.7231	80.071
708	0.0290986	1.39735	-273.15	-30.7226	80.0621
709	0.029094	1.39736	-273.15	-30.7239	80.063
710	0.0290876	1.39729	-273.15	-30.7259	80.0588
711	0.0290889	1.39733	-273.15	-30.7255	80.061
712	0.0290945	1.39734	-273.15	-30.7238	80.0618
713	0.0290932	1.39727	-273.15	-30.7242	80.0579
714	0.0291	1.39735	-273.15	-30.7221	80.0624
715	0.0291008	1.39737	-273.15	-30.7219	80.0632
716	0.0290863	1.39725	-273.15	-30.7262	80.0563
717	0.0290937	1.39718	-273.15	-30.724	80.0525
718	0.0290946	1.39729	-273.15	-30.7238	80.0589
719	0.0290962	1.39721	-273.15	-30.7233	80.054
720	0.0290986	1.39734	-273.15	-30.7225	80.0615
721	0.0290983	1.3972	-273.15	-30.7226	80.0537
722	0.0291019	1.39726	-273.15	-30.7216	80.0572
723	0.0290932	1.39713	-273.15	-30.7242	80.0494
724	0.0290958	1.39719	-273.15	-30.7234	80.0531
725	0.0291031	1.39715	-273.15	-30.7212	80.0509
726	0.0291009	1.39712	-273.15	-30.7219	80.0489
727	0.0291028	1.39714	-273.15	-30.7213	80.0501
728	0.0291021	1.39723	-273.15	-30.7215	80.0552
729	0.0290909	1.39709	-273.15	-30.7249	80.0473
730	0.0290968	1.39709	-273.15	-30.7231	80.0473
731	0.0291002	1.39705	-273.15	-30.7221	80.0448
732	0.0290993	1.39725	-273.15	-30.7223	80.0568
733	0.0291015	1.39709	-273.15	-30.7217	80.0476
734	0.0291052	1.39714	-273.15	-30.7206	80.0501
735	0.0290995	1.39707	-273.15	-30.7223	80.0464
736	0.0290967	1.39716	-273.15	-30.7231	80.0511
737	0.0291005	1.39708	-273.15	-30.722	80.0468
738	0.0291039	1.39705	-273.15	-30.721	80.045
739	0.0291035	1.39704	-273.15	-30.7211	80.0446
740	0.0291039	1.39718	-273.15	-30.721	80.0524
741	0.0291074	1.39714	-273.15	-30.7199	80.0499
742	0.0290961	1.39709	-273.15	-30.7233	80.0476
743	0.0291016	1.39706	-273.15	-30.7217	80.0457
744	0.0291049	1.39714	-273.15	-30.7207	80.0503
745	0.0291059	1.39714	-273.15	-30.7204	80.0502
746	0.0291016	1.39713	-273.15	-30.7217	80.0498
747	0.0291081	1.39718	-273.15	-30.7197	80.0525
748	0.0290947	1.39717	-273.15	-30.7237	80.0521
749	0.0291034	1.39719	-273.15	-30.7211	80.0533
750	0.0290996	1.39727	-273.15	-30.7223	80.0578
751	0.0291082	1.39703	-273.15	-30.7197	80.0441
752	0.0291009	1.39707	-273.15	-30.7219	80.0462
753	0.0291109	1.39708	-273.15	-30.7189	80.0465
754	0.02911	1.39721	-273.15	-30.7191	80.0544
755	0.0291	1.39697	-273.15	-30.7221	80.0404
756	0.0291029	1.39699	-273.15	-30.7213	80.0414
757	0.0291069	1.39707	-273.15	-30.7201	80.0459
758	0.0291093	1.39729	-273.15	-30.7194	80.059
759	0.0291073	1.39709	-273.15	-30.7199	80.0475
760	0.0291089	1.39733	-273.15	-30.7195	80.0614
761	0.0290931	1.39709	-273.15	-30.7242	80.0472
762	0.0291053	1.39705	-273.15	-30.7206	80.0449
763	0.0291081	1.39717	-273.15	-30.7197	80.052
764	0.0291057	1.39715	-273.15	-30.7204	80.0507
765	0.0291026	1.3971	-273.15	-30.7214	80.0477
766	0.0291156	1.39728	-273.15	-30.7175	80.0581
767	0.0291128	1.39709	-273.15	-30.7183	80.0475
768	0.0291061	1.39705	-273.15	-30.7203	80.0451
769	0.0291071	1.39699	-273.15	-30.72	80.0415
770	0.0291081	1.39718	-273.15	-30.7197	80.0524
771	0.0291074	1.39715	-273.15	-30.7199	80.0511
772	0.0291092	1.39716	-273.15	-30.7194	80.0513
773	0.0291145	1.39705	-273.15	-30.7178	80.0451
774	0.0290987	1.39705	-273.15	-30.7225	80.0452
775	0.0291054	1.39724	-273.15	-30.7205	80.0558
776	0.0291069	1.39735	-273.15	-30.7201	80.0624
777	0.0291145	1.39707	-273.15	-30.7178	80.0463
778	0.0291084	1.39716	-273.15	-30.7196	80.0513
779	0.0291106	1.39718	-273.15	-30.719	80.0523
780	0.0290971	1.397	-273.15	-30.723	80.0423
781	0.0291047	1.3971	-273.15	-30.7207	80.0479
782	0.029107	1.39715	-273.15	-30.72	80.0507
783	0.0291095	1.39713	-273.15	-30.7193	80.0499
784	0.0291087	1.39703	-273.15	-30.7195	80.0439
785	0.0291077	1.39722	-273.15	-30.7198	80.055
786	0.0291166	1.39719	-273.15	-30.7172	80.053
787	0.0291008	1.39712	-273.15	-30.7219	80.049
788	0.02911	1.39722	-273.15	-30.7192	80.0549
789	0.0291096	1.39718	-273.15	-30.7193	80.0527
790	0.0291141	1.39724	-273.15	-30.7179	80.0557
791	0.029106	1.39731	-273.15	-30.7203	80.06
792	0.0291185	1.39722	-273.15	-30.7166	80.0547
793	0.0290984	1.39705	-273.15	-30.7226	80.0451
794	0.0291081	1.39722	-273.15	-30.7197	80.0545
795	0.0291108	1.39705	-273.15	-30.7189	80.0448
796	0.0291108	1.39715	-273.15	-30.7189	80.0507
797	0.0291144	1.39713	-273.15	-30.7178	80.0499
798	0.0291172	1.39715	-273.15	-30.717	80.0505
799	0.029109	1.39724	-273.15	-30.7194	80.056
800	0.0291064	1.39709	-273.15	-30.7202	80.0476
801	0.0291123	1.39716	-273.15	-30.7185	80.0514
802	0.0291105	1.39714	-273.15	-30.719	80.0503
803	0.0291154	1.39714	-273.15	-30.7175	80.0501
804	0.0291073	1.39707	-273.15	-30.72	80.0462
805	0.0291167	1.39716	-273.15	-30.7172	80.0515
806	0.0291032	1.39699	-273.15	-30.7212	80.0419
807	0.0291097	1.39716	-273.15	-30.7193	80.0511
808	0.029107	1.39706	-273.15	-30.7201	80.0459
809	0.0291119	1.3971	-273.15	-30.7186	80.048
810	0.0291081	1.39716	-273.15	-30.7197	80.0514
811	0.0291174	1.39726	-273.15	-30.7169	80.0569
812	0.0290978	1.39718	-273.15	-30.7228	80.0526
813	0.0291069	1.39728	-273.15	-30.7201	80.058
814	0.0291105	1.39716	-273.15	-30.719	80.0514
815	0.0291097	1.39711	-273.15	-30.7192	80.0486
816	0.0291089	1.39723	-273.15	-30.7195	80.0555
817	0.0291114	1.39716	-273.15	-30.7187	80.0516
818	0.0291075	1.39722	-273.15	-30.7199	80.0545
819	0.0291046	1.39732	-273.15	-30.7208	80.0605
820	0.0291137	1.39702	-273.15	-30.718	80.0432
821	0.0291076	1.39715	-273.15	-30.7199	80.0507
822	0.0291173	1.39715	-273.15	-30.717	80.0505
823	0.0291117	1.39717	-273.15	-30.7186	80.0518
824	0.0291151	1.39722	-273.15	-30.7176	80.0549
825	0.0291007	1.39689	-273.15	-30.7219	80.0361
826	0.0291076	1.39717	-273.15	-30.7199	80.052
827	0.0291131	1.39719	-273.15	-30.7182	80.0532
828	0.0291113	1.39705	-273.15	-30.7188	80.0451
829	0.0291172	1.39716	-273.15	-30.717	80.0515
830	0.0291137	1.39713	-273.15	-30.7181	80.0495
831	0.029106	1.39706	-273.15	-30.7204	80.0458
832	0.0291121	1.39711	-273.15	-30.7185	80.0487
833	0.0291139	1.39711	-273.15	-30.718	80.0484
834	0.029116	1.39714	-273.15	-30.7174	80.0502
835	0.0291161	1.39714	-273.15	-30.7173	80.0502
836	0.0291178	1.39707	-273.15	-30.7168	80.0464
837	0.0291016	1.39716	-273.15	-30.7217	80.0514
838	0.0291056	1.39714	-273.15	-30.7205	80.0501
839	0.0291101	1.39715	-273.15	-30.7191	80.0511
840	0.0291126	1.39732	-273.15	-30.7184	80.0605
841	0.0291123	1.39729	-273.15	-30.7185	80.0588
842	0.0291207	1.39726	-273.15	-30.716	80.0571
843	0.0291172	1.39714	-273.15	-30.717	80.0503
844	0.0291093	1.39711	-273.15	-30.7194	80.0484
845	0.0291077	1.3971	-273.15	-30.7198	80.0477
846	0.0291156	1.39722	-273.15	-30.7175	80.0546
847	0.0291145	1.39723	-273.15	-30.7178	80.0556
848	0.0291173	1.39713	-273.15	-30.717	80.0499
849	0.0291182	1.39732	-273.15	-30.7167	80.0605
850	0.0291008	1.39709	-273.15	-30.7219	80.0471
851	0.0291095	1.39714	-273.15	-30.7193	80.0503
852	0.0291104	1.39728	-273.15	-30.719	80.058
853	0.0291152	1.39715	-273.15	-30.7176	80.051
854	0.0291188	1.39719	-273.15	-30.7165	80.0529
855	0.0291191	1.39714	-273.15	-30.7164	80.0503
856	0.0291161	1.39731	-273.15	-30.7173	80.0597
857	0.0291129	1.39724	-273.15	-30.7183	80.0561
858	0.0291151	1.39715	-273.15	-30.7176	80.0505
859	0.0291192	1.39717	-273.15	-30.7164	80.0522
860	0.0291193	1.39717	-273.15	-30.7164	80.0517
861	0.0291203	1.39716	-273.15	-30.7161	80.0513
862	0.0291192	1.39736	-273.15	-30.7164	80.0626
863	0.0291072	1.39716	-273.15	-30.72	80.0514
864	0.0291125	1.39708	-273.15	-30.7184	80.0466
865	0.0291174	1.39705	-273.15	-30.717	80.0453
866	0.0291203	1.39706	-273.15	-30.7161	80.0458
867	0.0291212	1.39725	-273.15	-30.7158	80.0566
868	0.0291213	1.39723	-273.15	-30.7158	80.0556
869	0.0291122	1.39701	-273.15	-30.7185	80.043
870	0.0291174	1.39715	-273.15	-30.7169	80.0511
871	0.02911	1.39716	-273.15	-30.7192	80.0513
872	0.0291218	1.39721	-273.15	-30.7156	80.0541
873	0.0291227	1.39719	-273.15	-30.7154	80.0529
874	0.0291206	1.39703	-273.15	-30.716	80.0442
875	0.029125	1.39706	-273.15	-30.7147	80.0458
876	0.0291112	1.39703	-273.15	-30.7188	80.0437
877	0.0291172	1.39709	-273.15	-30.717	80.0475
878	0.0291214	1.39737	-273.15	-30.7158	80.0633
879	0.0291236	1.39724	-273.15	-30.7151	80.056
880	0.0291217	1.39726	-273.15	-30.7157	80.0572
881	0.0291277	1.39735	-273.15	-30.7139	80.0623
882	0.0291051	1.39729	-273.15	-30.7206	80.0586
883	0.0291218	1.39746	-273.15	-30.7156	80.0684
884	0.0291162	1.39735	-273.15	-30.7173	80.0625
885	0.0291289	1.39751	-273.15	-30.7135	80.0714
886	0.0291238	1.39744	-273.15	-30.715	80.0675
887	0.0291224	1.39764	-273.15	-30.7154	80.079
888	0.0291288	1.39756	-273.15	-30.7135	80.0745
889	0.0291204	1.39742	-273.15	-30.7161	80.0666
890	0.0291181	1.39752	-273.15	-30.7168	80.0722
891	0.0291182	1.39762	-273.15	-30.7167	80.0779
892	0.0291253	1.39765	-273.15	-30.7146	80.0797
893	0.0291218	1.39762	-273.15	-30.7156	80.0777
894	0.0291277	1.39774	-273.15	-30.7139	80.0845
895	0.0291116	1.39767	-273.15	-30.7187	80.0808
896	0.0291218	1.3978	-273.15	-30.7156	80.0882
897	0.0291187	1.39766	-273.15	-30.7166	80.0803
898	0.0291228	1.39767	-273.15	-30.7153	80.0808
899	0.0291231	1.39788	-273.15	-30.7152	80.0926
900	0.0291253	1.39786	-273.15	-30.7146	80.0914
901	0.0291126	1.39766	-273.15	-30.7184	80.0802
902	0.0291191	1.39774	-273.15	-30.7164	80.0846
903	0.0291191	1.39757	-273.15	-30.7165	80.0747
904	0.0291209	1.39764	-273.15	-30.7159	80.0786
905	0.029123	1.39767	-273.15	-30.7153	80.0807
906	0.0291209	1.39767	-273.15	-30.7159	80.0804
907	0.0291244	1.39768	-273.15	-30.7149	80.0813
908	0.0291148	1.39763	-273.15	-30.7177	80.0783
909	0.0291226	1.39761	-273.15	-30.7154	80.077
910	0.0291179	1.39763	-273.15	-30.7168	80.0784
911	0.0291257	1.39767	-273.15	-30.7145	80.0808
912	0.0291222	1.39757	-273.15	-30.7155	80.0747
913	0.0291266	1.39761	-273.15	-30.7142	80.0769
914	0.0291071	1.39762	-273.15	-30.72	80.078
915	0.0291197	1.39754	-273.15	-30.7163	80.073
916	0.029121	1.39752	-273.15	-30.7159	80.0722
917	0.0291212	1.39764	-273.15	-30.7158	80.0788
918	0.0291213	1.39755	-273.15	-30.7158	80.0739
919	0.0291232	1.39744	-273.15	-30.7152	80.0675
920	0.0291246	1.39751	-273.15	-30.7148	80.0717
921	0.0291186	1.39723	-273.15	-30.7166	80.0554
922	0.0291233	1.39751	-273.15	-30.7152	80.0713
923	0.0291223	1.39751	-273.15	-30.7155	80.0717
924	0.0291232	1.3975	-273.15	-30.7152	80.0709
925	0.0291242	1.39737	-273.15	-30.7149	80.0632
926	0.0291285	1.39749	-273.15	-30.7136	80.0704
927	0.0291124	1.39738	-273.15	-30.7184	80.064
928	0.0291212	1.39738	-273.15	-30.7158	80.0639
929	0.0291217	1.39742	-273.15	-30.7157	80.0666
930	0.0291228	1.39727	-273.15	-30.7153	80.0575
931	0.0291254	1.3975	-273.15	-30.7146	80.0709
932	0.0291336	1.39741	-273.15	-30.7121	80.0658
933	0.0291119	1.39728	-273.15	-30.7186	80.058
934	0.0291216	1.39725	-273.15	-30.7157	80.0563
935	0.0291287	1.39735	-273.15	-30.7136	80.0623
936	0.0291256	1.39738	-273.15	-30.7145	80.0637
937	0.0291363	1.39744	-273.15	-30.7113	80.0674
938	0.0291264	1.39729	-273.15	-30.7143	80.059
939	0.0291206	1.39732	-273.15	-30.716	80.0605
940	0.0291196	1.39725	-273.15	-30.7163	80.0565
941	0.029128	1.39732	-273.15	-30.7138	80.0607
942	0.0291277	1.39724	-273.15	-30.7139	80.0561
943	0.0291297	1.39745	-273.15	-30.7133	80.0678
944	0.0291333	1.39735	-273.15	-30.7122	80.0621
945	0.0291327	1.39729	-273.15	-30.7124	80.0586
946	0.0291255	1.39734	-273.15	-30.7145	80.0619
947	0.0291268	1.39712	-273.15	-30.7142	80.049
948	0.0291327	1.39727	-273.15	-30.7124	80.0579
949	0.0291287	1.39719	-273.15	-30.7136	80.0531
950	0.0291325	1.39729	-273.15	-30.7125	80.0587
951	0.0291307	1.39712	-273.15	-30.713	80.0489
952	0.0291213	1.39692	-273.15	-30.7158	80.0378
953	0.02913	1.39716	-273.15	-30.7132	80.0513
954	0.0291331	1.39702	-273.15	-30.7123	80.0434
955	0.0291324	1.39714	-273.15	-30.7125	80.05
956	0.029136	1.39709	-273.15	-30.7114	80.0474
957	0.0291375	1.39721	-273.15	-30.7109	80.054
958	0.029122	1.39695	-273.15	-30.7156	80.0396
959	0.0291245	1.39708	-273.15	-30.7148	80.0471
960	0.0291309	1.39706	-273.15	-30.7129	80.0455
961	0.0291336	1.39707	-273.15	-30.7121	80.046
962	0.0291317	1.39705	-273.15	-30.7127	80.0448
963	0.0291432	1.39701	-273.15	-30.7092	80.0431
964	0.0291321	1.39707	-273.15	-30.7126	80.046
965	0.0291264	1.39707	-273.15	-30.7143	80.0464
966	0.0291317	1.39702	-273.15	-30.7127	80.0432
967	0.0291355	1.39709	-273.15	-30.7115	80.0476
968	0.0291368	1.39707	-273.15	-30.7112	80.0463
969	0.0291353	1.39714	-273.15	-30.7116	80.0501
970	0.0291373	1.39714	-273.15	-30.711	80.0503
971	0.0291174	1.39701	-273.15	-30.7169	80.0427
972	0.0291308	1.39705	-273.15	-30.713	80.0454
973	0.0291343	1.39699	-273.15	-30.7119	80.0417
974	0.0291337	1.39692	-273.15	-30.7121	80.0375
975	0.0291331	1.39687	-273.15	-30.7123	80.0349
976	0.0291356	1.39715	-273.15	-30.7115	80.0506
977	0.02914	1.39699	-273.15	-30.7102	80.0416
978	0.0291273	1.39698	-273.15	-30.714	80.0408
979	0.0291346	1.39714	-273.15	-30.7118	80.0502
980	0.0291391	1.39694	-273.15	-30.7105	80.0385
981	0.0291349	1.39693	-273.15	-30.7117	80.038
982	0.0291383	1.3971	-273.15	-30.7107	80.0478
983	0.0291371	1.39707	-273.15	-30.7111	80.046
984	0.0291267	1.39681	-273.15	-30.7142	80.0312
985	0.0291335	1.39688	-273.15	-30.7122	80.0352
986	0.0291347	1.39695	-273.15	-30.7118	80.0391
987	0.0291379	1.39703	-273.15	-30.7108	80.0439
988	0.0291365	1.39692	-273.15	-30.7113	80.0374
989	0.0291439	1.39703	-273.15	-30.7091	80.044
990	0.0291249	1.3968	-273.15	-30.7147	80.0305
991	0.0291338	1.39692	-273.15	-30.712	80.0376
992	0.0291355	1.39693	-273.15	-30.7116	80.0383
993	0.0291398	1.39696	-273.15	-30.7103	80.04
994	0.0291352	1.39687	-273.15	-30.7117	80.0345
995	0.0291466	1.39691	-273.15	-30.7083	80.037
996	0.0291435	1.39703	-273.15	-30.7092	80.0437
997	0.0291304	1.39688	-273.15	-30.7131	80.0353
998	0.0291326	1.39692	-273.15	-30.7124	80.0377
999	0.0291359	1.39691	-273.15	-30.7114	80.0372
1000	0.0291412	1.39684	-273.15	-30.7099	80.0329
1001	0.0291384	1.39685	-273.15	-30.7107	80.0334
1002	0.0291455	1.39684	-273.15	-30.7086	80.0328
1003	0.0291265	1.39688	-273.15	-30.7142	80.0352
1004	0.0291358	1.39676	-273.15	-30.7115	80.0285
1005	0.0291336	1.39689	-273.15	-30.7121	80.0362
1006	0.0291391	1.39685	-273.15	-30.7105	80.0336
1007	0.029137	1.39677	-273.15	-30.7111	80.0289
1008	0.0291443	1.39694	-273.15	-30.7089	80.039
1009	0.029135	1.39686	-273.15	-30.7117	80.034
1010	0.0291353	1.39687	-273.15	-30.7116	80.0347
1011	0.0291372	1.39699	-273.15	-30.7111	80.0418
1012	0.0291413	1.39686	-273.15	-30.7098	80.0341
1013	0.0291452	1.39695	-273.15	-30.7087	80.0395
1014	0.0291424	1.39694	-273.15	-30.7095	80.0389
1015	0.0291451	1.39705	-273.15	-30.7087	80.0449
1016	0.0291281	1.39681	-273.15	-30.7138	80.0312
1017	0.0291394	1.39685	-273.15	-30.7104	80.0334
1018	0.0291394	1.39704	-273.15	-30.7104	80.0447
1019	0.0291467	1.39683	-273.15	-30.7082	80.0327
1020	0.0291409	1.39684	-273.15	-30.7099	80.0331
1021	0.0291474	1.39692	-273.15	-30.708	80.0379
1022	0.0291275	1.39686	-273.15	-30.7139	80.034
1023	0.0291402	1.39677	-273.15	-30.7101	80.0288
1024	0.0291408	1.39695	-273.15	-30.71	80.0391
1025	0.0291423	1.3968	-273.15	-30.7095	80.0307
1026	0.0291435	1.39685	-273.15	-30.7092	80.0337
1027	0.029142	1.39683	-273.15	-30.7096	80.0325
1028	0.0291456	1.39683	-273.15	-30.7085	80.0325
1029	0.0291356	1.39684	-273.15	-30.7115	80.0333
1030	0.0291398	1.39696	-273.15	-30.7103	80.0399
1031	0.0291418	1.39676	-273.15	-30.7097	80.0285
1032	0.0291454	1.39679	-273.15	-30.7086	80.0303
1033	0.0291447	1.39697	-273.15	-30.7088	80.0404
1034	0.0291497	1.397	-273.15	-30.7073	80.0423
1035	0.0291298	1.39669	-273.15	-30.7133	80.0246
1036	0.0291409	1.39689	-273.15	-30.7099	80.0357
1037	0.0291447	1.39679	-273.15	-30.7088	80.0301
1038	0.029145	1.39695	-273.15	-30.7087	80.0392
1039	0.0291531	1.39696	-273.15	-30.7063	80.0401
1040	0.0291466	1.39692	-273.15	-30.7082	80.0377
1041	0.0291513	1.397	-273.15	-30.7068	80.042
1042	0.0291507	1.39701	-273.15	-30.707	80.0427
1043	0.0291513	1.39701	-273.15	-30.7068	80.0428
1044	0.0290735	1.39671	-273.15	-30.7301	80.0259
1045	0.0290906	1.39708	-273.15	-30.7249	80.0469
1046	0.0290935	1.39689	-273.15	-30.7241	80.0357
1047	0.0290903	1.39699	-273.15	-30.725	80.0415
1048	0.029093	1.39695	-273.15	-30.7242	80.0392
1049	0.0290918	1.39702	-273.15	-30.7246	80.0431
1050	0.0290891	1.3968	-273.15	-30.7254	80.0306
1051	0.0290906	1.39707	-273.15	-30.7249	80.0463
1052	0.0290885	1.39692	-273.15	-30.7256	80.0377
1053	0.0290883	1.3968	-273.15	-30.7256	80.0306
1054	0.0290882	1.39677	-273.15	-30.7257	80.0287
1055	0.0290934	1.3967	-273.15	-30.7241	80.0248
1056	0.0290929	1.39664	-273.15	-30.7243	80.0217
1057	0.0290913	1.39674	-273.15	-30.7247	80.0271
1058	0.0290939	1.39659	-273.15	-30.724	80.0188
1059	0.0290951	1.39674	-273.15	-30.7236	80.027
1060	0.0290989	1.39688	-273.15	-30.7225	80.0353
1061	0.0290943	1.39696	-273.15	-30.7238	80.0399
1062	0.0290981	1.39672	-273.15	-30.7227	80.0263
1063	0.0290965	1.39666	-273.15	-30.7232	80.0229
1064	0.0290934	1.39695	-273.15	-30.7241	80.0391
1065	0.0290962	1.39683	-273.15	-30.7233	80.0323
1066	0.0291003	1.397	-273.15	-30.7221	80.0424
1067	0.0290992	1.39689	-273.15	-30.7224	80.0357
1068	0.0290987	1.39695	-273.15	-30.7225	80.0392
1069	0.0290972	1.39706	-273.15	-30.723	80.0454
1070	0.0290957	1.39702	-273.15	-30.7234	80.0436
1071	0.0290967	1.39701	-273.15	-30.7231	80.043
1072	0.0291005	1.39705	-273.15	-30.722	80.045
1073	0.0290989	1.39709	-273.15	-30.7225	80.0472
1074	0.0290952	1.39721	-273.15	-30.7236	80.0539
1075	0.029097	1.39709	-273.15	-30.723	80.0476
1076	0.0290939	1.39721	-273.15	-30.724	80.054
1077	0.0291035	1.3971	-273.15	-30.7211	80.0479
1078	0.0291019	1.39716	-273.15	-30.7216	80.0514
1079	0.0291015	1.39715	-273.15	-30.7217	80.051
1080	0.0290929	1.39712	-273.15	-30.7243	80.0488
1081	0.0290994	1.39699	-273.15	-30.7223	80.0416
1082	0.0291001	1.39702	-273.15	-30.7221	80.0436
1083	0.0291029	1.39697	-273.15	-30.7213	80.0407
1084	0.0290982	1.39693	-273.15	-30.7227	80.0382
1085	0.0290994	1.39698	-273.15	-30.7223	80.041
1086	0.0290996	1.39677	-273.15	-30.7223	80.0291
1087	0.0291004	1.39694	-273.15	-30.722	80.0389
1088	0.0291008	1.39689	-273.15	-30.7219	80.0358
1089	0.0290985	1.39696	-273.15	-30.7226	80.0397
1090	0.0291032	1.39684	-273.15	-30.7212	80.0333
1091	0.0290996	1.39687	-273.15	-30.7223	80.035
1092	0.0291009	1.39681	-273.15	-30.7219	80.0312
1093	0.0291001	1.39675	-273.15	-30.7221	80.0281
1094	0.029098	1.39684	-273.15	-30.7227	80.0328
1095	0.0290993	1.39671	-273.15	-30.7223	80.0256
1096	0.029095	1.39681	-273.15	-30.7236	80.0311
1097	0.029097	1.39678	-273.15	-30.723	80.0295
1098	0.0291014	1.39678	-273.15	-30.7217	80.0296
1099	0.0291023	1.39676	-273.15	-30.7215	80.0285
1100	0.0291	1.39682	-273.15	-30.7221	80.0317
1101	0.0290986	1.39662	-273.15	-30.7226	80.0204
1102	0.0291005	1.39663	-273.15	-30.722	80.0208
1103	0.0291006	1.39672	-273.15	-30.722	80.0263
1104	0.0290922	1.39659	-273.15	-30.7245	80.0185
1105	0.0291042	1.39684	-273.15	-30.7209	80.0333
1106	0.0290995	1.39668	-273.15	-30.7223	80.0236
1107	0.0291023	1.3968	-273.15	-30.7215	80.0306
1108	0.0290981	1.39685	-273.15	-30.7227	80.0337
1109	0.029101	1.3967	-273.15	-30.7218	80.0251
1110	0.0290986	1.39675	-273.15	-30.7226	80.0277
1111	0.0291014	1.39663	-273.15	-30.7217	80.0211
1112	0.0290988	1.39663	-273.15	-30.7225	80.0211
1113	0.0291011	1.39661	-273.15	-30.7218	80.0201
1114	0.0291005	1.39652	-273.15	-30.722	80.0145
1115	0.0291002	1.39658	-273.15	-30.7221	80.0183
1116	0.0291003	1.39657	-273.15	-30.7221	80.0174
1117	0.029099	1.39663	-273.15	-30.7224	80.0209
1118	0.0291057	1.39656	-273.15	-30.7204	80.0171
1119	0.0290992	1.39662	-273.15	-30.7224	80.0205
1120	0.0291097	1.39677	-273.15	-30.7193	80.0291
1121	0.0291001	1.3966	-273.15	-30.7221	80.019
1122	0.029103	1.39662	-273.15	-30.7212	80.0204
1123	0.0290964	1.39659	-273.15	-30.7232	80.0187
1124	0.0291036	1.3966	-273.15	-30.7211	80.0195
1125	0.0291027	1.39677	-273.15	-30.7213	80.0289
1126	0.029106	1.39661	-273.15	-30.7203	80.02
1127	0.0290988	1.39663	-273.15	-30.7225	80.0207
1128	0.0290993	1.39655	-273.15	-30.7223	80.0165
1129	0.0291031	1.39655	-273.15	-30.7212	80.0167
1130	0.0291048	1.39659	-273.15	-30.7207	80.0187
1131	0.0291046	1.39654	-273.15	-30.7208	80.0157
1132	0.0291024	1.39653	-273.15	-30.7214	80.0152
1133	0.0291044	1.39647	-273.15	-30.7208	80.0117
1134	0.0291029	1.39658	-273.15	-30.7213	80.0179
1135	0.0291078	1.39646	-273.15	-30.7198	80.0114
1136	0.0291017	1.39647	-273.15	-30.7216	80.0121
1137	0.0291041	1.39649	-273.15	-30.7209	80.0129
1138	0.0291053	1.39641	-273.15	-30.7206	80.0085
1139	0.0291009	1.3965	-273.15	-30.7219	80.0137
1140	0.0291036	1.39663	-273.15	-30.7211	80.0212
1141	0.0291049	1.39646	-273.15	-30.7207	80.0111
1142	0.0291045	1.39654	-273.15	-30.7208	80.0158
1143	0.029105	1.3966	-273.15	-30.7206	80.0191
1144	0.0291042	1.39649	-273.15	-30.7209	80.0128
1145	0.0291055	1.39637	-273.15	-30.7205	80.0063
1146	0.029105	1.39634	-273.15	-30.7206	80.0047
1147	0.0291022	1.39639	-273.15	-30.7215	80.0072
1148	0.0291077	1.39636	-273.15	-30.7198	80.0055
1149	0.0291081	1.39634	-273.15	-30.7197	80.0046
1150	0.0291061	1.39648	-273.15	-30.7203	80.0123
1151	0.0291033	1.39635	-273.15	-30.7212	80.0052
1152	0.0291065	1.39664	-273.15	-30.7202	80.0217
1153	0.0291045	1.39625	-273.15	-30.7208	79.9993
1154	0.0291082	1.3963	-273.15	-30.7197	80.0018
1155	0.0291065	1.3963	-273.15	-30.7202	80.0021
1156	0.0291063	1.39631	-273.15	-30.7203	80.003
1157	0.0291085	1.39643	-273.15	-30.7196	80.0094
1158	0.0290994	1.39635	-273.15	-30.7223	80.005
1159	0.0291077	1.39651	-273.15	-30.7198	80.0141
1160	0.0291055	1.39633	-273.15	-30.7205	80.0036
1161	0.0291078	1.39632	-273.15	-30.7198	80.0035
1162	0.0291081	1.39628	-273.15	-30.7197	80.0012
1163	0.0291077	1.39642	-273.15	-30.7198	80.009
1164	0.0291036	1.39618	-273.15	-30.7211	79.9952
1165	0.0291019	1.39633	-273.15	-30.7216	80.0035
1166	0.029106	1.39642	-273.15	-30.7203	80.009
1167	0.0291053	1.39632	-273.15	-30.7206	80.0031
1168	0.0291044	1.39636	-273.15	-30.7208	80.0058
1169	0.0291019	1.39634	-273.15	-30.7216	80.0041
1170	0.0291046	1.39648	-273.15	-30.7208	80.0126
1171	0.0291027	1.39636	-273.15	-30.7213	80.0056
1172	0.0291084	1.39627	-273.15	-30.7196	80.0006
1173	0.029102	1.3963	-273.15	-30.7215	80.0023
1174	0.029108	1.39621	-273.15	-30.7198	79.9972
1175	0.0291047	1.39634	-273.15	-30.7207	80.0042
1176	0.0291084	1.39641	-273.15	-30.7196	80.0084
1177	0.0291032	1.39629	-273.15	-30.7212	80.0016
1178	0.0291079	1.39635	-273.15	-30.7198	80.005
1179	0.0291044	1.39641	-273.15	-30.7208	80.0083
1180	0.0291083	1.39629	-273.15	-30.7197	80.0018
1181	0.0291047	1.39619	-273.15	-30.7207	79.9956
1182	0.0291089	1.39632	-273.15	-30.7195	80.0031
1183	0.0291066	1.39619	-273.15	-30.7202	79.9956
1184	0.029104	1.39627	-273.15	-30.7209	80.0001
1185	0.0291074	1.39621	-273.15	-30.7199	79.9972
1186	0.0291053	1.39619	-273.15	-30.7205	79.9956
1187	0.0291049	1.39629	-273.15	-30.7207	80.0015
1188	0.0291038	1.39622	-273.15	-30.721	79.9976
1189	0.0291091	1.39618	-273.15	-30.7194	79.995
1190	0.0291069	1.39615	-273.15	-30.7201	79.9934
1191	0.0291093	1.39638	-273.15	-30.7194	80.0067
1192	0.0291095	1.39619	-273.15	-30.7193	79.9956
1193	0.0291118	1.39629	-273.15	-30.7186	80.0018
1194	0.0291072	1.39633	-273.15	-30.72	80.004
1195	0.0291061	1.39631	-273.15	-30.7203	80.0027
1196	0.0291047	1.39619	-273.15	-30.7207	79.9956
1197	0.0291074	1.3961	-273.15	-30.7199	79.9904
1198	0.0291116	1.39619	-273.15	-30.7187	79.9956
1199	0.0291066	1.39633	-273.15	-30.7202	80.004
1200	0.0291112	1.39618	-273.15	-30.7188	79.9952
1201	0.029105	1.39641	-273.15	-30.7207	80.0085
1202	0.0291122	1.39634	-273.15	-30.7185	80.0047
1203	0.0291046	1.39612	-273.15	-30.7208	79.992
1204	0.0291103	1.39614	-273.15	-30.7191	79.9927
1205	0.0291066	1.39618	-273.15	-30.7202	79.9954
1206	0.0291104	1.39616	-273.15	-30.719	79.9938
1207	0.0291091	1.3961	-273.15	-30.7194	79.9904
1208	0.0291108	1.39623	-273.15	-30.7189	79.9983
1209	0.0291073	1.39626	-273.15	-30.72	79.9996
1210	0.0291104	1.39623	-273.15	-30.719	79.998
1211	0.0291128	1.39619	-273.15	-30.7183	79.9955
1212	0.0291042	1.39627	-273.15	-30.7209	80.0004
1213	0.0291099	1.39622	-273.15	-30.7192	79.9973
1214	0.0291108	1.3962	-273.15	-30.7189	79.9961
1215	0.0291126	1.39621	-273.15	-30.7184	79.9971
1216	0.0291072	1.39605	-273.15	-30.72	79.9877
1217	0.0291148	1.39627	-273.15	-30.7177	80.0005
1218	0.0291082	1.3962	-273.15	-30.7197	79.9964
1219	0.0291137	1.39643	-273.15	-30.718	80.0094
1220	0.0291058	1.3961	-273.15	-30.7204	79.9904
1221	0.0291116	1.39631	-273.15	-30.7187	80.0027
1222	0.029112	1.39617	-273.15	-30.7186	79.9949
1223	0.0291095	1.39624	-273.15	-30.7193	79.9988
1224	0.0291067	1.39626	-273.15	-30.7202	79.9997
1225	0.0291112	1.39643	-273.15	-30.7188	80.0095
1226	0.0291109	1.39618	-273.15	-30.7189	79.9954
1227	0.0291078	1.39622	-273.15	-30.7198	79.9976
1228	0.0291121	1.39621	-273.15	-30.7185	79.9972
1229	0.029107	1.3961	-273.15	-30.7201	79.9906
1230	0.029115	1.39633	-273.15	-30.7177	80.004
1231	0.0291072	1.39632	-273.15	-30.72	80.003
1232	0.0291106	1.39626	-273.15	-30.719	79.9998
1233	0.0291122	1.39631	-273.15	-30.7185	80.0028
1234	0.0291115	1.39628	-273.15	-30.7187	80.001
1235	0.029108	1.39637	-273.15	-30.7197	80.006
1236	0.0291088	1.39638	-273.15	-30.7195	80.0067
1237	0.0291048	1.39619	-273.15	-30.7207	79.9959
1238	0.0291092	1.39621	-273.15	-30.7194	79.9968
1239	0.0291081	1.39637	-273.15	-30.7197	80.0062
1240	0.0291074	1.39626	-273.15	-30.7199	79.9999
1241	0.0291084	1.3962	-273.15	-30.7196	79.9962
1242	0.0291113	1.39631	-273.15	-30.7188	80.0024
1243	0.0291106	1.3962	-273.15	-30.719	79.9963
1244	0.0291114	1.39633	-273.15	-30.7187	80.004
1245	0.0291102	1.39617	-273.15	-30.7191	79.9949
1246	0.0291084	1.39635	-273.15	-30.7196	80.0048
1247	0.0291099	1.39634	-273.15	-30.7192	80.0044
1248	0.0291106	1.39621	-273.15	-30.719	79.9972
1249	0.0291119	1.39632	-273.15	-30.7186	80.0031
1250	0.0291088	1.39628	-273.15	-30.7195	80.0008
1251	0.0291092	1.39629	-273.15	-30.7194	80.0014
1252	0.0291077	1.39633	-273.15	-30.7198	80.0039
1253	0.0291098	1.39616	-273.15	-30.7192	79.994
1254	0.0291076	1.39627	-273.15	-30.7199	80.0003
1255	0.0291111	1.39629	-273.15	-30.7188	80.0017
1256	0.0291092	1.3964	-273.15	-30.7194	80.0079
1257	0.0291087	1.39632	-273.15	-30.7195	80.0035
1258	0.0291075	1.39631	-273.15	-30.7199	80.0028
1259	0.029109	1.39624	-273.15	-30.7195	79.9987
1260	0.0291079	1.39628	-273.15	-30.7198	80.0009
1261	0.0291108	1.39621	-273.15	-30.7189	79.9971
1262	0.0291126	1.3962	-273.15	-30.7184	79.9962
1263	0.0291075	1.3964	-273.15	-30.7199	80.0079
1264	0.0291126	1.39615	-273.15	-30.7184	79.9935
1265	0.0291111	1.39634	-273.15	-30.7188	80.0044
1266	0.029109	1.39623	-273.15	-30.7194	79.998
1267	0.0291057	1.39635	-273.15	-30.7204	80.005
1268	0.0291051	1.3963	-273.15	-30.7206	80.0018
1269	0.029111	1.3964	-273.15	-30.7189	80.008
1270	0.0291062	1.39643	-273.15	-30.7203	80.0098
1271	0.0291074	1.39639	-273.15	-30.7199	80.007
1272	0.029107	1.39631	-273.15	-30.72	80.0026
1273	0.0291101	1.39637	-273.15	-30.7191	80.0059
1274	0.0291062	1.39633	-273.15	-30.7203	80.0036
1275	0.0291081	1.39639	-273.15	-30.7197	80.0071
1276	0.0291059	1.3964	-273.15	-30.7204	80.0081
1277	0.0291045	1.39623	-273.15	-30.7208	79.998
1278	0.0291089	1.39644	-273.15	-30.7195	80.0102
1279	0.02911	1.39629	-273.15	-30.7192	80.0015
1280	0.0291093	1.39642	-273.15	-30.7194	80.0088
1281	0.0291096	1.39635	-273.15	-30.7193	80.005
1282	0.0291103	1.39637	-273.15	-30.7191	80.006
1283	0.0291112	1.39659	-273.15	-30.7188	80.0185
1284	0.0291133	1.39649	-273.15	-30.7182	80.0128
1285	0.0291118	1.39664	-273.15	-30.7186	80.0217
1286	0.029113	1.39661	-273.15	-30.7183	80.0197
1287	0.0291103	1.39655	-273.15	-30.7191	80.0165
1288	0.0291157	1.39672	-273.15	-30.7175	80.026
1289	0.029112	1.39678	-273.15	-30.7186	80.0298
1290	0.0291061	1.39664	-273.15	-30.7203	80.0213
1291	0.0291069	1.39681	-273.15	-30.7201	80.0316
1292	0.0291085	1.39676	-273.15	-30.7196	80.0287
1293	0.0291127	1.39674	-273.15	-30.7183	80.0274
1294	0.0291098	1.39685	-273.15	-30.7192	80.0337
1295	0.0291102	1.39682	-273.15	-30.7191	80.0321
1296	0.0291116	1.39679	-273.15	-30.7187	80.0304
1297	0.0291105	1.39695	-273.15	-30.719	80.0393
1298	0.0291061	1.39692	-273.15	-30.7203	80.0376
1299	0.0291094	1.39697	-273.15	-30.7193	80.0402
1300	0.0291079	1.39694	-273.15	-30.7198	80.0388
1301	0.0291107	1.39694	-273.15	-30.719	80.039
1302	0.0291054	1.39685	-273.15	-30.7205	80.0334
1303	0.0291126	1.39707	-273.15	-30.7184	80.0459
1304	0.0291077	1.39711	-273.15	-30.7198	80.0484
1305	0.0291104	1.39682	-273.15	-30.719	80.0322
1306	0.029107	1.39695	-273.15	-30.72	80.0392
1307	0.0291036	1.39698	-273.15	-30.7211	80.0411
1308	0.0291091	1.39708	-273.15	-30.7194	80.047
1309	0.0291075	1.3969	-273.15	-30.7199	80.0364
1310	0.0291043	1.39712	-273.15	-30.7209	80.0491
1311	0.0291059	1.39696	-273.15	-30.7204	80.0398
1312	0.0291042	1.39708	-273.15	-30.7209	80.0466
1313	0.0291012	1.39721	-273.15	-30.7218	80.0542
1314	0.029105	1.39696	-273.15	-30.7207	80.0398
1315	0.0291019	1.39676	-273.15	-30.7216	80.0285
1316	0.0291034	1.39692	-273.15	-30.7211	80.0376
1317	0.0291031	1.39687	-273.15	-30.7212	80.0345
1318	0.0291014	1.39675	-273.15	-30.7217	80.0279
1319	0.0291033	1.39685	-273.15	-30.7212	80.0337
1320	0.0291002	1.39688	-273.15	-30.7221	80.0353
1321	0.0291026	1.39675	-273.15	-30.7214	80.0281
1322	0.0291016	1.39677	-273.15	-30.7217	80.0289
1323	0.0291035	1.39687	-273.15	-30.7211	80.0347
1324	0.0291026	1.39672	-273.15	-30.7214	80.026
1325	0.0291039	1.39675	-273.15	-30.721	80.0281
1326	0.0291016	1.39673	-273.15	-30.7217	80.0266
1327	0.0291055	1.39684	-273.15	-30.7205	80.0333
1328	0.0290985	1.39674	-273.15	-30.7226	80.0274
1329	0.0291043	1.39678	-273.15	-30.7209	80.0298
1330	0.0290994	1.3967	-273.15	-30.7223	80.0249
1331	0.0291039	1.39683	-273.15	-30.721	80.0324
1332	0.0290986	1.39668	-273.15	-30.7226	80.0238
1333	0.0290964	1.39685	-273.15	-30.7232	80.0336
1334	0.0290985	1.39678	-273.15	-30.7226	80.0298
1335	0.0290981	1.39676	-273.15	-30.7227	80.0284
1336	0.0290997	1.39656	-273.15	-30.7222	80.0172
1337	0.0290963	1.39676	-273.15	-30.7233	80.0286
1338	0.0291013	1.39664	-273.15	-30.7217	80.0214
1339	0.0290971	1.39657	-273.15	-30.723	80.0175
1340	0.0290949	1.39652	-273.15	-30.7237	80.0149
1341	0.0290964	1.39649	-273.15	-30.7232	80.013
1342	0.0291018	1.3966	-273.15	-30.7216	80.0192
1343	0.0290991	1.39662	-273.15	-30.7224	80.0203
1344	0.0291016	1.3965	-273.15	-30.7217	80.0137
1345	0.0290995	1.39658	-273.15	-30.7223	80.0182
1346	0.0291026	1.39653	-273.15	-30.7214	80.0154
1347	0.0291006	1.39649	-273.15	-30.722	80.013
1348	0.0290975	1.39651	-273.15	-30.7229	80.0144
1349	0.0291031	1.39663	-273.15	-30.7212	80.0211
1350	0.0290961	1.3965	-273.15	-30.7233	80.0137
1351	0.0290969	1.39654	-273.15	-30.7231	80.0156
1352	0.0290964	1.39656	-273.15	-30.7232	80.0171
1353	0.0291013	1.3966	-273.15	-30.7217	80.0195
1354	0.0290941	1.39669	-273.15	-30.7239	80.0246
1355	0.0291022	1.39654	-273.15	-30.7215	80.0158
1356	0.0291022	1.39661	-273.15	-30.7215	80.0197
1357	0.0291013	1.39647	-273.15	-30.7217	80.0116
1358	0.0290977	1.3965	-273.15	-30.7228	80.0135
1359	0.0290985	1.39653	-273.15	-30.7226	80.0152
1360	0.0290935	1.39656	-273.15	-30.7241	80.0168
1361	0.0290986	1.3966	-273.15	-30.7226	80.0192
1362	0.0290967	1.39653	-273.15	-30.7231	80.0155
1363	0.0290965	1.39663	-273.15	-30.7232	80.0209
1364	0.0290972	1.39658	-273.15	-30.723	80.0182
1365	0.0290968	1.39657	-273.15	-30.7231	80.0173
1366	0.0290965	1.39657	-273.15	-30.7232	80.0174
1367	0.0290962	1.39656	-273.15	-30.7233	80.0168
1368	0.0290968	1.3965	-273.15	-30.7231	80.0134
1369	0.0290956	1.39655	-273.15	-30.7235	80.0162
1370	0.0290985	1.3965	-273.15	-30.7226	80.0133
1371	0.02909	1.39654	-273.15	-30.7251	80.0158
1372	0.0290973	1.39651	-273.15	-30.7229	80.0141
1373	0.0290954	1.39645	-273.15	-30.7235	80.0109
1374	0.0290964	1.39647	-273.15	-30.7232	80.0119
1375	0.0290934	1.39649	-273.15	-30.7241	80.0131
1376	0.0290939	1.39666	-273.15	-30.724	80.0227
1377	0.0290931	1.39665	-273.15	-30.7242	80.0223
1378	0.0290964	1.39657	-273.15	-30.7232	80.0174
1379	0.0290887	1.39639	-273.15	-30.7255	80.0075
1380	0.0290927	1.39646	-273.15	-30.7243	80.0115
1381	0.0290951	1.39655	-273.15	-30.7236	80.0167
1382	0.0290939	1.39651	-273.15	-30.724	80.014
1383	0.0290981	1.39668	-273.15	-30.7227	80.0239
1384	0.0290926	1.39655	-273.15	-30.7243	80.0163
1385	0.0290944	1.39669	-273.15	-30.7238	80.0244
1386	0.0290955	1.39645	-273.15	-30.7235	80.0106
1387	0.0290922	1.39646	-273.15	-30.7245	80.0114
1388	0.0290925	1.3966	-273.15	-30.7244	80.0195
1389	0.0290966	1.39641	-273.15	-30.7231	80.0085
1390	0.0290979	1.39662	-273.15	-30.7228	80.0203
1391	0.0290953	1.39657	-273.15	-30.7235	80.0174
1392	0.0290915	1.39665	-273.15	-30.7247	80.0224
1393	0.0290932	1.3967	-273.15	-30.7242	80.0247
1394	0.0290946	1.39654	-273.15	-30.7237	80.0161
1395	0.0290938	1.39648	-273.15	-30.724	80.0126
1396	0.0290977	1.3964	-273.15	-30.7228	80.0081
1397	0.0290959	1.39653	-273.15	-30.7233	80.0151
1398	0.0291017	1.39659	-273.15	-30.7216	80.0187
1399	0.0290938	1.39648	-273.15	-30.724	80.0124
1400	0.0291016	1.39652	-273.15	-30.7217	80.0146
1401	0.0290958	1.39649	-273.15	-30.7234	80.0128
1402	0.0290955	1.39634	-273.15	-30.7235	80.0045
1403	0.0290931	1.39649	-273.15	-30.7242	80.0131
1404	0.0290978	1.39661	-273.15	-30.7228	80.02
1405	0.0290968	1.39645	-273.15	-30.7231	80.0105
1406	0.0290952	1.39646	-273.15	-30.7236	80.0114
1407	0.0290953	1.3965	-273.15	-30.7236	80.0138
1408	0.029098	1.39645	-273.15	-30.7227	80.0106
1409	0.0290991	1.39657	-273.15	-30.7224	80.0175
1410	0.0290939	1.39652	-273.15	-30.724	80.0149
1411	0.029096	1.39644	-273.15	-30.7233	80.0098
1412	0.0290945	1.39636	-273.15	-30.7238	80.0056
1413	0.0291015	1.3965	-273.15	-30.7217	80.0138
1414	0.0290941	1.39636	-273.15	-30.7239	80.0056
1415	0.0290956	1.39641	-273.15	-30.7235	80.0084
1416	0.0290915	1.39643	-273.15	-30.7247	80.0095
1417	0.0290967	1.39639	-273.15	-30.7231	80.0073
1418	0.0290937	1.39656	-273.15	-30.724	80.0168
1419	0.0290961	1.39641	-273.15	-30.7233	80.0086
1420	0.0290956	1.39628	-273.15	-30.7234	80.0012
1421	0.0290974	1.39625	-273.15	-30.7229	79.9992
1422	0.0290984	1.39633	-273.15	-30.7226	80.0036
1423	0.029095	1.39643	-273.15	-30.7236	80.0093
1424	0.0291009	1.39649	-273.15	-30.7219	80.013
1425	0.0290932	1.39633	-273.15	-30.7242	80.0037
1426	0.0290973	1.39642	-273.15	-30.723	80.0088
1427	0.0290923	1.39644	-273.15	-30.7244	80.0101
1428	0.0290981	1.39652	-273.15	-30.7227	80.0148
1429	0.0290917	1.3964	-273.15	-30.7246	80.0081
1430	0.0291026	1.39641	-273.15	-30.7214	80.0086
1431	0.0290936	1.39619	-273.15	-30.724	79.9955
1432	0.0290964	1.39636	-273.15	-30.7232	80.0055
1433	0.0290945	1.39642	-273.15	-30.7238	80.0092
1434	0.029092	1.39634	-273.15	-30.7245	80.0044
1435	0.0290955	1.39645	-273.15	-30.7235	80.0105
1436	0.0290929	1.39635	-273.15	-30.7243	80.0052
1437	0.0290957	1.39623	-273.15	-30.7234	79.9983
1438	0.0290878	1.39643	-273.15	-30.7258	80.0093
1439	0.0290929	1.39629	-273.15	-30.7242	80.0014
1440	0.0290931	1.39637	-273.15	-30.7242	80.0061
1441	0.0290999	1.39634	-273.15	-30.7222	80.0043
1442	0.0290953	1.39631	-273.15	-30.7235	80.0028
1443	0.0290945	1.39641	-273.15	-30.7238	80.0083
1444	0.0290915	1.39641	-273.15	-30.7247	80.0083
1445	0.029093	1.39632	-273.15	-30.7242	80.0034
1446	0.0290951	1.39641	-273.15	-30.7236	80.0082
1447	0.0290973	1.39639	-273.15	-30.7229	80.0073
1448	0.0290947	1.39639	-273.15	-30.7237	80.0073
1449	0.0290946	1.3965	-273.15	-30.7238	80.0133
1450	0.0290974	1.39624	-273.15	-30.7229	79.9989
1451	0.0290909	1.39636	-273.15	-30.7249	80.0055
1452	0.0290962	1.3964	-273.15	-30.7233	80.0077
1453	0.0290923	1.3964	-273.15	-30.7244	80.0081
1454	0.0290951	1.39643	-273.15	-30.7236	80.0098
1455	0.0290864	1.39639	-273.15	-30.7262	80.0073
1456	0.0290993	1.3965	-273.15	-30.7223	80.0138
1457	0.0290924	1.39647	-273.15	-30.7244	80.0116
1458	0.0290965	1.39644	-273.15	-30.7232	80.0102
1459	0.0290933	1.39637	-273.15	-30.7241	80.0063
1460	0.0290942	1.39651	-273.15	-30.7239	80.0138
1461	0.0290937	1.39668	-273.15	-30.724	80.0237
1462	0.0290972	1.39653	-273.15	-30.723	80.0154
1463	0.0290924	1.39663	-273.15	-30.7244	80.0209
1464	0.0290918	1.39667	-273.15	-30.7246	80.0233
1465	0.0290947	1.39664	-273.15	-30.7237	80.0217
1466	0.0290963	1.3966	-273.15	-30.7233	80.0192
1467	0.0290982	1.3968	-273.15	-30.7227	80.0307
1468	0.0290987	1.39691	-273.15	-30.7225	80.0373
1469	0.0291025	1.39676	-273.15	-30.7214	80.0287
1470	0.0290912	1.39678	-273.15	-30.7248	80.0295
1471	0.0290951	1.39671	-273.15	-30.7236	80.0258
1472	0.029094	1.39685	-273.15	-30.7239	80.0338
1473	0.0290967	1.39678	-273.15	-30.7231	80.0294
1474	0.0290905	1.39689	-273.15	-30.725	80.0358
1475	0.0290965	1.39684	-273.15	-30.7232	80.0333
1476	0.0290936	1.39698	-273.15	-30.7241	80.0408
1477	0.0290927	1.3968	-273.15	-30.7243	80.0307
1478	0.029097	1.39684	-273.15	-30.723	80.033
1479	0.0290925	1.39687	-273.15	-30.7244	80.0349
1480	0.0290987	1.39687	-273.15	-30.7225	80.0347
1481	0.0290951	1.39674	-273.15	-30.7236	80.027
1482	0.0290965	1.39678	-273.15	-30.7232	80.0298
1483	0.0290944	1.39693	-273.15	-30.7238	80.0383
1484	0.0290994	1.39688	-273.15	-30.7223	80.0352
1485	0.0290915	1.39672	-273.15	-30.7247	80.0264
1486	0.029097	1.39675	-273.15	-30.723	80.0281
1487	0.029092	1.3967	-273.15	-30.7245	80.0248
1488	0.0290972	1.39678	-273.15	-30.723	80.0297
1489	0.0290928	1.39651	-273.15	-30.7243	80.014
1490	0.0290926	1.39667	-273.15	-30.7244	80.0234
1491	0.0290928	1.39681	-273.15	-30.7243	80.0312
1492	0.0290935	1.39671	-273.15	-30.7241	80.0253
1493	0.0290943	1.39653	-273.15	-30.7238	80.0154
1494	0.0290915	1.39668	-273.15	-30.7247	80.0241
1495	0.029095	1.39651	-273.15	-30.7236	80.0142
1496	0.0290915	1.39649	-273.15	-30.7247	80.0128
1497	0.0290877	1.39667	-273.15	-30.7258	80.0232
1498	0.0290869	1.39658	-273.15	-30.7261	80.0184
1499	0.0290976	1.39655	-273.15	-30.7229	80.0165
1500	0.0290908	1.39654	-273.15	-30.7249	80.0158
1501	0.0290944	1.39649	-273.15	-30.7238	80.0129
1502	0.0290885	1.39644	-273.15	-30.7256	80.0101
1503	0.029088	1.39651	-273.15	-30.7257	80.0143
1504	0.0290887	1.39657	-273.15	-30.7255	80.0179
1505	0.0290859	1.39654	-273.15	-30.7263	80.0157
1506	0.0290857	1.39673	-273.15	-30.7264	80.0268
1507	0.0290866	1.3965	-273.15	-30.7262	80.0133
1508	0.0290869	1.39642	-273.15	-30.7261	80.0087
1509	0.0290886	1.39655	-273.15	-30.7255	80.0167
1510	0.0290887	1.39646	-273.15	-30.7255	80.0113
1511	0.0290827	1.39628	-273.15	-30.7273	80.0007
1512	0.0290876	1.39642	-273.15	-30.7258	80.009
1513	0.0290864	1.39639	-273.15	-30.7262	80.0074
1514	0.0290884	1.39633	-273.15	-30.7256	80.0039
1515	0.0290851	1.39637	-273.15	-30.7266	80.0058
1516	0.0290887	1.39636	-273.15	-30.7255	80.0052
1517	0.0290837	1.39628	-273.15	-30.727	80.0008
1518	0.0290884	1.39622	-273.15	-30.7256	79.9973
1519	0.0290823	1.39656	-273.15	-30.7274	80.017
1520	0.0290869	1.39625	-273.15	-30.7261	79.9991
1521	0.0290829	1.39628	-273.15	-30.7273	80.0009
1522	0.029087	1.39632	-273.15	-30.726	80.0032
1523	0.0290887	1.39628	-273.15	-30.7255	80.0011
1524	0.0290834	1.39629	-273.15	-30.7271	80.0015
1525	0.0290902	1.39631	-273.15	-30.7251	80.0024
1526	0.0290869	1.39622	-273.15	-30.7261	79.9974
1527	0.0290903	1.39619	-273.15	-30.725	79.9959
1528	0.0290838	1.39608	-273.15	-30.727	79.9896
1529	0.029089	1.39614	-273.15	-30.7254	79.9927
1530	0.0290866	1.39609	-273.15	-30.7261	79.99
1531	0.0290921	1.39632	-273.15	-30.7245	80.0034
1532	0.0290895	1.39607	-273.15	-30.7253	79.9887
1533	0.0290872	1.39613	-273.15	-30.726	79.9924
1534	0.0290844	1.39619	-273.15	-30.7268	79.996
1535	0.0290869	1.39606	-273.15	-30.726	79.9885
1536	0.0290888	1.39618	-273.15	-30.7255	79.9952
1537	0.0290834	1.39609	-273.15	-30.7271	79.9898
1538	0.0290846	1.3962	-273.15	-30.7267	79.9961
1539	0.0290831	1.39614	-273.15	-30.7272	79.9928
1540	0.0290915	1.39622	-273.15	-30.7247	79.9976
1541	0.0290869	1.39605	-273.15	-30.7261	79.9878
1542	0.0290904	1.39599	-273.15	-30.725	79.9842
1543	0.0290905	1.396	-273.15	-30.725	79.985
1544	0.0290899	1.39609	-273.15	-30.7252	79.9898
1545	0.0290826	1.39597	-273.15	-30.7273	79.9831
1546	0.0290889	1.396	-273.15	-30.7254	79.985
1547	0.0290866	1.39609	-273.15	-30.7261	79.99
1548	0.0290862	1.396	-273.15	-30.7262	79.9851
1549	0.0290896	1.39614	-273.15	-30.7253	79.9928
1550	0.0290898	1.39585	-273.15	-30.7252	79.9765
1551	0.029087	1.39604	-273.15	-30.726	79.987
1552	0.0290856	1.39605	-273.15	-30.7264	79.9876
1553	0.0290866	1.39594	-273.15	-30.7262	79.9816
1554	0.0290868	1.39605	-273.15	-30.7261	79.9878
1555	0.0290906	1.39598	-273.15	-30.7249	79.9838
1556	0.029085	1.39588	-273.15	-30.7266	79.9781
1557	0.0290887	1.39604	-273.15	-30.7255	79.9875
1558	0.029082	1.3959	-273.15	-30.7275	79.9792
1559	0.0290919	1.39605	-273.15	-30.7246	79.9878
1560	0.0290866	1.39595	-273.15	-30.7261	79.9822
1561	0.0290916	1.39594	-273.15	-30.7247	79.9816
1562	0.0290907	1.39587	-273.15	-30.7249	79.9775
1563	0.0290869	1.39587	-273.15	-30.7261	79.9772
1564	0.0290865	1.39596	-273.15	-30.7262	79.9828
1565	0.0290872	1.39589	-273.15	-30.726	79.9788
1566	0.0290888	1.39597	-273.15	-30.7255	79.9832
1567	0.029084	1.39588	-273.15	-30.7269	79.978
1568	0.0290878	1.39588	-273.15	-30.7258	79.9779
1569	0.0290877	1.39591	-273.15	-30.7258	79.9796
1570	0.0290882	1.39597	-273.15	-30.7257	79.983
1571	0.0290919	1.39582	-273.15	-30.7246	79.9744
1572	0.0290896	1.39595	-273.15	-30.7252	79.9821
1573	0.0290873	1.39593	-273.15	-30.7259	79.9809
1574	0.0290899	1.39591	-273.15	-30.7252	79.9796
1575	0.0290876	1.39571	-273.15	-30.7258	79.9682
1576	0.0290894	1.39585	-273.15	-30.7253	79.9761
1577	0.0290901	1.39584	-273.15	-30.7251	79.976
1578	0.0290866	1.39574	-273.15	-30.7261	79.9698
1579	0.0290892	1.39601	-273.15	-30.7254	79.9855
1580	0.029086	1.39581	-273.15	-30.7263	79.9741
1581	0.0290901	1.3959	-273.15	-30.7251	79.9792
1582	0.02909	1.39577	-273.15	-30.7251	79.972
1583	0.0290906	1.39588	-273.15	-30.7249	79.9779
1584	0.0290901	1.39581	-273.15	-30.7251	79.9743
1585	0.0290898	1.39578	-273.15	-30.7252	79.9724
1586	0.0290859	1.39585	-273.15	-30.7264	79.9761
1587	0.0290896	1.3958	-273.15	-30.7252	79.9734
1588	0.0290893	1.39581	-273.15	-30.7253	79.9741
1589	0.02909	1.39582	-273.15	-30.7251	79.9744
1590	0.0290923	1.39575	-273.15	-30.7244	79.9704
1591	0.029087	1.39561	-273.15	-30.726	79.9626
1592	0.0290903	1.39576	-273.15	-30.725	79.9709
1593	0.0290892	1.3959	-273.15	-30.7254	79.9792
1594	0.0290872	1.39586	-273.15	-30.726	79.977
1595	0.0290938	1.39595	-273.15	-30.724	79.9819
1596	0.0290945	1.39579	-273.15	-30.7238	79.9729
1597	0.0290914	1.39583	-273.15	-30.7247	79.9749
1598	0.0290981	1.39576	-273.15	-30.7227	79.9709
1599	0.0290898	1.39592	-273.15	-30.7252	79.9804
1600	0.0290905	1.3959	-273.15	-30.725	79.9791
1601	0.0290906	1.39584	-273.15	-30.7249	79.9755
1602	0.0290926	1.3958	-273.15	-30.7244	79.9736
1603	0.0290874	1.39583	-273.15	-30.7259	79.9749
1604	0.0290854	1.3958	-273.15	-30.7265	79.9736
1605	0.0290888	1.39605	-273.15	-30.7255	79.9876
1606	0.029086	1.39577	-273.15	-30.7263	79.9716
1607	0.0290862	1.39574	-273.15	-30.7263	79.9702
1608	0.0290887	1.39584	-273.15	-30.7255	79.9758
1609	0.0290915	1.39606	-273.15	-30.7247	79.9886
1610	0.0290869	1.39577	-273.15	-30.7261	79.9718
1611	0.0290893	1.3957	-273.15	-30.7253	79.9677
1612	0.0290887	1.39597	-273.15	-30.7255	79.983
1613	0.0290875	1.39586	-273.15	-30.7259	79.9771
1614	0.0290811	1.39572	-273.15	-30.7278	79.9687
1615	0.0290772	1.39556	-273.15	-30.7289	79.9599
1616	0.0290677	1.39536	-273.15	-30.7318	79.948
1617	0.0290666	1.39514	-273.15	-30.7321	79.9357
1618	0.0290579	1.39497	-273.15	-30.7347	79.9261
1619	0.0290514	1.39466	-273.15	-30.7367	79.9084
1620	0.0290311	1.39464	-273.15	-30.7427	79.9069
1621	0.029013	1.394	-273.15	-30.7481	79.8703
1622	0.0289982	1.39386	-273.15	-30.7526	79.8621
1623	0.0289737	1.39333	-273.15	-30.7599	79.8319
1624	0.0289357	1.39274	-273.15	-30.7713	79.7981
1625	0.0289038	1.39186	-273.15	-30.7809	79.7479
1626	0.0288758	1.39098	-273.15	-30.7893	79.6973
1627	0.0288265	1.39002	-273.15	-30.8042	79.642
1628	0.0287896	1.38883	-273.15	-30.8153	79.5739
1629	0.0287397	1.38788	-273.15	-30.8303	79.5198
1630	0.0286899	1.3868	-273.15	-30.8454	79.4578
1631	0.0286355	1.38549	-273.15	-30.8619	79.3825
1632	0.0285891	1.38434	-273.15	-30.876	79.317
1633	0.0285388	1.38301	-273.15	-30.8913	79.2408
1634	0.0284967	1.38203	-273.15	-30.9041	79.1845
1635	0.0284477	1.38091	-273.15	-30.9191	79.1201
1636	0.028411	1.37998	-273.15	-30.9303	79.0669
1637	0.0283715	1.37886	-273.15	-30.9424	79.0028
1638	0.0283488	1.37772	-273.15	-30.9493	78.9374
1639	0.0283264	1.37726	-273.15	-30.9562	78.9114
1640	0.0282969	1.37627	-273.15	-30.9652	78.8545
1641	0.0282745	1.37562	-273.15	-30.9721	78.817
1642	0.0282575	1.37484	-273.15	-30.9773	78.7723
1643	0.0282568	1.37406	-273.15	-30.9775	78.728
1644	0.0282508	1.37385	-273.15	-30.9794	78.7156
1645	0.0282502	1.37352	-273.15	-30.9796	78.6968
1646	0.0282498	1.37305	-273.15	-30.9797	78.6699
1647	0.0282563	1.37269	-273.15	-30.9777	78.6496
1648	0.028262	1.37253	-273.15	-30.9759	78.6401
1649	0.0282706	1.37227	-273.15	-30.9733	78.6251
1650	0.0282822	1.37213	-273.15	-30.9697	78.6171
1651	0.0283016	1.37198	-273.15	-30.9638	78.6086
1652	0.0283222	1.37176	-273.15	-30.9575	78.5959
1653	0.0283393	1.37152	-273.15	-30.9522	78.5823
1654	0.0283678	1.3715	-273.15	-30.9435	78.5812
1655	0.0283924	1.37153	-273.15	-30.936	78.5831
1656	0.0284222	1.37152	-273.15	-30.9269	78.5821
1657	0.0284468	1.37157	-273.15	-30.9193	78.5851
1658	0.028474	1.37156	-273.15	-30.911	78.5847
1659	0.0285046	1.37172	-273.15	-30.9017	78.5939
1660	0.0285309	1.37164	-273.15	-30.8937	78.5894
1661	0.0285652	1.37169	-273.15	-30.8832	78.592
1662	0.0285892	1.37161	-273.15	-30.876	78.5877
1663	0.0286268	1.37161	-273.15	-30.8645	78.5873
1664	0.0286531	1.37171	-273.15	-30.8566	78.5934
1665	0.0286895	1.37173	-273.15	-30.8455	78.5941
1666	0.0287218	1.37176	-273.15	-30.8358	78.5958
1667	0.0287463	1.372	-273.15	-30.8284	78.61
1668	0.0287834	1.37176	-273.15	-30.8171	78.5963
1669	0.028817	1.37197	-273.15	-30.807	78.6079
1670	0.028855	1.37186	-273.15	-30.7956	78.6017
1671	0.0288839	1.37182	-273.15	-30.7869	78.5994
1672	0.0289095	1.37196	-273.15	-30.7792	78.6072
1673	0.0289465	1.37204	-273.15	-30.7681	78.612
1674	0.0289801	1.37214	-273.15	-30.758	78.6181
1675	0.0290127	1.372	-273.15	-30.7482	78.6099
1676	0.0290416	1.37199	-273.15	-30.7396	78.609
1677	0.0290775	1.37205	-273.15	-30.7289	78.6124
1678	0.0291163	1.37192	-273.15	-30.7173	78.6052
1679	0.0291472	1.3719	-273.15	-30.7081	78.6041
1680	0.0291771	1.37214	-273.15	-30.6992	78.6177
1681	0.0292062	1.37203	-273.15	-30.6905	78.6115
1682	0.0292427	1.37187	-273.15	-30.6797	78.6026
1683	0.0292701	1.37191	-273.15	-30.6715	78.6044
1684	0.0292948	1.37163	-273.15	-30.6642	78.5889
1685	0.0293281	1.37179	-273.15	-30.6543	78.5976
1686	0.0293524	1.37165	-273.15	-30.6471	78.5896
1687	0.0293814	1.37186	-273.15	-30.6386	78.6018
1688	0.0294064	1.37194	-273.15	-30.6312	78.6061
1689	0.0294387	1.37202	-273.15	-30.6216	78.6111
1690	0.0294702	1.3719	-273.15	-30.6123	78.6044
1691	0.029503	1.37201	-273.15	-30.6027	78.6102
1692	0.0295287	1.37187	-273.15	-30.5951	78.6024
1693	0.0295609	1.3718	-273.15	-30.5856	78.5982
1694	0.0295878	1.37177	-273.15	-30.5777	78.5965
1695	0.029605	1.37162	-273.15	-30.5727	78.5879
1696	0.0296305	1.37164	-273.15	-30.5652	78.5894
1697	0.0296554	1.37169	-273.15	-30.5579	78.5918
1698	0.029677	1.37189	-273.15	-30.5516	78.6033
1699	0.0297009	1.37183	-273.15	-30.5446	78.6001
1700	0.0297304	1.37198	-273.15	-30.536	78.6085
1701	0.0297504	1.37205	-273.15	-30.5302	78.6124
1702	0.0297838	1.37202	-273.15	-30.5204	78.6111
1703	0.029803	1.3718	-273.15	-30.5148	78.5985
1704	0.0298291	1.3718	-273.15	-30.5072	78.5982
1705	0.0298534	1.37185	-273.15	-30.5001	78.6012
1706	0.0298763	1.37173	-273.15	-30.4935	78.5945
1707	0.0298946	1.37162	-273.15	-30.4881	78.5878
1708	0.0299198	1.37164	-273.15	-30.4808	78.5891
1709	0.0299359	1.3716	-273.15	-30.4762	78.5872
1710	0.0299591	1.37167	-273.15	-30.4694	78.5912
1711	0.0299725	1.37164	-273.15	-30.4655	78.5894
1712	0.0299936	1.37165	-273.15	-30.4594	78.5897
1713	0.0300145	1.37179	-273.15	-30.4534	78.5977
1714	0.0300269	1.37159	-273.15	-30.4498	78.5861
1715	0.0300497	1.37162	-273.15	-30.4432	78.5878
1716	0.0300645	1.3718	-273.15	-30.4389	78.5985
1717	0.0300899	1.37177	-273.15	-30.4316	78.5969
1718	0.0301034	1.37173	-273.15	-30.4277	78.5941
1719	0.0301285	1.37188	-273.15	-30.4204	78.6031
1720	0.0301463	1.37173	-273.15	-30.4153	78.5946
1721	0.0301693	1.37159	-273.15	-30.4087	78.5864
1722	0.0301806	1.37153	-273.15	-30.4055	78.583
1723	0.0301992	1.37166	-273.15	-30.4001	78.5906
1724	0.0302146	1.37146	-273.15	-30.3957	78.5791
1725	0.0302316	1.37143	-273.15	-30.3908	78.5773
1726	0.0302473	1.37142	-273.15	-30.3863	78.5765
1727	0.0302598	1.37141	-273.15	-30.3827	78.576
1728	0.0302694	1.37128	-273.15	-30.3799	78.5688
1729	0.0302813	1.37117	-273.15	-30.3765	78.5623
1730	0.0303001	1.37124	-273.15	-30.3711	78.5663
1731	0.030307	1.37129	-273.15	-30.3691	78.5693
1732	0.0303209	1.37169	-273.15	-30.3652	78.5919
1733	0.0303293	1.37156	-273.15	-30.3627	78.5845
1734	0.0303451	1.37177	-273.15	-30.3582	78.5967
1735	0.0303609	1.37174	-273.15	-30.3537	78.5949
1736	0.0303829	1.37192	-273.15	-30.3474	78.6052
1737	0.0303953	1.37176	-273.15	-30.3439	78.5958
1738	0.0304127	1.37203	-273.15	-30.3389	78.6116
1739	0.0304254	1.37196	-273.15	-30.3353	78.6075
1740	0.0304433	1.37176	-273.15	-30.3302	78.5963
1741	0.0304508	1.37161	-273.15	-30.328	78.5872
1742	0.0304618	1.37164	-273.15	-30.3249	78.5893
1743	0.0304821	1.37162	-273.15	-30.3191	78.5881
1744	0.0304861	1.37141	-273.15	-30.318	78.5762
1745	0.0304979	1.37145	-273.15	-30.3146	78.5785
1746	0.0305005	1.37138	-273.15	-30.3139	78.5741
1747	0.0305112	1.37146	-273.15	-30.3108	78.5788
1748	0.0305208	1.37153	-273.15	-30.3081	78.583
1749	0.0305328	1.37173	-273.15	-30.3047	78.5941
1750	0.030545	1.37164	-273.15	-30.3012	78.589
1751	0.0305495	1.37182	-273.15	-30.2999	78.5996
1752	0.0305584	1.37194	-273.15	-30.2974	78.6065
1753	0.0305712	1.37209	-273.15	-30.2938	78.6149
1754	0.0305788	1.37217	-273.15	-30.2916	78.6198
1755	0.0305908	1.37218	-273.15	-30.2882	78.6201
1756	0.0306048	1.37237	-273.15	-30.2842	78.6312
1757	0.0306131	1.37234	-273.15	-30.2818	78.6293
1758	0.0306324	1.3726	-273.15	-30.2764	78.6444
1759	0.0306364	1.37244	-273.15	-30.2752	78.635
1760	0.0306513	1.37263	-273.15	-30.271	78.6457
1761	0.0306561	1.37269	-273.15	-30.2697	78.6495
1762	0.0306726	1.3727	-273.15	-30.265	78.6499
1763	0.0306833	1.37264	-273.15	-30.262	78.6462
1764	0.03069	1.37265	-273.15	-30.2601	78.6471
1765	0.0307	1.37259	-273.15	-30.2572	78.6438
1766	0.0307092	1.37285	-273.15	-30.2546	78.6584
1767	0.0307189	1.37259	-273.15	-30.2519	78.6437
1768	0.0307255	1.37277	-273.15	-30.25	78.654
1769	0.0307398	1.37265	-273.15	-30.246	78.6469
1770	0.0307431	1.37287	-273.15	-30.245	78.6596
1771	0.0307546	1.37264	-273.15	-30.2418	78.6465
1772	0.0307594	1.37279	-273.15	-30.2404	78.6548
1773	0.0307754	1.3728	-273.15	-30.2359	78.6556
1774	0.0307782	1.37271	-273.15	-30.2351	78.6507
1775	0.0307883	1.37279	-273.15	-30.2323	78.655
1776	0.0307939	1.37293	-273.15	-30.2307	78.663
1777	0.0308063	1.3729	-273.15	-30.2272	78.6614
1778	0.0308118	1.3729	-273.15	-30.2257	78.6615
1779	0.030818	1.37277	-273.15	-30.2239	78.6538
1780	0.0308225	1.3728	-273.15	-30.2226	78.6557
1781	0.0308322	1.37299	-273.15	-30.2199	78.6667
1782	0.0308452	1.37284	-273.15	-30.2163	78.6579
1783	0.0308549	1.37311	-273.15	-30.2135	78.6736
1784	0.030862	1.37304	-273.15	-30.2115	78.6696
1785	0.0308698	1.37318	-273.15	-30.2093	78.6776
1786	0.0308728	1.37314	-273.15	-30.2085	78.6754
1787	0.0308838	1.37337	-273.15	-30.2054	78.6883
1788	0.0308928	1.37313	-273.15	-30.2028	78.6748
1789	0.0309	1.37342	-273.15	-30.2008	78.6912
1790	0.0309136	1.37331	-273.15	-30.197	78.6848
1791	0.030921	1.37358	-273.15	-30.1949	78.7006
1792	0.0309327	1.37367	-273.15	-30.1917	78.7056
1793	0.0309377	1.37374	-273.15	-30.1902	78.7095
1794	0.0309548	1.37383	-273.15	-30.1855	78.7148
1795	0.0309656	1.37391	-273.15	-30.1824	78.7193
1796	0.0309755	1.37415	-273.15	-30.1796	78.7332
1797	0.0309904	1.37405	-273.15	-30.1754	78.7274
1798	0.0309982	1.37429	-273.15	-30.1733	78.7412
1799	0.0310209	1.37452	-273.15	-30.1669	78.754
1800	0.0310228	1.37481	-273.15	-30.1664	78.7711
1801	0.0310474	1.37467	-273.15	-30.1595	78.7629
1802	0.0310509	1.37511	-273.15	-30.1585	78.7882
1803	0.0310745	1.37521	-273.15	-30.1519	78.7937
1804	0.0310797	1.3755	-273.15	-30.1505	78.8103
1805	0.031097	1.37553	-273.15	-30.1456	78.8122
1806	0.0311118	1.37565	-273.15	-30.1415	78.819
1807	0.0311244	1.37588	-273.15	-30.138	78.8322
1808	0.031129	1.37595	-273.15	-30.1367	78.8362
1809	0.0311387	1.37593	-273.15	-30.134	78.8352
1810	0.0311451	1.37597	-273.15	-30.1322	78.8371
1811	0.03115	1.37605	-273.15	-30.1308	78.8421
1812	0.0311647	1.37593	-273.15	-30.1268	78.8352
1813	0.0311623	1.376	-273.15	-30.1274	78.839
1814	0.0311776	1.37603	-273.15	-30.1231	78.8409
1815	0.0311725	1.37597	-273.15	-30.1246	78.8374
1816	0.0311944	1.37605	-273.15	-30.1185	78.8416
1817	0.031187	1.37583	-273.15	-30.1205	78.8292
1818	0.031199	1.37585	-273.15	-30.1172	78.8306
1819	0.0311993	1.37572	-273.15	-30.1171	78.8231
1820	0.031218	1.37572	-273.15	-30.1119	78.8231
1821	0.0312182	1.37558	-273.15	-30.1119	78.815
1822	0.031225	1.37571	-273.15	-30.11	78.8223
1823	0.0312316	1.37572	-273.15	-30.1081	78.8228
1824	0.0312307	1.37565	-273.15	-30.1084	78.8189
1825	0.0312352	1.37558	-273.15	-30.1071	78.8148
1826	0.0312313	1.37567	-273.15	-30.1082	78.8203
1827	0.0312423	1.37549	-273.15	-30.1051	78.8095
1828	0.031234	1.37546	-273.15	-30.1074	78.8081
1829	0.0312528	1.3753	-273.15	-30.1022	78.7988
1830	0.0312474	1.37534	-273.15	-30.1037	78.8012
1831	0.031263	1.37513	-273.15	-30.0994	78.7894
1832	0.0312525	1.37511	-273.15	-30.1023	78.7882
1833	0.0312699	1.37487	-273.15	-30.0975	78.7743
1834	0.0312623	1.37502	-273.15	-30.0996	78.7828
1835	0.0312772	1.37488	-273.15	-30.0954	78.7746
1836	0.0312824	1.37474	-273.15	-30.094	78.7667
1837	0.0312832	1.3748	-273.15	-30.0938	78.7705
1838	0.0312942	1.37484	-273.15	-30.0907	78.7726
1839	0.0312941	1.37475	-273.15	-30.0908	78.7674
1840	0.0313024	1.3747	-273.15	-30.0884	78.7646
1841	0.031301	1.37474	-273.15	-30.0888	78.7667
1842	0.031315	1.37463	-273.15	-30.0849	78.7606
1843	0.0313105	1.37462	-273.15	-30.0862	78.7598
1844	0.0313272	1.3746	-273.15	-30.0816	78.7588
1845	0.0313199	1.37454	-273.15	-30.0836	78.7552
1846	0.0313371	1.37452	-273.15	-30.0788	78.7543
1847	0.0313293	1.37451	-273.15	-30.081	78.7534
1848	0.0313455	1.3744	-273.15	-30.0765	78.7471
1849	0.0313368	1.37452	-273.15	-30.0789	78.7542
1850	0.0313489	1.37424	-273.15	-30.0756	78.7383
1851	0.031355	1.37418	-273.15	-30.0739	78.7346
1852	0.0313637	1.37428	-273.15	-30.0714	78.7406
1853	0.0313668	1.37421	-273.15	-30.0706	78.7363
1854	0.0313698	1.37398	-273.15	-30.0698	78.723
1855	0.0313839	1.37397	-273.15	-30.0659	78.7226
1856	0.0313763	1.3739	-273.15	-30.068	78.7187
1857	0.0313947	1.37399	-273.15	-30.0629	78.7237
1858	0.0313844	1.37396	-273.15	-30.0657	78.7223
1859	0.0314056	1.37378	-273.15	-30.0599	78.7117
1860	0.031399	1.37389	-273.15	-30.0617	78.7178
1861	0.0314135	1.37358	-273.15	-30.0577	78.7006
1862	0.0314148	1.3738	-273.15	-30.0573	78.7132
1863	0.0314277	1.37372	-273.15	-30.0537	78.7085
1864	0.0314253	1.37357	-273.15	-30.0544	78.7001
1865	0.0314352	1.37374	-273.15	-30.0517	78.7093
1866	0.0314394	1.37372	-273.15	-30.0505	78.7084
1867	0.0314442	1.37363	-273.15	-30.0492	78.7035
1868	0.0314609	1.37369	-273.15	-30.0446	78.7067
1869	0.03146	1.37363	-273.15	-30.0448	78.7034
1870	0.0314707	1.37341	-273.15	-30.0419	78.6904
1871	0.0314651	1.3735	-273.15	-30.0434	78.6958
1872	0.0314835	1.3735	-273.15	-30.0383	78.6959
1873	0.0314769	1.37365	-273.15	-30.0402	78.7043
1874	0.0314967	1.37345	-273.15	-30.0347	78.6927
1875	0.0314887	1.37359	-273.15	-30.0369	78.7006
1876	0.0315102	1.37346	-273.15	-30.031	78.6936
1877	0.031507	1.37341	-273.15	-30.0318	78.6907
1878	0.0315252	1.37328	-273.15	-30.0269	78.6833
1879	0.0315245	1.37322	-273.15	-30.027	78.6796
1880	0.0315323	1.37319	-273.15	-30.0249	78.6778
1881	0.031538	1.37339	-273.15	-30.0233	78.6893
1882	0.0315414	1.37315	-273.15	-30.0224	78.6754
1883	0.0315531	1.37311	-273.15	-30.0192	78.6734
1884	0.0315491	1.37311	-273.15	-30.0202	78.6734
1885	0.0315616	1.37303	-273.15	-30.0168	78.6689
1886	0.0315583	1.37321	-273.15	-30.0177	78.6793
1887	0.0315776	1.37299	-273.15	-30.0124	78.6665
1888	0.0315659	1.37303	-273.15	-30.0156	78.6687
1889	0.031585	1.37298	-273.15	-30.0104	78.6661
1890	0.0315771	1.37294	-273.15	-30.0126	78.6637
1891	0.0315976	1.3728	-273.15	-30.0069	78.6559
1892	0.031593	1.37287	-273.15	-30.0082	78.6596
1893	0.0316028	1.37289	-273.15	-30.0055	78.6609
1894	0.0316084	1.37294	-273.15	-30.0039	78.6638
1895	0.0316128	1.37271	-273.15	-30.0027	78.6506
1896	0.0316183	1.37285	-273.15	-30.0012	78.6587
1897	0.0316218	1.3727	-273.15	-30.0003	78.6501
1898	0.0316337	1.3728	-273.15	-29.997	78.6559
1899	0.0316287	1.3726	-273.15	-29.9984	78.6441
1900	0.0316411	1.37274	-273.15	-29.995	78.6524
1901	0.0316344	1.37273	-273.15	-29.9968	78.6515
1902	0.0316517	1.37285	-273.15	-29.992	78.6582
1903	0.0316468	1.37281	-273.15	-29.9934	78.6564
1904	0.0316581	1.37282	-273.15	-29.9903	78.6569
1905	0.0316564	1.37283	-273.15	-29.9908	78.6571
1906	0.0316681	1.37292	-273.15	-29.9876	78.6624
1907	0.0316715	1.37302	-273.15	-29.9866	78.6683
1908	0.031681	1.37304	-273.15	-29.984	78.6696
1909	0.0316858	1.37302	-273.15	-29.9827	78.668
1910	0.0316881	1.37293	-273.15	-29.9821	78.663
1911	0.0316956	1.37296	-273.15	-29.98	78.6647
1912	0.031707	1.37297	-273.15	-29.9769	78.6653
1913	0.031712	1.37289	-273.15	-29.9755	78.661
1914	0.0317129	1.37286	-273.15	-29.9753	78.6591
1915	0.031727	1.37274	-273.15	-29.9714	78.652
1916	0.0317219	1.3728	-273.15	-29.9728	78.6558
1917	0.0317293	1.37264	-273.15	-29.9708	78.6467
1918	0.0317222	1.3728	-273.15	-29.9727	78.6556
1919	0.0317342	1.37266	-273.15	-29.9694	78.6476
1920	0.0317365	1.37285	-273.15	-29.9688	78.6587
1921	0.0317422	1.37281	-273.15	-29.9672	78.6561
1922	0.0317465	1.37282	-273.15	-29.9661	78.6568
1923	0.0317451	1.37275	-273.15	-29.9665	78.6525
1924	0.031755	1.37291	-273.15	-29.9638	78.662
1925	0.0317573	1.37309	-273.15	-29.9631	78.6721
1926	0.0317628	1.37293	-273.15	-29.9616	78.6633
1927	0.0317672	1.37318	-273.15	-29.9604	78.6771
1928	0.0317759	1.37322	-273.15	-29.958	78.6795
1929	0.0317728	1.37329	-273.15	-29.9589	78.6835
1930	0.0317786	1.37337	-273.15	-29.9573	78.6881
1931	0.0317805	1.37345	-273.15	-29.9568	78.693
1932	0.0317954	1.3734	-273.15	-29.9527	78.6899
1933	0.0317973	1.3735	-273.15	-29.9522	78.6956
1934	0.0318042	1.37345	-273.15	-29.9503	78.693
1935	0.0318077	1.37358	-273.15	-29.9494	78.7003
1936	0.0318156	1.37352	-273.15	-29.9472	78.6968
1937	0.0318151	1.37352	-273.15	-29.9473	78.6967
1938	0.0318174	1.37353	-273.15	-29.9467	78.6974
1939	0.0318265	1.37351	-273.15	-29.9442	78.6965
1940	0.0318335	1.37357	-273.15	-29.9423	78.6995
1941	0.0318343	1.3736	-273.15	-29.9421	78.7013
1942	0.0318338	1.37367	-273.15	-29.9422	78.7056
1943	0.0318397	1.37356	-273.15	-29.9406	78.699
1944	0.0318403	1.37373	-273.15	-29.9405	78.7089
1945	0.0318474	1.37373	-273.15	-29.9385	78.7089
1946	0.0318445	1.37383	-273.15	-29.9393	78.7145
1947	0.0318543	1.37371	-273.15	-29.9366	78.7077
1948	0.0318486	1.37389	-273.15	-29.9382	78.7183
1949	0.0318486	1.37394	-273.15	-29.9382	78.7208
1950	0.0318551	1.37417	-273.15	-29.9364	78.7343
1951	0.0318626	1.37396	-273.15	-29.9344	78.722
1952	0.0318689	1.37394	-273.15	-29.9327	78.7209
1953	0.0318675	1.37423	-273.15	-29.933	78.7375
1954	0.0318755	1.37429	-273.15	-29.9309	78.741
1955	0.0318731	1.37445	-273.15	-29.9315	78.75
1956	0.0318804	1.37437	-273.15	-29.9295	78.7459
1957	0.0318756	1.37443	-273.15	-29.9308	78.7488
1958	0.0318812	1.37463	-273.15	-29.9293	78.7603
1959	0.0318807	1.37483	-273.15	-29.9294	78.7722
1960	0.0318866	1.37482	-273.15	-29.9278	78.7717
1961	0.0318817	1.37499	-273.15	-29.9292	78.7812
1962	0.0318817	1.37507	-273.15	-29.9292	78.7857
1963	0.0318845	1.37517	-273.15	-29.9284	78.7914
1964	0.0318896	1.37516	-273.15	-29.927	78.7911
1965	0.0318889	1.37532	-273.15	-29.9272	78.7997
1966	0.0318885	1.37526	-273.15	-29.9273	78.7965
1967	0.0318908	1.37526	-273.15	-29.9267	78.7964
1968	0.0318963	1.37539	-273.15	-29.9252	78.8043
1969	0.0318952	1.37537	-273.15	-29.9255	78.8027
1970	0.0318969	1.37537	-273.15	-29.925	78.8027
1971	0.0319025	1.37552	-273.15	-29.9235	78.8114
1972	0.0318956	1.37544	-273.15	-29.9254	78.8071
1973	0.0318966	1.37548	-273.15	-29.9251	78.8094
1974	0.0318977	1.37567	-273.15	-29.9248	78.8202
1975	0.0318964	1.37542	-273.15	-29.9252	78.806
1976	0.0318964	1.37565	-273.15	-29.9252	78.8192
1977	0.0318963	1.37542	-273.15	-29.9252	78.8056
1978	0.031897	1.37574	-273.15	-29.925	78.8239
1979	0.0319004	1.37558	-273.15	-29.9241	78.815
1980	0.0318939	1.37567	-273.15	-29.9258	78.8199
1981	0.0318927	1.37546	-273.15	-29.9262	78.8081
1982	0.0318946	1.37571	-273.15	-29.9257	78.8224
1983	0.0318914	1.3755	-273.15	-29.9265	78.8101
1984	0.0318912	1.37572	-273.15	-29.9266	78.8228
1985	0.0318851	1.37549	-273.15	-29.9283	78.8097
1986	0.031889	1.37544	-273.15	-29.9272	78.8071
1987	0.0318849	1.37554	-273.15	-29.9283	78.8128
1988	0.0318826	1.37545	-273.15	-29.9289	78.8073
1989	0.0318829	1.3755	-273.15	-29.9288	78.8104
1990	0.0318744	1.37543	-273.15	-29.9312	78.8061
1991	0.031871	1.37526	-273.15	-29.9321	78.7969
1992	0.0318718	1.37523	-273.15	-29.9319	78.795
1993	0.0318675	1.37528	-273.15	-29.933	78.798
1994	0.0318664	1.37547	-273.15	-29.9333	78.8085
1995	0.0318654	1.3753	-273.15	-29.9336	78.7988
1996	0.0318579	1.37536	-273.15	-29.9357	78.8026
1997	0.0318504	1.37512	-273.15	-29.9377	78.7885
1998	0.0318508	1.37525	-273.15	-29.9376	78.7958
1999	0.0318491	1.37512	-273.15	-29.9381	78.7885
[truncated: 21,557 more rows]
