# Supplementary material for: Data of the quantification of the influence of DMSO concentration on the kinetic of interaction between TNFα and SPD304
Source: Data Brief. 2021 Nov 20;39:107610. doi: 10.1016/j.dib.2021.107610 (PMC8637341; doi:10.1016/j.dib.2021.107610)
Supplement: Supplementary file 1 [file mmc1.zip › Table-1b.xlsx]

## Sheet: SAWB5-VB-MUDA-MHOH-STNFa-SPD304
time (s)	Module	Phase (rad)	T(°C)	Modulus(dB)	Phase [°]
1	0.0955301	1.42477	-273.15	-20.3972	81.6332
2	0.0955216	1.42602	-273.15	-20.398	81.7048
3	0.0956446	1.42191	-273.15	-20.3868	81.4697					SAW : B5-VB/MUDA-MHOH/TNFa-SPD304/09-01-2020
4	0.0957144	1.42514	-273.15	-20.3805	81.6542
5	0.0953731	1.424	-273.15	-20.4115	81.5893
6	0.0957069	1.42611	-273.15	-20.3811	81.7103
7	0.0951896	1.42299	-273.15	-20.4282	81.5313					operating frequency : 103.698MHz
8	0.0956516	1.42366	-273.15	-20.3862	81.5697					139s: arrival of solvent on the sensing area
9	0.0956634	1.42662	-273.15	-20.3851	81.7392					628s: injection of 0.5ml of [EDC/NHS]=[150mM/30mM]---->[75mM/15mM]
10	0.0957775	1.42623	-273.15	-20.3747	81.7168
11	0.0957315	1.42523	-273.15	-20.3789	81.6599
12	0.0952013	1.42206	-273.15	-20.4271	81.4782
13	0.0958797	1.42506	-273.15	-20.3655	81.6498
14	0.0955901	1.41967	-273.15	-20.3917	81.3412
15	0.0959215	1.4251	-273.15	-20.3617	81.6524
16	0.0951832	1.42284	-273.15	-20.4288	81.5228
17	0.0955532	1.42621	-273.15	-20.3951	81.7158
18	0.0957493	1.42385	-273.15	-20.3773	81.5808
19	0.0957632	1.42329	-273.15	-20.376	81.5485
20	0.0955398	1.42766	-273.15	-20.3963	81.7991
21	0.0956817	1.42819	-273.15	-20.3834	81.8294
22	0.0958603	1.42478	-273.15	-20.3672	81.6337
23	0.095283	1.4228	-273.15	-20.4197	81.5201
24	0.0959276	1.42611	-273.15	-20.3611	81.7103
25	0.0953987	1.42311	-273.15	-20.4092	81.5383
26	0.0958157	1.42554	-273.15	-20.3713	81.6773
27	0.0952486	1.42292	-273.15	-20.4228	81.5274
28	0.0958334	1.42321	-273.15	-20.3697	81.5441
29	0.095656	1.41809	-273.15	-20.3858	81.2506
30	0.0958406	1.42732	-273.15	-20.369	81.7795
31	0.0957479	1.42605	-273.15	-20.3774	81.7065
32	0.0953774	1.42845	-273.15	-20.4111	81.844
33	0.0958531	1.42538	-273.15	-20.3679	81.6681
34	0.0952997	1.42174	-273.15	-20.4182	81.4597
35	0.0958818	1.42506	-273.15	-20.3653	81.6501
36	0.0955045	1.42183	-273.15	-20.3995	81.4651
37	0.0957338	1.42523	-273.15	-20.3787	81.6595
38	0.0949777	1.4226	-273.15	-20.4476	81.5087
39	0.0956419	1.42488	-273.15	-20.387	81.6396
40	0.0958397	1.42016	-273.15	-20.3691	81.369
41	0.0958909	1.42463	-273.15	-20.3645	81.625
42	0.0957147	1.42757	-273.15	-20.3804	81.7935
43	0.0958373	1.4266	-273.15	-20.3693	81.7384
44	0.0957624	1.42473	-273.15	-20.3761	81.631
45	0.0952243	1.42261	-273.15	-20.425	81.5098
46	0.0958428	1.42489	-273.15	-20.3688	81.6401
47	0.0953572	1.42328	-273.15	-20.4129	81.5481
48	0.0957227	1.42494	-273.15	-20.3797	81.6428
49	0.0954387	1.42382	-273.15	-20.4055	81.5786
50	0.0956714	1.42504	-273.15	-20.3844	81.6487
51	0.095152	1.42225	-273.15	-20.4316	81.4889
52	0.0957858	1.4235	-273.15	-20.374	81.5605
53	0.0957675	1.42161	-273.15	-20.3756	81.4525
54	0.0958823	1.42697	-273.15	-20.3652	81.7592
55	0.0958471	1.42527	-273.15	-20.3684	81.6618
56	0.0951927	1.42294	-273.15	-20.4279	81.5285
57	0.0958347	1.42507	-273.15	-20.3695	81.6504
58	0.0951765	1.42076	-273.15	-20.4294	81.4035
59	0.0959334	1.42523	-273.15	-20.3606	81.6598
60	0.095303	1.42471	-273.15	-20.4179	81.63
61	0.0957577	1.42613	-273.15	-20.3765	81.7111
62	0.0951905	1.42276	-273.15	-20.4281	81.5183
63	0.0956093	1.42626	-273.15	-20.39	81.7184
64	0.0956859	1.42188	-273.15	-20.383	81.4676
65	0.0958227	1.42521	-273.15	-20.3706	81.6588
66	0.0954759	1.42767	-273.15	-20.4021	81.7994
67	0.0956569	1.42843	-273.15	-20.3857	81.8428
68	0.095849	1.42497	-273.15	-20.3682	81.6447
69	0.0953484	1.42339	-273.15	-20.4137	81.5543
70	0.0958215	1.42559	-273.15	-20.3707	81.6806
71	0.0953118	1.42373	-273.15	-20.4171	81.5739
72	0.0958775	1.4244	-273.15	-20.3657	81.6123
73	0.0951373	1.42251	-273.15	-20.433	81.504
74	0.0958832	1.42529	-273.15	-20.3651	81.6633
75	0.0952357	1.4265	-273.15	-20.424	81.7323
76	0.0955435	1.4278	-273.15	-20.396	81.8069
77	0.0956005	1.4253	-273.15	-20.3908	81.6639
78	0.0954371	1.42434	-273.15	-20.4057	81.6085
79	0.0958315	1.42568	-273.15	-20.3698	81.6856
80	0.0952459	1.42317	-273.15	-20.4231	81.5419
81	0.0957473	1.42473	-273.15	-20.3775	81.6308
82	0.0955702	1.42256	-273.15	-20.3935	81.5067
83	0.0956897	1.42479	-273.15	-20.3827	81.6343
84	0.095151	1.42312	-273.15	-20.4317	81.5391
85	0.0958883	1.42489	-273.15	-20.3647	81.6401
86	0.0953467	1.42443	-273.15	-20.4139	81.6138
87	0.0955322	1.42889	-273.15	-20.397	81.8696
88	0.0956065	1.42668	-273.15	-20.3903	81.743
89	0.0955371	1.4282	-273.15	-20.3966	81.8298
90	0.0955924	1.42544	-273.15	-20.3915	81.6719
91	0.0955439	1.42568	-273.15	-20.3959	81.6854
92	0.0957762	1.42582	-273.15	-20.3748	81.6938
93	0.0954047	1.42474	-273.15	-20.4086	81.6315
94	0.0958237	1.42437	-273.15	-20.3705	81.6102
95	0.095189	1.42325	-273.15	-20.4283	81.5463
96	0.0958426	1.42453	-273.15	-20.3688	81.6196
97	0.0952888	1.42418	-273.15	-20.4192	81.5996
98	0.0956368	1.42516	-273.15	-20.3875	81.6556
99	0.0956288	1.42579	-273.15	-20.3882	81.6917
100	0.0956372	1.42729	-273.15	-20.3875	81.7778
101	0.0957486	1.42363	-273.15	-20.3774	81.5682
102	0.0953614	1.42453	-273.15	-20.4126	81.6196
103	0.0956824	1.42587	-273.15	-20.3834	81.6963
104	0.0951371	1.42228	-273.15	-20.433	81.4909
105	0.0957488	1.42569	-273.15	-20.3773	81.6861
106	0.0951277	1.42313	-273.15	-20.4339	81.5392
107	0.0957811	1.42564	-273.15	-20.3744	81.683
108	0.0955579	1.42433	-273.15	-20.3947	81.6079
109	0.095752	1.4267	-273.15	-20.377	81.7441
110	0.095478	1.41851	-273.15	-20.4019	81.2747
111	0.0957351	1.4269	-273.15	-20.3786	81.7552
112	0.0953357	1.42537	-273.15	-20.4149	81.6675
113	0.0956123	1.42493	-273.15	-20.3897	81.6425
114	0.0958448	1.42517	-273.15	-20.3686	81.6559
115	0.0954062	1.42373	-273.15	-20.4085	81.5737
116	0.0958047	1.42531	-273.15	-20.3723	81.664
117	0.0951576	1.42294	-273.15	-20.4311	81.5283
118	0.0956548	1.42505	-273.15	-20.3859	81.6492
119	0.0952274	1.4241	-273.15	-20.4248	81.5949
120	0.0958511	1.42601	-273.15	-20.3681	81.7044
121	0.0954868	1.42452	-273.15	-20.4011	81.6192
122	0.0956872	1.42683	-273.15	-20.3829	81.7513
123	0.0958202	1.4204	-273.15	-20.3709	81.3826
124	0.0958722	1.42644	-273.15	-20.3661	81.729
125	0.095637	1.4256	-273.15	-20.3875	81.6811
126	0.0953871	1.42376	-273.15	-20.4102	81.5756
127	0.0957913	1.42654	-273.15	-20.3735	81.7345
128	0.0950708	1.42264	-273.15	-20.4391	81.511
129	0.0956629	1.42459	-273.15	-20.3851	81.6232
130	0.0952486	1.42418	-273.15	-20.4228	81.5997
131	0.0958731	1.4259	-273.15	-20.3661	81.6983
132	0.0954694	1.42324	-273.15	-20.4027	81.5454
133	0.0957022	1.42663	-273.15	-20.3816	81.7399
134	0.0955411	1.41842	-273.15	-20.3962	81.2695
135	0.0958244	1.42723	-273.15	-20.3705	81.7743
136	0.0956254	1.42247	-273.15	-20.3885	81.5013
137	0.095808	1.42658	-273.15	-20.372	81.7373
138	0.0956736	1.42724	-273.15	-20.3842	81.7748
139	0.0956215	1.42564	-273.15	-20.3889	81.6833
140	0.0926577	1.39337	-273.15	-20.6624	79.8342
141	0.090523	1.37802	-273.15	-20.8648	78.955
142	0.0894758	1.37304	-273.15	-20.9659	78.6692
143	0.0879292	1.36932	-273.15	-21.1173	78.4564
144	0.0856685	1.36021	-273.15	-21.3436	77.9344
145	0.0839478	1.34766	-273.15	-21.5198	77.2155
146	0.082929	1.3389	-273.15	-21.6259	76.7133
147	0.0827959	1.33463	-273.15	-21.6398	76.4687
148	0.0827786	1.33352	-273.15	-21.6416	76.4052
149	0.0829895	1.33369	-273.15	-21.6195	76.415
150	0.0833008	1.33408	-273.15	-21.587	76.4372
151	0.0836567	1.33424	-273.15	-21.55	76.4466
152	0.0839832	1.33441	-273.15	-21.5162	76.456
153	0.084247	1.33451	-273.15	-21.4889	76.4617
154	0.0845146	1.33456	-273.15	-21.4614	76.4644
155	0.0847134	1.3345	-273.15	-21.441	76.461
156	0.0848948	1.33466	-273.15	-21.4224	76.4706
157	0.0850315	1.33508	-273.15	-21.4084	76.4947
158	0.0851885	1.33605	-273.15	-21.3924	76.5499
159	0.0852915	1.3369	-273.15	-21.3819	76.5988
160	0.0854365	1.33745	-273.15	-21.3671	76.6302
161	0.0854898	1.33831	-273.15	-21.3617	76.6795
162	0.0855476	1.33906	-273.15	-21.3558	76.7222
163	0.085595	1.33958	-273.15	-21.351	76.7525
164	0.0856666	1.33947	-273.15	-21.3438	76.7462
165	0.0856857	1.34011	-273.15	-21.3418	76.7826
166	0.0857344	1.33988	-273.15	-21.3369	76.7692
167	0.0857851	1.33995	-273.15	-21.3318	76.7733
168	0.0858128	1.34	-273.15	-21.329	76.7766
169	0.0858241	1.33998	-273.15	-21.3278	76.7754
170	0.0858346	1.34022	-273.15	-21.3268	76.7887
171	0.0858792	1.34043	-273.15	-21.3222	76.8008
172	0.0859136	1.34103	-273.15	-21.3188	76.8355
173	0.0859306	1.34146	-273.15	-21.317	76.8602
174	0.0859603	1.34247	-273.15	-21.314	76.918
175	0.0860234	1.34305	-273.15	-21.3077	76.9509
176	0.0860596	1.34406	-273.15	-21.304	77.0092
177	0.0860705	1.34461	-273.15	-21.3029	77.0403
178	0.0861098	1.34598	-273.15	-21.2989	77.119
179	0.0861535	1.34676	-273.15	-21.2945	77.1635
180	0.0861769	1.34855	-273.15	-21.2922	77.2661
181	0.086216	1.34934	-273.15	-21.2882	77.3117
182	0.0862595	1.35052	-273.15	-21.2839	77.3791
183	0.0862835	1.35149	-273.15	-21.2814	77.4347
184	0.0862979	1.35206	-273.15	-21.28	77.4671
185	0.0863414	1.35348	-273.15	-21.2756	77.5488
186	0.0863616	1.3541	-273.15	-21.2736	77.5844
187	0.0864209	1.35569	-273.15	-21.2676	77.6752
188	0.0864399	1.35668	-273.15	-21.2657	77.7321
189	0.0864737	1.35842	-273.15	-21.2623	77.8317
190	0.0864972	1.35917	-273.15	-21.26	77.8749
191	0.0865304	1.36032	-273.15	-21.2566	77.9404
192	0.0865748	1.36127	-273.15	-21.2522	77.995
193	0.086557	1.36194	-273.15	-21.254	78.0332
194	0.0865828	1.36302	-273.15	-21.2514	78.0952
195	0.0865903	1.3636	-273.15	-21.2506	78.1287
196	0.08663	1.36476	-273.15	-21.2466	78.195
197	0.0866207	1.3658	-273.15	-21.2476	78.2547
198	0.086607	1.36706	-273.15	-21.2489	78.3269
199	0.086627	1.36784	-273.15	-21.2469	78.3716
200	0.0866481	1.36896	-273.15	-21.2448	78.4354
201	0.0866367	1.3694	-273.15	-21.246	78.4609
202	0.0866669	1.37053	-273.15	-21.2429	78.5257
203	0.0867066	1.37088	-273.15	-21.239	78.5454
204	0.086698	1.37228	-273.15	-21.2398	78.6259
205	0.086685	1.3724	-273.15	-21.2411	78.6326
206	0.0866896	1.3734	-273.15	-21.2407	78.6903
207	0.0866723	1.37402	-273.15	-21.2424	78.7257
208	0.0866894	1.37506	-273.15	-21.2407	78.7849
209	0.0866839	1.37552	-273.15	-21.2412	78.8114
210	0.0866805	1.37587	-273.15	-21.2416	78.8317
211	0.0866917	1.37617	-273.15	-21.2405	78.849
212	0.0866722	1.37601	-273.15	-21.2424	78.8396
213	0.0866866	1.37628	-273.15	-21.241	78.8549
214	0.0866759	1.37579	-273.15	-21.242	78.827
215	0.0866771	1.37618	-273.15	-21.2419	78.8495
216	0.086653	1.37598	-273.15	-21.2443	78.8377
217	0.0866387	1.37651	-273.15	-21.2458	78.8682
218	0.0866521	1.37599	-273.15	-21.2444	78.8383
219	0.086675	1.37613	-273.15	-21.2421	78.8464
220	0.0866456	1.37602	-273.15	-21.2451	78.8399
221	0.0866494	1.37604	-273.15	-21.2447	78.8416
222	0.0866577	1.37622	-273.15	-21.2439	78.8517
223	0.0865945	1.37606	-273.15	-21.2502	78.8421
224	0.0865986	1.37651	-273.15	-21.2498	78.8684
225	0.0865945	1.37579	-273.15	-21.2502	78.8271
226	0.08658	1.3762	-273.15	-21.2516	78.8505
227	0.0865553	1.37615	-273.15	-21.2541	78.8477
228	0.0865595	1.37634	-273.15	-21.2537	78.8587
229	0.0865696	1.3762	-273.15	-21.2527	78.8505
230	0.0865641	1.37654	-273.15	-21.2532	78.8698
231	0.0864814	1.37578	-273.15	-21.2615	78.8262
232	0.0865108	1.37586	-273.15	-21.2586	78.8312
233	0.0864328	1.37524	-273.15	-21.2664	78.7957
234	0.086408	1.37484	-273.15	-21.2689	78.7726
235	0.0864299	1.37481	-273.15	-21.2667	78.7705
236	0.0864194	1.37453	-273.15	-21.2678	78.7547
237	0.0864271	1.37514	-273.15	-21.267	78.7897
238	0.086377	1.37505	-273.15	-21.272	78.7844
239	0.0864066	1.37562	-273.15	-21.2691	78.8174
240	0.0864272	1.37597	-273.15	-21.267	78.8374
241	0.0864573	1.37674	-273.15	-21.264	78.8815
242	0.0864353	1.37689	-273.15	-21.2662	78.89
243	0.0864629	1.37788	-273.15	-21.2634	78.9466
244	0.0864366	1.3779	-273.15	-21.2661	78.9481
245	0.0864693	1.37881	-273.15	-21.2628	79.0003
246	0.0864503	1.37946	-273.15	-21.2647	79.0375
247	0.0864881	1.37993	-273.15	-21.2609	79.0639
248	0.0865206	1.38057	-273.15	-21.2576	79.1005
249	0.0865212	1.38136	-273.15	-21.2575	79.1461
250	0.0865246	1.38146	-273.15	-21.2572	79.1519
251	0.0865318	1.38221	-273.15	-21.2565	79.1949
252	0.0865659	1.38303	-273.15	-21.2531	79.2416
253	0.0865545	1.38332	-273.15	-21.2542	79.2581
254	0.0865703	1.38429	-273.15	-21.2526	79.3139
255	0.0866026	1.38461	-273.15	-21.2494	79.3323
256	0.0865818	1.38537	-273.15	-21.2515	79.376
257	0.0865995	1.38545	-273.15	-21.2497	79.3806
258	0.0866516	1.38639	-273.15	-21.2445	79.4341
259	0.0866225	1.38706	-273.15	-21.2474	79.4725
260	0.0866348	1.38756	-273.15	-21.2462	79.5013
261	0.0866675	1.38839	-273.15	-21.2429	79.5488
262	0.0866818	1.38872	-273.15	-21.2414	79.5676
263	0.0866863	1.38931	-273.15	-21.241	79.6017
264	0.0867094	1.39001	-273.15	-21.2387	79.6419
265	0.0867434	1.39099	-273.15	-21.2353	79.6977
266	0.0867522	1.39149	-273.15	-21.2344	79.7263
267	0.0867437	1.39227	-273.15	-21.2352	79.7712
268	0.0867494	1.39245	-273.15	-21.2347	79.7816
269	0.0867557	1.39341	-273.15	-21.234	79.8367
270	0.0867148	1.39348	-273.15	-21.2381	79.8408
271	0.0867281	1.39423	-273.15	-21.2368	79.8836
272	0.0866733	1.3947	-273.15	-21.2423	79.9107
273	0.0866741	1.39517	-273.15	-21.2422	79.9374
274	0.08669	1.39594	-273.15	-21.2406	79.9817
275	0.0866962	1.39637	-273.15	-21.24	80.0063
276	0.0866899	1.39725	-273.15	-21.2406	80.0564
277	0.0866909	1.39748	-273.15	-21.2405	80.0697
278	0.0867119	1.39839	-273.15	-21.2384	80.122
279	0.0866879	1.39917	-273.15	-21.2408	80.1664
280	0.0866883	1.3999	-273.15	-21.2408	80.2082
281	0.086696	1.40059	-273.15	-21.24	80.2479
282	0.0867411	1.40146	-273.15	-21.2355	80.2976
283	0.0867224	1.40209	-273.15	-21.2374	80.3341
284	0.0867153	1.4029	-273.15	-21.2381	80.3803
285	0.0867153	1.40327	-273.15	-21.2381	80.4016
286	0.0867355	1.404	-273.15	-21.2361	80.4436
287	0.0867655	1.40523	-273.15	-21.2331	80.5137
288	0.0867656	1.40594	-273.15	-21.2331	80.5545
289	0.0867968	1.4069	-273.15	-21.2299	80.6095
290	0.0868034	1.40776	-273.15	-21.2293	80.6586
291	0.0868127	1.40878	-273.15	-21.2283	80.717
292	0.0868449	1.40974	-273.15	-21.2251	80.772
293	0.0868804	1.41067	-273.15	-21.2216	80.8254
294	0.0868991	1.41161	-273.15	-21.2197	80.8794
295	0.0869307	1.41285	-273.15	-21.2165	80.9504
296	0.086937	1.4134	-273.15	-21.2159	80.9818
297	0.0869407	1.41454	-273.15	-21.2155	81.0475
298	0.0869847	1.4153	-273.15	-21.2111	81.0905
299	0.0870157	1.41643	-273.15	-21.2081	81.1554
300	0.0870387	1.41752	-273.15	-21.2057	81.218
301	0.0870327	1.41851	-273.15	-21.2063	81.2747
302	0.0870867	1.41947	-273.15	-21.201	81.3296
303	0.0871146	1.41994	-273.15	-21.1982	81.3566
304	0.0871245	1.42102	-273.15	-21.1972	81.4187
305	0.0871419	1.42133	-273.15	-21.1955	81.4362
306	0.0871521	1.4223	-273.15	-21.1944	81.4917
307	0.0871599	1.42269	-273.15	-21.1937	81.5142
308	0.0871983	1.42312	-273.15	-21.1898	81.5389
309	0.0871805	1.42315	-273.15	-21.1916	81.5407
310	0.0871951	1.42349	-273.15	-21.1902	81.5599
311	0.0872058	1.42363	-273.15	-21.1891	81.5682
312	0.0872063	1.42354	-273.15	-21.189	81.5628
313	0.0872602	1.42386	-273.15	-21.1837	81.5814
314	0.0872246	1.42394	-273.15	-21.1872	81.5856
315	0.0872761	1.42432	-273.15	-21.1821	81.6078
316	0.0872854	1.42441	-273.15	-21.1812	81.6128
317	0.0873197	1.42464	-273.15	-21.1778	81.6261
318	0.0873249	1.42474	-273.15	-21.1772	81.6318
319	0.0873368	1.42513	-273.15	-21.1761	81.654
320	0.0873564	1.42519	-273.15	-21.1741	81.6573
321	0.0873703	1.42546	-273.15	-21.1727	81.6731
322	0.0873723	1.4257	-273.15	-21.1725	81.6864
323	0.087405	1.42593	-273.15	-21.1693	81.7001
324	0.0874088	1.42608	-273.15	-21.1689	81.7082
325	0.0874073	1.42612	-273.15	-21.1691	81.7108
326	0.0874082	1.42657	-273.15	-21.169	81.7364
327	0.0874092	1.42657	-273.15	-21.1689	81.7367
328	0.0874649	1.42665	-273.15	-21.1633	81.7411
329	0.0874395	1.42688	-273.15	-21.1658	81.7543
330	0.0874691	1.42694	-273.15	-21.1629	81.7579
331	0.087447	1.42721	-273.15	-21.1651	81.7732
332	0.0874793	1.42717	-273.15	-21.1619	81.7709
333	0.0874461	1.42694	-273.15	-21.1652	81.7579
334	0.0874525	1.42717	-273.15	-21.1646	81.7708
335	0.0874534	1.42717	-273.15	-21.1645	81.7705
336	0.087461	1.42731	-273.15	-21.1637	81.779
337	0.087455	1.42725	-273.15	-21.1643	81.7757
338	0.0874612	1.42727	-273.15	-21.1637	81.7767
339	0.0874496	1.42718	-273.15	-21.1648	81.7713
340	0.0874421	1.42707	-273.15	-21.1656	81.765
341	0.0874225	1.42712	-273.15	-21.1675	81.7682
342	0.0874353	1.427	-273.15	-21.1663	81.761
343	0.0874409	1.42724	-273.15	-21.1657	81.7748
344	0.0874279	1.42695	-273.15	-21.167	81.7583
345	0.0874488	1.42736	-273.15	-21.1649	81.7819
346	0.0874414	1.42697	-273.15	-21.1657	81.7592
347	0.0874546	1.42726	-273.15	-21.1643	81.776
348	0.0874238	1.42688	-273.15	-21.1674	81.7544
349	0.0874256	1.42699	-273.15	-21.1672	81.7604
350	0.0874341	1.42707	-273.15	-21.1664	81.7652
351	0.0874045	1.42728	-273.15	-21.1693	81.7769
352	0.0874474	1.4271	-273.15	-21.1651	81.767
353	0.0874576	1.42712	-273.15	-21.1641	81.7678
354	0.0874607	1.42712	-273.15	-21.1637	81.7682
355	0.0874067	1.42712	-273.15	-21.1691	81.7678
356	0.0874605	1.42708	-273.15	-21.1638	81.7654
357	0.0874507	1.42721	-273.15	-21.1647	81.7729
358	0.0874856	1.42738	-273.15	-21.1613	81.783
359	0.0874711	1.42718	-273.15	-21.1627	81.7716
360	0.0874782	1.42737	-273.15	-21.162	81.7825
361	0.0874708	1.42726	-273.15	-21.1627	81.7758
362	0.0874279	1.42709	-273.15	-21.167	81.7663
363	0.0874325	1.42731	-273.15	-21.1665	81.7787
364	0.0874683	1.42721	-273.15	-21.163	81.7729
365	0.0874723	1.42753	-273.15	-21.1626	81.7917
366	0.0874728	1.42734	-273.15	-21.1625	81.7804
367	0.0874604	1.42756	-273.15	-21.1638	81.7932
368	0.0874692	1.42725	-273.15	-21.1629	81.7754
369	0.0874945	1.42741	-273.15	-21.1604	81.7843
370	0.0874634	1.4271	-273.15	-21.1635	81.767
371	0.0874778	1.42725	-273.15	-21.162	81.7753
372	0.0874751	1.42728	-273.15	-21.1623	81.7769
373	0.0874702	1.42754	-273.15	-21.1628	81.792
374	0.0874723	1.42758	-273.15	-21.1626	81.794
375	0.0874945	1.42748	-273.15	-21.1604	81.7884
376	0.0875146	1.42746	-273.15	-21.1584	81.7875
377	0.0874754	1.4274	-273.15	-21.1623	81.7839
378	0.0875036	1.42734	-273.15	-21.1595	81.7808
379	0.0875017	1.42748	-273.15	-21.1597	81.7888
380	0.087495	1.42753	-273.15	-21.1603	81.7914
381	0.087517	1.42757	-273.15	-21.1582	81.7937
382	0.0875388	1.42768	-273.15	-21.156	81.7999
383	0.0874942	1.42772	-273.15	-21.1604	81.8021
384	0.0875362	1.42753	-273.15	-21.1562	81.7913
385	0.087524	1.4275	-273.15	-21.1575	81.7896
386	0.0875421	1.42749	-273.15	-21.1557	81.7891
387	0.0875403	1.42766	-273.15	-21.1558	81.7991
388	0.087543	1.42758	-273.15	-21.1556	81.794
389	0.0875579	1.42778	-273.15	-21.1541	81.806
390	0.0875332	1.42771	-273.15	-21.1565	81.802
391	0.0875645	1.42779	-273.15	-21.1534	81.8065
392	0.0875555	1.42739	-273.15	-21.1543	81.7837
393	0.0875421	1.42763	-273.15	-21.1557	81.7974
394	0.0875515	1.42755	-273.15	-21.1547	81.7926
395	0.087569	1.4279	-273.15	-21.153	81.8125
396	0.0875661	1.42769	-273.15	-21.1533	81.8004
397	0.0875672	1.42796	-273.15	-21.1532	81.8163
398	0.0875685	1.42777	-273.15	-21.153	81.8051
399	0.0875804	1.42763	-273.15	-21.1519	81.7973
400	0.0875837	1.42755	-273.15	-21.1515	81.7925
401	0.0875937	1.42777	-273.15	-21.1505	81.8054
402	0.0875648	1.42781	-273.15	-21.1534	81.8075
403	0.0875962	1.42786	-273.15	-21.1503	81.8101
404	0.087612	1.42781	-273.15	-21.1487	81.8076
405	0.0876328	1.42769	-273.15	-21.1467	81.8004
406	0.0875912	1.42751	-273.15	-21.1508	81.7902
407	0.0875889	1.42749	-273.15	-21.151	81.7893
408	0.0876017	1.42757	-273.15	-21.1497	81.7936
409	0.0875865	1.42766	-273.15	-21.1513	81.7987
410	0.0876288	1.42779	-273.15	-21.1471	81.8062
411	0.0875962	1.4278	-273.15	-21.1503	81.8067
412	0.0876113	1.42763	-273.15	-21.1488	81.797
413	0.0876056	1.42769	-273.15	-21.1494	81.8004
414	0.087597	1.42775	-273.15	-21.1502	81.8038
415	0.0876429	1.4276	-273.15	-21.1457	81.7953
416	0.0876359	1.42786	-273.15	-21.1464	81.8102
417	0.0876262	1.42796	-273.15	-21.1473	81.8163
418	0.0876433	1.42784	-273.15	-21.1456	81.809
419	0.0876612	1.42778	-273.15	-21.1438	81.8058
420	0.0876685	1.42781	-273.15	-21.1431	81.8077
421	0.0876752	1.42806	-273.15	-21.1425	81.8217
422	0.0876518	1.42775	-273.15	-21.1448	81.8038
423	0.087677	1.42803	-273.15	-21.1423	81.82
424	0.0876612	1.4279	-273.15	-21.1439	81.8126
425	0.0876794	1.42796	-273.15	-21.1421	81.8162
426	0.087707	1.42788	-273.15	-21.1393	81.8117
427	0.0876894	1.42791	-273.15	-21.1411	81.8131
428	0.0876704	1.42778	-273.15	-21.1429	81.806
429	0.0877132	1.42778	-273.15	-21.1387	81.8057
430	0.0877132	1.42806	-273.15	-21.1387	81.8218
431	0.0877042	1.42793	-273.15	-21.1396	81.8142
432	0.0877486	1.42804	-273.15	-21.1352	81.8207
433	0.0877009	1.4281	-273.15	-21.1399	81.824
434	0.087735	1.42821	-273.15	-21.1365	81.8305
435	0.0877282	1.42806	-273.15	-21.1372	81.8219
436	0.087721	1.42779	-273.15	-21.1379	81.8066
437	0.0877242	1.42808	-273.15	-21.1376	81.8229
438	0.0877379	1.42797	-273.15	-21.1363	81.8168
439	0.0877515	1.42821	-273.15	-21.1349	81.8305
440	0.0877401	1.42797	-273.15	-21.136	81.8169
441	0.0877723	1.42806	-273.15	-21.1329	81.8218
442	0.0877445	1.42812	-273.15	-21.1356	81.825
443	0.087738	1.42808	-273.15	-21.1362	81.8232
444	0.0877778	1.42818	-273.15	-21.1323	81.8289
445	0.0877854	1.42817	-273.15	-21.1316	81.8282
446	0.0877692	1.42824	-273.15	-21.1332	81.832
447	0.0878156	1.42818	-273.15	-21.1286	81.8289
448	0.0877876	1.42804	-273.15	-21.1313	81.8209
449	0.0878039	1.42804	-273.15	-21.1297	81.8207
450	0.0877947	1.42788	-273.15	-21.1306	81.8114
451	0.0877924	1.42807	-273.15	-21.1309	81.8222
452	0.0878089	1.42817	-273.15	-21.1292	81.8283
453	0.0878005	1.42802	-273.15	-21.1301	81.8192
454	0.0878412	1.42808	-273.15	-21.126	81.8228
455	0.0878363	1.42794	-273.15	-21.1265	81.815
456	0.0878505	1.42813	-273.15	-21.1251	81.8261
457	0.0878151	1.42801	-273.15	-21.1286	81.8188
458	0.0878328	1.42811	-273.15	-21.1269	81.8247
459	0.0878347	1.42796	-273.15	-21.1267	81.8161
460	0.0878756	1.42796	-273.15	-21.1226	81.8162
461	0.0878619	1.428	-273.15	-21.124	81.8185
462	0.0878558	1.42814	-273.15	-21.1246	81.8263
463	0.0878543	1.42818	-273.15	-21.1247	81.8286
464	0.0878586	1.428	-273.15	-21.1243	81.8182
465	0.0878842	1.42783	-273.15	-21.1218	81.8085
466	0.0878708	1.42809	-273.15	-21.1231	81.8238
467	0.0878987	1.42802	-273.15	-21.1204	81.8197
468	0.087896	1.42794	-273.15	-21.1206	81.8149
469	0.087888	1.42809	-273.15	-21.1214	81.8232
470	0.0878922	1.42808	-273.15	-21.121	81.8228
471	0.0879144	1.42819	-273.15	-21.1188	81.8292
472	0.0878974	1.42782	-273.15	-21.1205	81.8083
473	0.0879179	1.42791	-273.15	-21.1184	81.8134
474	0.0879099	1.42801	-273.15	-21.1192	81.8187
475	0.0879401	1.42773	-273.15	-21.1163	81.8028
476	0.0879264	1.42809	-273.15	-21.1176	81.8234
477	0.0879141	1.4282	-273.15	-21.1188	81.8301
478	0.0879631	1.42813	-273.15	-21.114	81.8258
479	0.087928	1.42791	-273.15	-21.1175	81.8131
480	0.0879499	1.42798	-273.15	-21.1153	81.817
481	0.0879549	1.42816	-273.15	-21.1148	81.8274
482	0.0880048	1.42809	-273.15	-21.1099	81.8232
483	0.0879455	1.42819	-273.15	-21.1157	81.8295
484	0.087967	1.42812	-273.15	-21.1136	81.8253
485	0.0880062	1.42811	-273.15	-21.1097	81.8244
486	0.0879493	1.42796	-273.15	-21.1153	81.8159
487	0.0879526	1.4282	-273.15	-21.115	81.8296
488	0.0879561	1.42806	-273.15	-21.1147	81.8216
489	0.0879934	1.42805	-273.15	-21.111	81.8211
490	0.0879919	1.4279	-273.15	-21.1111	81.8129
491	0.0879893	1.42814	-273.15	-21.1114	81.8262
492	0.0880033	1.42798	-273.15	-21.11	81.8172
493	0.0880224	1.42814	-273.15	-21.1081	81.8262
494	0.0880073	1.42782	-273.15	-21.1096	81.8078
495	0.0880061	1.42796	-273.15	-21.1097	81.816
496	0.0880241	1.42795	-273.15	-21.108	81.8156
497	0.0880378	1.42794	-273.15	-21.1066	81.815
498	0.0880351	1.42813	-273.15	-21.1069	81.826
499	0.0880533	1.42793	-273.15	-21.1051	81.8145
500	0.0880472	1.42795	-273.15	-21.1057	81.8157
501	0.0880492	1.42769	-273.15	-21.1055	81.8006
502	0.0880539	1.42793	-273.15	-21.105	81.8145
503	0.0880625	1.42778	-273.15	-21.1042	81.8059
504	0.0880718	1.42799	-273.15	-21.1033	81.8177
505	0.0880686	1.42791	-273.15	-21.1036	81.8133
506	0.0880671	1.428	-273.15	-21.1037	81.8185
507	0.0880715	1.42795	-273.15	-21.1033	81.8156
508	0.0880684	1.42795	-273.15	-21.1036	81.8153
509	0.0880403	1.4279	-273.15	-21.1064	81.8128
510	0.0880506	1.42819	-273.15	-21.1054	81.8294
511	0.0880697	1.42786	-273.15	-21.1035	81.8106
512	0.0880738	1.42792	-273.15	-21.1031	81.8138
513	0.0881179	1.42804	-273.15	-21.0987	81.8207
514	0.0880936	1.42792	-273.15	-21.1011	81.8137
515	0.0881138	1.42799	-273.15	-21.0991	81.8178
516	0.0880692	1.42782	-273.15	-21.1035	81.8078
517	0.0880913	1.42797	-273.15	-21.1013	81.8168
518	0.0881017	1.42773	-273.15	-21.1003	81.8031
519	0.0881365	1.4281	-273.15	-21.0969	81.8242
520	0.0880974	1.42792	-273.15	-21.1007	81.8136
521	0.0881555	1.42801	-273.15	-21.095	81.819
522	0.0881274	1.42796	-273.15	-21.0978	81.8159
523	0.0881178	1.42775	-273.15	-21.0987	81.8041
524	0.0881202	1.42783	-273.15	-21.0985	81.8087
525	0.0881285	1.42787	-273.15	-21.0977	81.8112
526	0.0881382	1.42789	-273.15	-21.0967	81.8118
527	0.0881377	1.42786	-273.15	-21.0968	81.8105
528	0.0881408	1.42811	-273.15	-21.0965	81.8247
529	0.0881278	1.42799	-273.15	-21.0977	81.8177
530	0.0881436	1.4281	-273.15	-21.0962	81.8242
531	0.0881058	1.42795	-273.15	-21.0999	81.8157
532	0.0881695	1.42802	-273.15	-21.0936	81.8192
533	0.0881774	1.42781	-273.15	-21.0929	81.8075
534	0.0881612	1.42791	-273.15	-21.0945	81.8133
535	0.0881872	1.42792	-273.15	-21.0919	81.8135
536	0.0881814	1.42784	-273.15	-21.0925	81.8091
537	0.0881825	1.42799	-273.15	-21.0924	81.8175
538	0.0881835	1.42764	-273.15	-21.0923	81.7975
539	0.0881967	1.42788	-273.15	-21.091	81.8116
540	0.0881922	1.42793	-273.15	-21.0914	81.8142
541	0.0882161	1.42798	-273.15	-21.089	81.8171
542	0.0881894	1.42782	-273.15	-21.0917	81.8081
543	0.0882339	1.42798	-273.15	-21.0873	81.8171
544	0.0882254	1.42777	-273.15	-21.0881	81.8054
545	0.0881898	1.42786	-273.15	-21.0916	81.8102
546	0.0882049	1.42772	-273.15	-21.0901	81.8023
547	0.0882186	1.42787	-273.15	-21.0888	81.8107
548	0.0882166	1.42773	-273.15	-21.089	81.8029
549	0.0882218	1.42792	-273.15	-21.0885	81.814
550	0.0882259	1.42795	-273.15	-21.0881	81.8153
551	0.0882427	1.42784	-273.15	-21.0864	81.8093
552	0.0882414	1.42796	-273.15	-21.0866	81.8162
553	0.0882083	1.4279	-273.15	-21.0898	81.8128
554	0.0882335	1.42792	-273.15	-21.0873	81.8136
555	0.0882431	1.42771	-273.15	-21.0864	81.802
556	0.0882675	1.42804	-273.15	-21.084	81.8205
557	0.0882515	1.4279	-273.15	-21.0856	81.8129
558	0.0882734	1.42805	-273.15	-21.0834	81.821
559	0.0882529	1.42793	-273.15	-21.0854	81.8146
560	0.0882459	1.42784	-273.15	-21.0861	81.8093
561	0.0882548	1.42786	-273.15	-21.0852	81.8101
562	0.0882556	1.42775	-273.15	-21.0852	81.8039
563	0.088278	1.42797	-273.15	-21.083	81.8165
564	0.0882717	1.42788	-273.15	-21.0836	81.8116
565	0.0882816	1.42793	-273.15	-21.0826	81.8145
566	0.0882999	1.42774	-273.15	-21.0808	81.8036
567	0.0882769	1.42768	-273.15	-21.0831	81.8003
568	0.0882838	1.42779	-273.15	-21.0824	81.8063
569	0.0883222	1.42785	-273.15	-21.0786	81.81
570	0.0882721	1.42782	-273.15	-21.0835	81.8079
571	0.0883109	1.42781	-273.15	-21.0797	81.8074
572	0.0882915	1.42785	-273.15	-21.0816	81.8097
573	0.0882862	1.42782	-273.15	-21.0821	81.8083
574	0.0883175	1.42788	-273.15	-21.0791	81.8116
575	0.088317	1.42764	-273.15	-21.0791	81.7975
576	0.088296	1.4279	-273.15	-21.0812	81.8129
577	0.0883042	1.42779	-273.15	-21.0804	81.8066
578	0.0883279	1.42778	-273.15	-21.078	81.8055
579	0.0883214	1.42773	-273.15	-21.0787	81.8032
580	0.088316	1.42791	-273.15	-21.0792	81.8134
581	0.0883215	1.42788	-273.15	-21.0787	81.8117
582	0.0883281	1.42776	-273.15	-21.078	81.8045
583	0.0883204	1.42784	-273.15	-21.0788	81.809
584	0.0883314	1.42775	-273.15	-21.0777	81.8042
585	0.0883272	1.42775	-273.15	-21.0781	81.8038
586	0.0883224	1.42781	-273.15	-21.0786	81.8074
587	0.0883388	1.42798	-273.15	-21.077	81.8175
588	0.0883433	1.4278	-273.15	-21.0765	81.8071
589	0.0883686	1.42789	-273.15	-21.074	81.8118
590	0.0883527	1.42747	-273.15	-21.0756	81.7879
591	0.0883507	1.42786	-273.15	-21.0758	81.8102
592	0.0883504	1.42771	-273.15	-21.0758	81.8017
593	0.0883413	1.42785	-273.15	-21.0767	81.8095
594	0.0883661	1.42773	-273.15	-21.0743	81.8028
595	0.0883806	1.42789	-273.15	-21.0729	81.8121
596	0.0883711	1.42766	-273.15	-21.0738	81.7992
597	0.0883536	1.4276	-273.15	-21.0755	81.7953
598	0.0883667	1.42753	-273.15	-21.0742	81.7914
599	0.0883638	1.42759	-273.15	-21.0745	81.7947
600	0.088386	1.42774	-273.15	-21.0723	81.8032
601	0.0883641	1.42778	-273.15	-21.0745	81.8059
602	0.0883868	1.42782	-273.15	-21.0722	81.8081
603	0.0883879	1.42763	-273.15	-21.0721	81.7974
604	0.0883712	1.42753	-273.15	-21.0738	81.7916
605	0.0883584	1.42761	-273.15	-21.075	81.796
606	0.0883758	1.42772	-273.15	-21.0733	81.8026
607	0.0883635	1.4275	-273.15	-21.0745	81.7896
608	0.0884136	1.42762	-273.15	-21.0696	81.7964
609	0.0883967	1.42749	-273.15	-21.0713	81.7892
610	0.0884021	1.42751	-273.15	-21.0707	81.7903
611	0.0883811	1.42758	-273.15	-21.0728	81.7945
612	0.088385	1.42734	-273.15	-21.0724	81.7805
613	0.0883866	1.42747	-273.15	-21.0723	81.7878
614	0.0884018	1.42732	-273.15	-21.0708	81.7794
615	0.0884171	1.42759	-273.15	-21.0693	81.7946
616	0.0884117	1.42737	-273.15	-21.0698	81.7821
617	0.088412	1.42759	-273.15	-21.0698	81.7949
618	0.088397	1.42756	-273.15	-21.0712	81.7934
619	0.0884008	1.42758	-273.15	-21.0709	81.7945
620	0.0884336	1.42727	-273.15	-21.0677	81.7763
621	0.0884107	1.42728	-273.15	-21.0699	81.7773
622	0.0884317	1.42733	-273.15	-21.0678	81.7798
623	0.0884216	1.4273	-273.15	-21.0688	81.7783
624	0.0882073	1.42523	-273.15	-21.0899	81.6596
625	0.0882216	1.42529	-273.15	-21.0885	81.6633
626	0.0882094	1.4248	-273.15	-21.0897	81.6351
627	0.088235	1.42466	-273.15	-21.0872	81.6268
628	0.088231	1.42465	-273.15	-21.0876	81.6265
629	0.0882042	1.42466	-273.15	-21.0902	81.6267
630	0.0882281	1.42447	-273.15	-21.0879	81.6159
631	0.0882301	1.4245	-273.15	-21.0877	81.6181
632	0.0882025	1.42456	-273.15	-21.0904	81.6212
633	0.0882196	1.42428	-273.15	-21.0887	81.6054
634	0.0882055	1.42447	-273.15	-21.0901	81.6159
635	0.0882197	1.42424	-273.15	-21.0887	81.6028
636	0.0881967	1.42442	-273.15	-21.091	81.6131
637	0.0882017	1.42435	-273.15	-21.0905	81.6094
638	0.0882149	1.42433	-273.15	-21.0892	81.6082
639	0.0882013	1.42429	-273.15	-21.0905	81.606
640	0.0882409	1.42423	-273.15	-21.0866	81.6023
641	0.0882206	1.42421	-273.15	-21.0886	81.6014
642	0.0882258	1.42412	-273.15	-21.0881	81.5958
643	0.0882162	1.42418	-273.15	-21.089	81.5996
644	0.0882155	1.42425	-273.15	-21.0891	81.6036
645	0.0882237	1.42442	-273.15	-21.0883	81.6133
646	0.0882307	1.42432	-273.15	-21.0876	81.6076
647	0.0882505	1.42438	-273.15	-21.0857	81.611
648	0.0882355	1.4242	-273.15	-21.0871	81.6004
649	0.0882324	1.42443	-273.15	-21.0874	81.614
650	0.0882428	1.42423	-273.15	-21.0864	81.6022
651	0.0882692	1.42415	-273.15	-21.0838	81.5978
652	0.0882555	1.42423	-273.15	-21.0852	81.6025
653	0.0882473	1.42397	-273.15	-21.086	81.5874
654	0.0882456	1.42412	-273.15	-21.0861	81.596
655	0.0882266	1.42396	-273.15	-21.088	81.5866
656	0.0882607	1.42407	-273.15	-21.0847	81.5931
657	0.0882806	1.42394	-273.15	-21.0827	81.5858
658	0.0882615	1.42405	-273.15	-21.0846	81.5919
659	0.088246	1.42401	-273.15	-21.0861	81.59
660	0.0882529	1.42405	-273.15	-21.0854	81.5918
661	0.0882641	1.42383	-273.15	-21.0843	81.5794
662	0.0882604	1.42404	-273.15	-21.0847	81.5915
663	0.0882634	1.42387	-273.15	-21.0844	81.5817
664	0.088281	1.42391	-273.15	-21.0827	81.5843
665	0.0882341	1.42396	-273.15	-21.0873	81.5868
666	0.0882675	1.42379	-273.15	-21.084	81.5774
667	0.0882794	1.42383	-273.15	-21.0828	81.5792
668	0.0882716	1.42384	-273.15	-21.0836	81.5803
669	0.0882845	1.42387	-273.15	-21.0823	81.5815
670	0.0882575	1.42388	-273.15	-21.085	81.5823
671	0.0882876	1.424	-273.15	-21.082	81.5892
672	0.0882876	1.42378	-273.15	-21.082	81.5767
673	0.0882859	1.42385	-273.15	-21.0822	81.5804
674	0.0883067	1.42379	-273.15	-21.0801	81.5774
675	0.0883036	1.42385	-273.15	-21.0804	81.5808
676	0.0882862	1.42374	-273.15	-21.0821	81.5745
677	0.0883103	1.42366	-273.15	-21.0798	81.5697
678	0.0883079	1.42371	-273.15	-21.08	81.5723
679	0.0883166	1.4236	-273.15	-21.0791	81.566
680	0.0882993	1.42364	-273.15	-21.0809	81.5685
681	0.0883394	1.42358	-273.15	-21.0769	81.5653
682	0.0883304	1.42364	-273.15	-21.0778	81.5688
683	0.0883156	1.42351	-273.15	-21.0792	81.5612
684	0.0883111	1.42366	-273.15	-21.0797	81.5699
685	0.0883086	1.42366	-273.15	-21.0799	81.5698
686	0.0883575	1.42349	-273.15	-21.0751	81.5603
687	0.0883396	1.42351	-273.15	-21.0769	81.5611
688	0.0883618	1.4236	-273.15	-21.0747	81.5663
689	0.0883205	1.4236	-273.15	-21.0788	81.5662
690	0.0883502	1.42349	-273.15	-21.0758	81.5602
691	0.088354	1.42344	-273.15	-21.0755	81.5572
692	0.0883409	1.42345	-273.15	-21.0768	81.5574
693	0.0883757	1.42343	-273.15	-21.0733	81.5565
694	0.0883412	1.42341	-273.15	-21.0767	81.5553
695	0.0883576	1.42329	-273.15	-21.0751	81.5485
696	0.0883483	1.42326	-273.15	-21.076	81.5468
697	0.0883793	1.4233	-273.15	-21.073	81.5489
698	0.0883568	1.42315	-273.15	-21.0752	81.5402
699	0.0883714	1.42335	-273.15	-21.0738	81.5519
700	0.0883708	1.42312	-273.15	-21.0738	81.5389
701	0.0883786	1.42325	-273.15	-21.0731	81.546
702	0.0883719	1.42322	-273.15	-21.0737	81.5446
703	0.0883908	1.42317	-273.15	-21.0719	81.5414
704	0.0883874	1.42318	-273.15	-21.0722	81.5423
705	0.0883805	1.42301	-273.15	-21.0729	81.5324
706	0.0883761	1.42315	-273.15	-21.0733	81.5404
707	0.0883961	1.423	-273.15	-21.0713	81.5318
708	0.0883892	1.42313	-273.15	-21.072	81.5392
709	0.0884022	1.42305	-273.15	-21.0707	81.535
710	0.0884133	1.42303	-273.15	-21.0696	81.5336
711	0.0884369	1.42292	-273.15	-21.0673	81.5271
712	0.0883831	1.42321	-273.15	-21.0726	81.5441
713	0.088419	1.42297	-273.15	-21.0691	81.53
714	0.0884358	1.42302	-273.15	-21.0674	81.5332
715	0.0884303	1.42295	-273.15	-21.068	81.5293
716	0.088421	1.42305	-273.15	-21.0689	81.5347
717	0.0884427	1.42305	-273.15	-21.0668	81.5346
718	0.0884131	1.42301	-273.15	-21.0697	81.5325
719	0.0884634	1.42286	-273.15	-21.0647	81.5236
720	0.0884648	1.42282	-273.15	-21.0646	81.5214
721	0.0884559	1.42297	-273.15	-21.0655	81.5299
722	0.0884818	1.42286	-273.15	-21.0629	81.5238
723	0.088481	1.42292	-273.15	-21.063	81.5274
724	0.0884781	1.42282	-273.15	-21.0633	81.5216
725	0.0884585	1.42296	-273.15	-21.0652	81.5298
726	0.0884813	1.42285	-273.15	-21.063	81.5231
727	0.0885183	1.42287	-273.15	-21.0593	81.5242
728	0.0885151	1.42278	-273.15	-21.0597	81.5192
729	0.0884869	1.42291	-273.15	-21.0624	81.5266
730	0.0885129	1.4229	-273.15	-21.0599	81.5264
731	0.0885146	1.42288	-273.15	-21.0597	81.5248
732	0.088495	1.42299	-273.15	-21.0616	81.5316
733	0.0884998	1.42278	-273.15	-21.0612	81.5193
734	0.0885292	1.42294	-273.15	-21.0583	81.5284
735	0.0885008	1.42291	-273.15	-21.0611	81.5267
736	0.0885057	1.42297	-273.15	-21.0606	81.5301
737	0.0885209	1.42281	-273.15	-21.0591	81.5212
738	0.0885227	1.42298	-273.15	-21.0589	81.5305
739	0.0885266	1.42276	-273.15	-21.0585	81.518
740	0.0885159	1.4228	-273.15	-21.0596	81.5205
741	0.0885278	1.4227	-273.15	-21.0584	81.5149
742	0.0884948	1.42274	-273.15	-21.0616	81.5171
743	0.0884846	1.42273	-273.15	-21.0626	81.5164
744	0.0885064	1.42232	-273.15	-21.0605	81.4928
745	0.08848	1.42237	-273.15	-21.0631	81.4955
746	0.0884782	1.42206	-273.15	-21.0633	81.4782
747	0.0884478	1.42212	-273.15	-21.0663	81.4815
748	0.0884478	1.42179	-273.15	-21.0663	81.4625
749	0.0884558	1.42152	-273.15	-21.0655	81.4468
750	0.0884388	1.42128	-273.15	-21.0671	81.4332
751	0.0884514	1.42098	-273.15	-21.0659	81.416
752	0.0884322	1.42077	-273.15	-21.0678	81.4038
753	0.0884625	1.42043	-273.15	-21.0648	81.3845
754	0.0884258	1.42012	-273.15	-21.0684	81.3669
755	0.0884151	1.41991	-273.15	-21.0695	81.3549
756	0.0884261	1.41983	-273.15	-21.0684	81.3503
757	0.0884148	1.41953	-273.15	-21.0695	81.3332
758	0.0884356	1.41937	-273.15	-21.0675	81.324
759	0.0884354	1.41912	-273.15	-21.0675	81.3096
760	0.0884264	1.41912	-273.15	-21.0684	81.3099
761	0.0883743	1.41898	-273.15	-21.0735	81.3016
762	0.0884017	1.41872	-273.15	-21.0708	81.2867
763	0.0883539	1.41879	-273.15	-21.0755	81.2908
764	0.0883523	1.41854	-273.15	-21.0756	81.2766
765	0.0883101	1.41844	-273.15	-21.0798	81.2709
766	0.0883149	1.41814	-273.15	-21.0793	81.2537
767	0.0883015	1.41791	-273.15	-21.0806	81.2404
768	0.0882607	1.41769	-273.15	-21.0847	81.2275
769	0.0882653	1.41755	-273.15	-21.0842	81.2195
770	0.0882455	1.41714	-273.15	-21.0861	81.1962
771	0.0882159	1.41738	-273.15	-21.0891	81.2101
772	0.0882072	1.4168	-273.15	-21.0899	81.1768
773	0.088232	1.41648	-273.15	-21.0875	81.1586
774	0.0881953	1.41615	-273.15	-21.0911	81.1394
775	0.0882021	1.416	-273.15	-21.0904	81.1307
776	0.0881867	1.41565	-273.15	-21.0919	81.1109
777	0.0881824	1.41569	-273.15	-21.0924	81.1133
778	0.0881501	1.4155	-273.15	-21.0955	81.1021
779	0.0881784	1.41542	-273.15	-21.0928	81.0974
780	0.0881739	1.41509	-273.15	-21.0932	81.0785
781	0.0881674	1.415	-273.15	-21.0938	81.0733
782	0.088148	1.41479	-273.15	-21.0958	81.0614
783	0.0881574	1.41497	-273.15	-21.0948	81.0716
784	0.0881481	1.41484	-273.15	-21.0957	81.0642
785	0.0881588	1.41475	-273.15	-21.0947	81.0592
786	0.0881393	1.41476	-273.15	-21.0966	81.0598
787	0.0881287	1.41468	-273.15	-21.0977	81.055
788	0.0881277	1.41456	-273.15	-21.0978	81.0484
789	0.0881118	1.41455	-273.15	-21.0993	81.0476
790	0.0881182	1.41461	-273.15	-21.0987	81.0515
791	0.0880977	1.41433	-273.15	-21.1007	81.0349
792	0.0881021	1.41444	-273.15	-21.1003	81.0415
793	0.0880735	1.41455	-273.15	-21.1031	81.0475
794	0.0880808	1.41436	-273.15	-21.1024	81.0368
795	0.088077	1.41424	-273.15	-21.1028	81.0302
796	0.0880379	1.41417	-273.15	-21.1066	81.0257
797	0.0880479	1.41414	-273.15	-21.1056	81.0241
798	0.0880608	1.41394	-273.15	-21.1043	81.0126
799	0.0880402	1.41401	-273.15	-21.1064	81.0169
800	0.0880337	1.41391	-273.15	-21.107	81.0108
801	0.088035	1.41389	-273.15	-21.1069	81.0101
802	0.0880173	1.4138	-273.15	-21.1086	81.0048
803	0.0880314	1.41391	-273.15	-21.1072	81.0111
804	0.0880033	1.41377	-273.15	-21.11	81.0029
805	0.088036	1.41379	-273.15	-21.1068	81.0042
806	0.0879984	1.4137	-273.15	-21.1105	80.9992
807	0.088009	1.41363	-273.15	-21.1095	80.9953
808	0.0880021	1.41349	-273.15	-21.1101	80.9867
809	0.0879712	1.41365	-273.15	-21.1132	80.9964
810	0.0879942	1.41356	-273.15	-21.1109	80.9913
811	0.0879748	1.41342	-273.15	-21.1128	80.9828
812	0.087952	1.41352	-273.15	-21.1151	80.989
813	0.0879615	1.41338	-273.15	-21.1141	80.9809
814	0.0879388	1.41366	-273.15	-21.1164	80.9965
815	0.0879355	1.41336	-273.15	-21.1167	80.9798
816	0.0879562	1.41342	-273.15	-21.1147	80.9832
817	0.08792	1.41352	-273.15	-21.1183	80.9885
818	0.087928	1.41353	-273.15	-21.1175	80.9894
819	0.0879131	1.41346	-273.15	-21.1189	80.9851
820	0.0879296	1.41355	-273.15	-21.1173	80.9906
821	0.0878967	1.4134	-273.15	-21.1205	80.9818
822	0.0879114	1.41335	-273.15	-21.1191	80.9788
823	0.0878932	1.41339	-273.15	-21.1209	80.9815
824	0.0878878	1.41333	-273.15	-21.1214	80.9778
825	0.0878893	1.41319	-273.15	-21.1213	80.9699
826	0.0878813	1.41335	-273.15	-21.1221	80.9791
827	0.0878718	1.41335	-273.15	-21.123	80.979
828	0.0878585	1.41337	-273.15	-21.1243	80.98
829	0.0878655	1.41334	-273.15	-21.1236	80.9784
830	0.0878402	1.41325	-273.15	-21.1261	80.973
831	0.08785	1.41341	-273.15	-21.1252	80.9825
832	0.0878354	1.41332	-273.15	-21.1266	80.9774
833	0.0878377	1.41314	-273.15	-21.1264	80.9671
834	0.087836	1.41324	-273.15	-21.1265	80.9727
835	0.0878179	1.413	-273.15	-21.1283	80.9588
836	0.0878041	1.4131	-273.15	-21.1297	80.9647
837	0.0878206	1.41305	-273.15	-21.1281	80.9619
838	0.0877851	1.41311	-273.15	-21.1316	80.9655
839	0.0877719	1.41313	-273.15	-21.1329	80.9662
840	0.0877889	1.41312	-273.15	-21.1312	80.9659
841	0.0877716	1.41296	-273.15	-21.1329	80.9566
842	0.0877549	1.41328	-273.15	-21.1346	80.9752
843	0.0877563	1.4132	-273.15	-21.1344	80.9705
844	0.0877764	1.41308	-273.15	-21.1324	80.9633
845	0.0877793	1.41288	-273.15	-21.1322	80.9522
846	0.0877552	1.41297	-273.15	-21.1345	80.957
847	0.0877744	1.41287	-273.15	-21.1326	80.9517
848	0.0877274	1.41295	-273.15	-21.1373	80.9563
849	0.087777	1.41272	-273.15	-21.1324	80.943
850	0.0877292	1.4129	-273.15	-21.1371	80.9533
851	0.0877355	1.41288	-273.15	-21.1365	80.9519
852	0.0877403	1.41277	-273.15	-21.136	80.9456
853	0.0877459	1.41272	-273.15	-21.1355	80.9428
854	0.0877182	1.41283	-273.15	-21.1382	80.9493
855	0.0877617	1.41291	-273.15	-21.1339	80.9537
856	0.0877175	1.41281	-273.15	-21.1383	80.9481
857	0.0877325	1.41288	-273.15	-21.1368	80.9518
858	0.087723	1.41275	-273.15	-21.1377	80.9445
859	0.0877181	1.41284	-273.15	-21.1382	80.9501
860	0.087723	1.41272	-273.15	-21.1377	80.943
861	0.0877176	1.41273	-273.15	-21.1383	80.9434
862	0.0877216	1.41279	-273.15	-21.1379	80.9468
863	0.0876981	1.4126	-273.15	-21.1402	80.9358
864	0.0877016	1.4127	-273.15	-21.1398	80.9417
865	0.0877301	1.41267	-273.15	-21.137	80.94
866	0.0877073	1.41266	-273.15	-21.1393	80.9395
867	0.0876976	1.41257	-273.15	-21.1402	80.9344
868	0.0877157	1.4127	-273.15	-21.1384	80.942
869	0.0877099	1.4125	-273.15	-21.139	80.9303
870	0.087719	1.41277	-273.15	-21.1381	80.9456
871	0.0876762	1.41263	-273.15	-21.1424	80.938
872	0.0877058	1.41237	-273.15	-21.1394	80.9231
873	0.0877148	1.41244	-273.15	-21.1385	80.9269
874	0.0876775	1.41249	-273.15	-21.1422	80.9295
875	0.0876793	1.41255	-273.15	-21.1421	80.9333
876	0.0876767	1.41258	-273.15	-21.1423	80.9352
877	0.0876842	1.41251	-273.15	-21.1416	80.9309
878	0.0876756	1.41241	-273.15	-21.1424	80.9254
879	0.0876668	1.41247	-273.15	-21.1433	80.9284
880	0.0876689	1.41249	-273.15	-21.1431	80.9296
881	0.0876941	1.41246	-273.15	-21.1406	80.9278
882	0.0876518	1.4125	-273.15	-21.1448	80.9303
883	0.0876512	1.41258	-273.15	-21.1448	80.9349
884	0.0876396	1.41252	-273.15	-21.146	80.9316
885	0.0876583	1.41253	-273.15	-21.1441	80.9319
886	0.0876565	1.41248	-273.15	-21.1443	80.9293
887	0.0876657	1.41234	-273.15	-21.1434	80.9214
888	0.0876186	1.41258	-273.15	-21.1481	80.9349
889	0.0876184	1.41262	-273.15	-21.1481	80.9372
890	0.0876241	1.41256	-273.15	-21.1475	80.9338
891	0.0876305	1.41253	-273.15	-21.1469	80.9321
892	0.0876267	1.4125	-273.15	-21.1473	80.9305
893	0.0876106	1.41261	-273.15	-21.1489	80.9368
894	0.0876341	1.41277	-273.15	-21.1465	80.9459
895	0.0876196	1.4126	-273.15	-21.148	80.9361
896	0.0876163	1.41257	-273.15	-21.1483	80.9344
897	0.0875942	1.41272	-273.15	-21.1505	80.943
898	0.0876114	1.41267	-273.15	-21.1488	80.9401
899	0.0876242	1.41271	-273.15	-21.1475	80.9422
900	0.0876195	1.41264	-273.15	-21.148	80.9385
901	0.0876052	1.41272	-273.15	-21.1494	80.943
902	0.0875923	1.41271	-273.15	-21.1507	80.9424
903	0.0876312	1.41266	-273.15	-21.1468	80.9393
904	0.0876192	1.41262	-273.15	-21.148	80.937
905	0.0876134	1.41264	-273.15	-21.1486	80.9385
906	0.0876135	1.41264	-273.15	-21.1486	80.9383
907	0.0875975	1.41269	-273.15	-21.1502	80.9412
908	0.0875973	1.41262	-273.15	-21.1502	80.9372
909	0.0875895	1.41286	-273.15	-21.151	80.9511
910	0.0876047	1.41272	-273.15	-21.1494	80.9427
911	0.0875827	1.41281	-273.15	-21.1516	80.9479
912	0.087595	1.41282	-273.15	-21.1504	80.9484
913	0.0875728	1.41274	-273.15	-21.1526	80.9438
914	0.0875956	1.41283	-273.15	-21.1504	80.9492
915	0.0876027	1.41261	-273.15	-21.1496	80.9365
916	0.0876028	1.41273	-273.15	-21.1496	80.9437
917	0.087565	1.41288	-273.15	-21.1534	80.9519
918	0.0876108	1.41278	-273.15	-21.1488	80.9462
919	0.0876115	1.41268	-273.15	-21.1488	80.9404
920	0.0876003	1.41279	-273.15	-21.1499	80.9467
921	0.0875924	1.41282	-273.15	-21.1507	80.9489
922	0.0875672	1.4128	-273.15	-21.1532	80.9474
923	0.0875868	1.41271	-273.15	-21.1512	80.9425
924	0.0875814	1.41285	-273.15	-21.1518	80.9505
925	0.0875924	1.41276	-273.15	-21.1507	80.9453
926	0.0875644	1.41286	-273.15	-21.1535	80.9509
927	0.087581	1.41282	-273.15	-21.1518	80.9485
928	0.0875833	1.41272	-273.15	-21.1516	80.9431
929	0.0875855	1.41267	-273.15	-21.1514	80.9398
930	0.0875734	1.41284	-273.15	-21.1526	80.9495
931	0.0875841	1.41291	-273.15	-21.1515	80.9541
932	0.0875832	1.41272	-273.15	-21.1516	80.9431
933	0.0875955	1.41274	-273.15	-21.1504	80.9438
934	0.0875536	1.41285	-273.15	-21.1545	80.9506
935	0.087574	1.41264	-273.15	-21.1525	80.9381
936	0.0875869	1.41269	-273.15	-21.1512	80.9413
937	0.0875697	1.41291	-273.15	-21.1529	80.954
938	0.0875865	1.41287	-273.15	-21.1513	80.9515
939	0.0875884	1.41273	-273.15	-21.1511	80.9436
940	0.0875846	1.41272	-273.15	-21.1514	80.9429
941	0.0875681	1.41272	-273.15	-21.1531	80.9428
942	0.0875909	1.41289	-273.15	-21.1508	80.9524
943	0.0875472	1.41287	-273.15	-21.1552	80.9517
944	0.0875876	1.41268	-273.15	-21.1511	80.9408
945	0.0875533	1.41282	-273.15	-21.1545	80.9489
946	0.0875957	1.41269	-273.15	-21.1503	80.9412
947	0.0875709	1.41266	-273.15	-21.1528	80.9393
948	0.0875604	1.4127	-273.15	-21.1538	80.9415
949	0.0875518	1.41292	-273.15	-21.1547	80.9542
950	0.0875621	1.41275	-273.15	-21.1537	80.9448
951	0.0875689	1.41261	-273.15	-21.153	80.9366
952	0.0875744	1.41272	-273.15	-21.1525	80.9428
953	0.087549	1.41289	-273.15	-21.155	80.9525
954	0.0875692	1.41259	-273.15	-21.153	80.9352
955	0.0875792	1.41276	-273.15	-21.152	80.945
956	0.087581	1.41272	-273.15	-21.1518	80.9431
957	0.0875541	1.41282	-273.15	-21.1545	80.9486
958	0.0875514	1.41264	-273.15	-21.1547	80.9386
959	0.0875705	1.4126	-273.15	-21.1528	80.9362
960	0.0875573	1.41266	-273.15	-21.1542	80.9394
961	0.0875341	1.41276	-273.15	-21.1565	80.945
962	0.0875246	1.41268	-273.15	-21.1574	80.9406
963	0.0875614	1.41259	-273.15	-21.1537	80.9353
964	0.0875419	1.41278	-273.15	-21.1557	80.9465
965	0.087555	1.41248	-273.15	-21.1544	80.9291
966	0.0875363	1.41265	-273.15	-21.1562	80.9388
967	0.087524	1.41256	-273.15	-21.1575	80.9336
968	0.0875463	1.41259	-273.15	-21.1552	80.9356
969	0.0875171	1.41254	-273.15	-21.1581	80.9325
970	0.0875229	1.41254	-273.15	-21.1576	80.9326
971	0.0875244	1.41238	-273.15	-21.1574	80.9232
972	0.0875304	1.41261	-273.15	-21.1568	80.9365
973	0.0875308	1.41253	-273.15	-21.1568	80.932
974	0.0875339	1.41268	-273.15	-21.1565	80.9404
975	0.0875321	1.41249	-273.15	-21.1567	80.9295
976	0.0875052	1.41248	-273.15	-21.1593	80.929
977	0.0875262	1.41236	-273.15	-21.1572	80.9223
978	0.0875012	1.4123	-273.15	-21.1597	80.919
979	0.0875026	1.41248	-273.15	-21.1596	80.9293
980	0.0875171	1.41234	-273.15	-21.1581	80.9213
981	0.0874958	1.41241	-273.15	-21.1603	80.925
982	0.0875033	1.4123	-273.15	-21.1595	80.9188
983	0.0875345	1.41224	-273.15	-21.1564	80.9154
984	0.0875009	1.4124	-273.15	-21.1598	80.9248
985	0.0875084	1.41236	-273.15	-21.159	80.9222
986	0.0875035	1.4121	-273.15	-21.1595	80.9075
987	0.0874936	1.41204	-273.15	-21.1605	80.9042
988	0.0874862	1.41226	-273.15	-21.1612	80.9167
989	0.0874866	1.41231	-273.15	-21.1612	80.9192
990	0.0874743	1.41231	-273.15	-21.1624	80.9192
991	0.0875007	1.41205	-273.15	-21.1598	80.9046
992	0.0874905	1.41227	-273.15	-21.1608	80.9169
993	0.0874785	1.41214	-273.15	-21.162	80.9099
994	0.0874729	1.41215	-273.15	-21.1625	80.9103
995	0.0874586	1.41222	-273.15	-21.1639	80.914
996	0.0875022	1.41211	-273.15	-21.1596	80.9081
997	0.0874784	1.41209	-273.15	-21.162	80.9067
998	0.0874763	1.4122	-273.15	-21.1622	80.913
999	0.0874687	1.41199	-273.15	-21.1629	80.901
1000	0.0874435	1.41209	-273.15	-21.1654	80.9066
1001	0.0874655	1.41191	-273.15	-21.1633	80.8967
1002	0.0874636	1.41208	-273.15	-21.1635	80.906
1003	0.087464	1.41206	-273.15	-21.1634	80.9048
1004	0.0874493	1.41197	-273.15	-21.1649	80.8999
1005	0.0874575	1.41203	-273.15	-21.1641	80.9031
1006	0.0874614	1.41187	-273.15	-21.1637	80.8944
1007	0.0874598	1.41187	-273.15	-21.1638	80.894
1008	0.0874523	1.41193	-273.15	-21.1646	80.8974
1009	0.0874713	1.41192	-273.15	-21.1627	80.897
1010	0.0874441	1.4119	-273.15	-21.1654	80.8962
1011	0.0874555	1.4118	-273.15	-21.1643	80.8901
1012	0.0874463	1.41175	-273.15	-21.1652	80.887
1013	0.0874602	1.41158	-273.15	-21.1638	80.8773
1014	0.0874579	1.41179	-273.15	-21.164	80.8899
1015	0.0874111	1.41184	-273.15	-21.1687	80.8925
1016	0.0874103	1.41186	-273.15	-21.1687	80.8935
1017	0.0874317	1.4118	-273.15	-21.1666	80.8901
1018	0.0874357	1.41176	-273.15	-21.1662	80.888
1019	0.0874241	1.41168	-273.15	-21.1674	80.8834
1020	0.0874205	1.41189	-273.15	-21.1677	80.8952
1021	0.0874166	1.41163	-273.15	-21.1681	80.8806
1022	0.0874465	1.41172	-273.15	-21.1652	80.8858
1023	0.0874108	1.41152	-273.15	-21.1687	80.874
1024	0.0874182	1.41159	-273.15	-21.168	80.878
1025	0.0874206	1.41166	-273.15	-21.1677	80.8822
1026	0.0874137	1.41158	-273.15	-21.1684	80.8774
1027	0.0874065	1.41166	-273.15	-21.1691	80.8824
1028	0.0874098	1.41146	-273.15	-21.1688	80.8706
1029	0.0874159	1.41151	-273.15	-21.1682	80.8733
1030	0.0873838	1.41182	-273.15	-21.1714	80.8916
1031	0.0874139	1.41169	-273.15	-21.1684	80.8841
1032	0.0874172	1.4115	-273.15	-21.1681	80.873
1033	0.0874354	1.41148	-273.15	-21.1663	80.8721
1034	0.0874017	1.41143	-273.15	-21.1696	80.8691
1035	0.0874107	1.41156	-273.15	-21.1687	80.8766
1036	0.0873905	1.41156	-273.15	-21.1707	80.8763
1037	0.0874066	1.41163	-273.15	-21.1691	80.8804
1038	0.0873883	1.41137	-273.15	-21.1709	80.8654
1039	0.0874136	1.41143	-273.15	-21.1684	80.8689
1040	0.0874117	1.41147	-273.15	-21.1686	80.8712
1041	0.0873886	1.4115	-273.15	-21.1709	80.8731
1042	0.0874122	1.41131	-273.15	-21.1686	80.8619
1043	0.0873985	1.41137	-273.15	-21.1699	80.8654
1044	0.0874046	1.41154	-273.15	-21.1693	80.8751
1045	0.0873881	1.41119	-273.15	-21.171	80.8552
1046	0.0873934	1.41155	-273.15	-21.1704	80.8758
1047	0.087377	1.4113	-273.15	-21.1721	80.8615
1048	0.0873955	1.41138	-273.15	-21.1702	80.8664
1049	0.0873757	1.41132	-273.15	-21.1722	80.8626
1050	0.0873998	1.41148	-273.15	-21.1698	80.8718
1051	0.0873655	1.41138	-273.15	-21.1732	80.8662
1052	0.087389	1.41111	-273.15	-21.1709	80.8509
1053	0.0873936	1.41109	-273.15	-21.1704	80.8495
1054	0.0873822	1.41107	-273.15	-21.1715	80.8484
1055	0.0873479	1.41137	-273.15	-21.1749	80.8653
1056	0.0873632	1.41119	-273.15	-21.1734	80.8554
1057	0.0873655	1.41122	-273.15	-21.1732	80.8569
1058	0.087346	1.41128	-273.15	-21.1751	80.8607
1059	0.0873472	1.4112	-273.15	-21.175	80.8558
1060	0.0873511	1.41124	-273.15	-21.1746	80.8579
1061	0.0873503	1.41119	-273.15	-21.1747	80.8554
1062	0.0873464	1.41125	-273.15	-21.1751	80.8589
1063	0.087353	1.41118	-273.15	-21.1744	80.8548
1064	0.0873372	1.41129	-273.15	-21.176	80.8608
1065	0.0873545	1.41103	-273.15	-21.1743	80.8463
1066	0.0873746	1.41114	-273.15	-21.1723	80.8523
1067	0.0873683	1.41111	-273.15	-21.1729	80.8506
1068	0.0873493	1.41115	-273.15	-21.1748	80.8527
1069	0.0873302	1.41116	-273.15	-21.1767	80.8535
1070	0.0873507	1.41117	-273.15	-21.1747	80.854
1071	0.0873609	1.41115	-273.15	-21.1737	80.8527
1072	0.0873514	1.41118	-273.15	-21.1746	80.8547
1073	0.0873271	1.41096	-273.15	-21.177	80.8419
1074	0.0873377	1.41109	-273.15	-21.176	80.8497
1075	0.0873388	1.41096	-273.15	-21.1759	80.8422
1076	0.0873672	1.41105	-273.15	-21.173	80.847
1077	0.087335	1.41107	-273.15	-21.1762	80.8481
1078	0.0873309	1.41095	-273.15	-21.1766	80.8416
1079	0.087327	1.41114	-273.15	-21.177	80.8525
1080	0.0873211	1.41097	-273.15	-21.1776	80.8425
1081	0.0873098	1.41105	-273.15	-21.1787	80.8472
1082	0.0873171	1.4108	-273.15	-21.178	80.8327
1083	0.0873459	1.41097	-273.15	-21.1752	80.8425
1084	0.0873318	1.4108	-273.15	-21.1766	80.8329
1085	0.0873039	1.41112	-273.15	-21.1793	80.8514
1086	0.087313	1.41088	-273.15	-21.1784	80.8372
1087	0.0873354	1.41099	-273.15	-21.1762	80.8436
1088	0.0872991	1.41083	-273.15	-21.1798	80.8345
1089	0.0873068	1.41076	-273.15	-21.179	80.8305
1090	0.0873323	1.41078	-273.15	-21.1765	80.8317
1091	0.0872902	1.41088	-273.15	-21.1807	80.8377
1092	0.0873015	1.41079	-273.15	-21.1796	80.8322
1093	0.08731	1.41091	-273.15	-21.1787	80.8389
1094	0.0873188	1.4109	-273.15	-21.1778	80.8386
1095	0.0872953	1.4109	-273.15	-21.1802	80.8388
1096	0.0873081	1.41078	-273.15	-21.1789	80.8316
1097	0.087304	1.41074	-273.15	-21.1793	80.8294
1098	0.0873033	1.41068	-273.15	-21.1794	80.826
1099	0.0872871	1.41078	-273.15	-21.181	80.8319
1100	0.0873053	1.41065	-273.15	-21.1792	80.8244
1101	0.0873	1.41058	-273.15	-21.1797	80.8203
1102	0.0873223	1.41077	-273.15	-21.1775	80.8312
1103	0.0873074	1.41061	-273.15	-21.179	80.822
1104	0.087287	1.41064	-273.15	-21.181	80.8235
1105	0.087286	1.41073	-273.15	-21.1811	80.8288
1106	0.0872995	1.41068	-273.15	-21.1798	80.826
1107	0.0872923	1.41073	-273.15	-21.1805	80.8288
1108	0.0872896	1.41055	-273.15	-21.1808	80.8183
1109	0.087288	1.41083	-273.15	-21.1809	80.8347
1110	0.0872695	1.41057	-273.15	-21.1827	80.8194
1111	0.0872954	1.41071	-273.15	-21.1802	80.8276
1112	0.0872844	1.41059	-273.15	-21.1813	80.821
1113	0.0873134	1.41064	-273.15	-21.1784	80.8237
1114	0.0872865	1.41064	-273.15	-21.1811	80.8236
1115	0.0872885	1.41054	-273.15	-21.1809	80.8177
1116	0.0872786	1.41061	-273.15	-21.1818	80.8218
1117	0.0872734	1.41058	-273.15	-21.1824	80.8203
1118	0.0872952	1.41055	-273.15	-21.1802	80.8183
1119	0.0872876	1.41071	-273.15	-21.1809	80.8278
1120	0.0872852	1.41072	-273.15	-21.1812	80.8284
1121	0.0872583	1.41065	-273.15	-21.1839	80.8245
1122	0.087257	1.41066	-273.15	-21.184	80.8246
1123	0.0872578	1.41062	-273.15	-21.1839	80.8225
1124	0.0872545	1.41068	-273.15	-21.1842	80.826
1125	0.0872676	1.41053	-273.15	-21.1829	80.8176
1126	0.0872764	1.41052	-273.15	-21.1821	80.8168
1127	0.0872645	1.41041	-273.15	-21.1832	80.8104
1128	0.0872697	1.41056	-273.15	-21.1827	80.819
1129	0.0872824	1.41042	-273.15	-21.1815	80.8111
1130	0.0872485	1.41055	-273.15	-21.1848	80.8183
1131	0.0872766	1.41048	-273.15	-21.182	80.8143
1132	0.0872805	1.41035	-273.15	-21.1817	80.8071
1133	0.0872695	1.4105	-273.15	-21.1827	80.8155
1134	0.0872466	1.4105	-273.15	-21.185	80.816
1135	0.0872758	1.41047	-273.15	-21.1821	80.8138
1136	0.0872454	1.41044	-273.15	-21.1852	80.8121
1137	0.0872535	1.41052	-273.15	-21.1843	80.8168
1138	0.0872685	1.41033	-273.15	-21.1828	80.8057
1139	0.0872704	1.41043	-273.15	-21.1827	80.8117
1140	0.0872235	1.41057	-273.15	-21.1873	80.8197
1141	0.0872721	1.41046	-273.15	-21.1825	80.8135
1142	0.0872413	1.41044	-273.15	-21.1856	80.812
1143	0.0872295	1.41048	-273.15	-21.1867	80.8147
1144	0.0872409	1.41048	-273.15	-21.1856	80.8144
1145	0.0872439	1.41041	-273.15	-21.1853	80.8108
1146	0.0872555	1.41026	-273.15	-21.1841	80.8019
1147	0.0872173	1.41037	-273.15	-21.188	80.8081
1148	0.0872664	1.41033	-273.15	-21.1831	80.8061
1149	0.0872316	1.41049	-273.15	-21.1865	80.8153
1150	0.0872432	1.41048	-273.15	-21.1854	80.8147
1151	0.0872523	1.41035	-273.15	-21.1845	80.8071
1152	0.0872527	1.41033	-273.15	-21.1844	80.8057
1153	0.0872409	1.41021	-273.15	-21.1856	80.7989
1154	0.0872532	1.4102	-273.15	-21.1844	80.7983
1155	0.0872436	1.41008	-273.15	-21.1853	80.7917
1156	0.0872221	1.41025	-273.15	-21.1875	80.8016
1157	0.0872472	1.41022	-273.15	-21.185	80.7995
1158	0.0872217	1.41033	-273.15	-21.1875	80.8057
1159	0.0872495	1.41018	-273.15	-21.1847	80.7975
1160	0.0872363	1.41013	-273.15	-21.1861	80.7948
1161	0.0872395	1.4101	-273.15	-21.1857	80.7931
1162	0.0872067	1.4103	-273.15	-21.189	80.804
1163	0.0872287	1.41007	-273.15	-21.1868	80.7911
1164	0.0872445	1.41003	-273.15	-21.1852	80.7886
1165	0.0872309	1.41027	-273.15	-21.1866	80.8025
1166	0.0872192	1.4101	-273.15	-21.1878	80.7928
1167	0.0872064	1.41022	-273.15	-21.189	80.7996
1168	0.0872092	1.41007	-273.15	-21.1888	80.7913
1169	0.0871945	1.41007	-273.15	-21.1902	80.7913
1170	0.0872267	1.41004	-273.15	-21.187	80.7894
1171	0.0871846	1.41013	-273.15	-21.1912	80.7947
1172	0.0872389	1.41003	-273.15	-21.1858	80.7889
1173	0.0871688	1.41013	-273.15	-21.1928	80.7944
1174	0.087213	1.41016	-273.15	-21.1884	80.7963
1175	0.0871888	1.41012	-273.15	-21.1908	80.7938
1176	0.0872363	1.41004	-273.15	-21.1861	80.7891
1177	0.0871983	1.40999	-273.15	-21.1898	80.7867
1178	0.0871979	1.41001	-273.15	-21.1899	80.7875
1179	0.087184	1.41006	-273.15	-21.1913	80.7907
1180	0.0872084	1.40997	-273.15	-21.1888	80.7856
1181	0.0872086	1.40988	-273.15	-21.1888	80.7803
1182	0.0872148	1.40978	-273.15	-21.1882	80.7742
1183	0.0871724	1.41001	-273.15	-21.1924	80.7876
1184	0.0872006	1.40977	-273.15	-21.1896	80.7738
1185	0.0871871	1.40987	-273.15	-21.191	80.7797
1186	0.0872071	1.40966	-273.15	-21.189	80.7674
1187	0.0871939	1.40996	-273.15	-21.1903	80.7848
1188	0.0871855	1.40974	-273.15	-21.1911	80.7719
1189	0.0871853	1.40992	-273.15	-21.1911	80.7822
1190	0.087187	1.40974	-273.15	-21.191	80.7723
1191	0.0871859	1.40983	-273.15	-21.1911	80.7776
1192	0.0871837	1.40973	-273.15	-21.1913	80.7715
1193	0.0871737	1.40983	-273.15	-21.1923	80.7775
1194	0.0871883	1.40983	-273.15	-21.1908	80.7772
1195	0.0871685	1.40982	-273.15	-21.1928	80.7764
1196	0.0871674	1.40986	-273.15	-21.1929	80.7787
1197	0.0871762	1.40965	-273.15	-21.192	80.7667
1198	0.0871614	1.40983	-273.15	-21.1935	80.7771
1199	0.087186	1.40959	-273.15	-21.1911	80.7634
1200	0.0871838	1.40949	-273.15	-21.1913	80.7578
1201	0.0871781	1.40956	-273.15	-21.1918	80.7617
1202	0.0871627	1.4098	-273.15	-21.1934	80.7758
