# Supplementary material for: Data of the quantification of the influence of DMSO concentration on the kinetic of interaction between TNFα and SPD304
Source: Data Brief. 2021 Nov 20;39:107610. doi: 10.1016/j.dib.2021.107610 (PMC8637341; doi:10.1016/j.dib.2021.107610)
Supplement: Supplementary file 1 [file mmc1.zip › Table-2.xlsx]

## Sheet: SAWC4-VB-MUDA-MHOH-EDC-NHS-TNFa
time (s)	Module	Phase (rad)	T(°C)	Module(dB)	Phase [°]
1	0.0514819	1.33551	-273.15	-25.7669	76.5193
2	0.0514776	1.33529	-273.15	-25.7676	76.5063
3	0.0514727	1.33521	-273.15	-25.7685	76.5017
4	0.0514818	1.33527	-273.15	-25.7669	76.5056
5	0.0514864	1.33536	-273.15	-25.7662	76.5104		SAW	:C4/VB/MUDA/MHOH/EDC/NHS/05-02-2019
6	0.0514804	1.33523	-273.15	-25.7672	76.5028					:
7	0.0514913	1.33537	-273.15	-25.7653	76.5112		operating frequency			:103.125MHz
8	0.0514896	1.33536	-273.15	-25.7656	76.5105
9	0.0514948	1.33535	-273.15	-25.7647	76.5096
10	0.0514917	1.3353	-273.15	-25.7653	76.5068
11	0.0515064	1.33542	-273.15	-25.7628	76.5136
12	0.0515028	1.33553	-273.15	-25.7634	76.5202
13	0.051509	1.33543	-273.15	-25.7623	76.5143		0s:	PBS
14	0.0515063	1.33557	-273.15	-25.7628	76.5225
15	0.0515212	1.33566	-273.15	-25.7603	76.5278		1327s:	0.5ml	of	[EDC/NHS]=[150mM/30mM]---->	[75mM/15mM]
16	0.0515206	1.33572	-273.15	-25.7604	76.5313		3250s:	rinsing with PBS
17	0.0515248	1.33564	-273.15	-25.7597	76.5268
18	0.0515283	1.33576	-273.15	-25.7591	76.5335		4275s:	PBS injection in eppendorf
19	0.0515263	1.33575	-273.15	-25.7594	76.5327
20	0.051533	1.3359	-273.15	-25.7583	76.5413		4676s:	100µl	of	[TNFa]=0.08mg/ml---->	0.01mg/ml
21	0.0515341	1.33594	-273.15	-25.7581	76.5434
22	0.0515368	1.33588	-273.15	-25.7576	76.5404		5827s:	rinsing with PBS
23	0.0515357	1.33598	-273.15	-25.7578	76.5458
24	0.0515382	1.33588	-273.15	-25.7574	76.5405
25	0.0515416	1.33608	-273.15	-25.7568	76.5518
26	0.0515463	1.33596	-273.15	-25.756	76.5448
27	0.0515367	1.33601	-273.15	-25.7577	76.5479
28	0.0515475	1.33616	-273.15	-25.7558	76.5562
29	0.0515417	1.33625	-273.15	-25.7568	76.5616
30	0.0515408	1.33602	-273.15	-25.757	76.5483
31	0.0515424	1.33594	-273.15	-25.7567	76.5434
32	0.0515431	1.33605	-273.15	-25.7566	76.5499
33	0.0515429	1.33608	-273.15	-25.7566	76.552
34	0.0515408	1.33599	-273.15	-25.757	76.5466
35	0.0515376	1.33607	-273.15	-25.7575	76.5509
36	0.0515374	1.3359	-273.15	-25.7575	76.5414
37	0.0515379	1.33592	-273.15	-25.7575	76.5426
38	0.0515411	1.33593	-273.15	-25.7569	76.5433
39	0.0515376	1.33582	-273.15	-25.7575	76.5368
40	0.0515358	1.33584	-273.15	-25.7578	76.5382
41	0.0515339	1.33579	-273.15	-25.7581	76.5353
42	0.0515313	1.33581	-273.15	-25.7586	76.5364
43	0.051529	1.33588	-273.15	-25.759	76.5401
44	0.0515352	1.33584	-273.15	-25.7579	76.5378
45	0.0515268	1.33577	-273.15	-25.7593	76.534
46	0.0515217	1.33575	-273.15	-25.7602	76.5327
47	0.0515159	1.33563	-273.15	-25.7612	76.5262
48	0.0515245	1.33575	-273.15	-25.7597	76.5329
49	0.0515253	1.33561	-273.15	-25.7596	76.525
50	0.0515229	1.33548	-273.15	-25.76	76.5173
51	0.0515263	1.33556	-273.15	-25.7594	76.522
52	0.0515241	1.33555	-273.15	-25.7598	76.5213
53	0.0515176	1.33567	-273.15	-25.7609	76.5281
54	0.0515173	1.33539	-273.15	-25.7609	76.5122
55	0.0515256	1.3355	-273.15	-25.7595	76.5188
56	0.0515172	1.33542	-273.15	-25.761	76.5138
57	0.0515181	1.33536	-273.15	-25.7608	76.5102
58	0.051519	1.33531	-273.15	-25.7607	76.5078
59	0.0515199	1.3354	-273.15	-25.7605	76.513
60	0.0515096	1.3354	-273.15	-25.7622	76.513
61	0.0515106	1.33532	-273.15	-25.7621	76.5084
62	0.0515122	1.3353	-273.15	-25.7618	76.5073
63	0.0515156	1.33544	-273.15	-25.7612	76.5154
64	0.0515126	1.33525	-273.15	-25.7617	76.5043
65	0.0515142	1.33539	-273.15	-25.7615	76.5123
66	0.0515088	1.3353	-273.15	-25.7624	76.5071
67	0.0515098	1.33523	-273.15	-25.7622	76.503
68	0.0515125	1.33527	-273.15	-25.7617	76.5053
69	0.0515135	1.33529	-273.15	-25.7616	76.5065
70	0.0515087	1.33508	-273.15	-25.7624	76.4942
71	0.0515089	1.33511	-273.15	-25.7624	76.4961
72	0.0514971	1.33526	-273.15	-25.7643	76.5048
73	0.0515067	1.33507	-273.15	-25.7627	76.494
74	0.0515057	1.33518	-273.15	-25.7629	76.5001
75	0.0515113	1.33508	-273.15	-25.7619	76.4946
76	0.0514951	1.3351	-273.15	-25.7647	76.4958
77	0.0515029	1.33507	-273.15	-25.7634	76.4939
78	0.0515032	1.33503	-273.15	-25.7633	76.4915
79	0.0515031	1.33498	-273.15	-25.7633	76.4887
80	0.0514996	1.33492	-273.15	-25.7639	76.4854
81	0.0514989	1.335	-273.15	-25.764	76.4902
82	0.0515016	1.33491	-273.15	-25.7636	76.4849
83	0.0514974	1.33504	-273.15	-25.7643	76.4921
84	0.0514966	1.33493	-273.15	-25.7644	76.4861
85	0.0514939	1.33486	-273.15	-25.7649	76.482
86	0.0514977	1.33487	-273.15	-25.7642	76.4822
87	0.0514968	1.33488	-273.15	-25.7644	76.483
88	0.0514929	1.33482	-273.15	-25.7651	76.4794
89	0.0514964	1.33473	-273.15	-25.7645	76.4745
90	0.0514941	1.33493	-273.15	-25.7648	76.4859
91	0.0514932	1.33481	-273.15	-25.765	76.4791
92	0.0514913	1.33468	-273.15	-25.7653	76.4714
93	0.0514943	1.33471	-273.15	-25.7648	76.4731
94	0.0514886	1.33471	-273.15	-25.7658	76.4735
95	0.0514995	1.3348	-273.15	-25.7639	76.4782
96	0.0514899	1.33466	-273.15	-25.7656	76.4706
97	0.0514898	1.33473	-273.15	-25.7656	76.4746
98	0.0514862	1.33468	-273.15	-25.7662	76.4713
99	0.0514935	1.3347	-273.15	-25.7649	76.4724
100	0.0514921	1.33475	-273.15	-25.7652	76.4758
101	0.0514891	1.33466	-273.15	-25.7657	76.4705
102	0.0514904	1.33485	-273.15	-25.7655	76.481
103	0.0514878	1.33474	-273.15	-25.7659	76.4751
104	0.0514895	1.3347	-273.15	-25.7656	76.4726
105	0.0514932	1.33487	-273.15	-25.765	76.4826
106	0.051487	1.33478	-273.15	-25.766	76.477
107	0.0514931	1.33487	-273.15	-25.765	76.4822
108	0.0514808	1.33475	-273.15	-25.7671	76.4757
109	0.051485	1.33471	-273.15	-25.7664	76.4732
110	0.0514872	1.33466	-273.15	-25.766	76.4703
111	0.0514832	1.33453	-273.15	-25.7667	76.4631
112	0.0514827	1.33458	-273.15	-25.7668	76.4659
113	0.0514915	1.33465	-273.15	-25.7653	76.4699
114	0.0514814	1.33467	-273.15	-25.767	76.471
115	0.0514846	1.33471	-273.15	-25.7664	76.4732
116	0.0514804	1.33469	-273.15	-25.7672	76.472
117	0.0514799	1.33475	-273.15	-25.7672	76.4753
118	0.0514766	1.33461	-273.15	-25.7678	76.4677
119	0.0514861	1.3346	-273.15	-25.7662	76.4671
120	0.0514741	1.33457	-273.15	-25.7682	76.465
121	0.051208	1.32682	-273.15	-25.8133	76.021
122	0.0496319	1.27583	-273.15	-26.0848	73.0997
123	0.0480209	1.22872	-273.15	-26.3714	70.4002
124	0.0472018	1.20333	-273.15	-26.5208	68.9457
125	0.0469458	1.19341	-273.15	-26.5681	68.3772
126	0.0467637	1.18938	-273.15	-26.6018	68.1463
127	0.0465603	1.18511	-273.15	-26.6397	67.9016
128	0.0466201	1.18731	-273.15	-26.6285	68.0279
129	0.0467517	1.19167	-273.15	-26.6041	68.2775
130	0.0469254	1.19764	-273.15	-26.5718	68.6199
131	0.047135	1.20467	-273.15	-26.5331	69.0223
132	0.0473386	1.21107	-273.15	-26.4957	69.389
133	0.0475264	1.21748	-273.15	-26.4613	69.7562
134	0.0477021	1.22326	-273.15	-26.4293	70.0877
135	0.0478502	1.22846	-273.15	-26.4023	70.3859
136	0.0480132	1.23353	-273.15	-26.3728	70.6762
137	0.0481625	1.23812	-273.15	-26.3458	70.9388
138	0.0482834	1.24208	-273.15	-26.324	71.1661
139	0.0483817	1.24529	-273.15	-26.3064	71.3498
140	0.0484705	1.24812	-273.15	-26.2904	71.5119
141	0.0485385	1.25081	-273.15	-26.2783	71.6664
142	0.0485991	1.25317	-273.15	-26.2674	71.8012
143	0.0486636	1.25531	-273.15	-26.2559	71.924
144	0.0487115	1.25711	-273.15	-26.2474	72.0269
145	0.0487407	1.25875	-273.15	-26.2422	72.1211
146	0.0487725	1.2602	-273.15	-26.2365	72.2044
147	0.0488087	1.26153	-273.15	-26.2301	72.2803
148	0.048841	1.26259	-273.15	-26.2243	72.3411
149	0.0488642	1.26334	-273.15	-26.2202	72.3841
150	0.048885	1.26383	-273.15	-26.2165	72.4119
151	0.048894	1.26422	-273.15	-26.2149	72.4343
152	0.0488942	1.26479	-273.15	-26.2148	72.467
153	0.0488925	1.26538	-273.15	-26.2151	72.5007
154	0.048898	1.26602	-273.15	-26.2142	72.5377
155	0.0489275	1.26685	-273.15	-26.2089	72.5854
156	0.04895	1.26719	-273.15	-26.2049	72.6048
157	0.0489787	1.26713	-273.15	-26.1999	72.6012
158	0.0489873	1.26696	-273.15	-26.1983	72.5913
159	0.0489865	1.2668	-273.15	-26.1985	72.5821
160	0.0489737	1.26713	-273.15	-26.2007	72.6009
161	0.0489827	1.26713	-273.15	-26.1991	72.6013
162	0.0489899	1.26751	-273.15	-26.1979	72.6231
163	0.0489913	1.26754	-273.15	-26.1976	72.6245
164	0.048993	1.26758	-273.15	-26.1973	72.6272
165	0.0489947	1.26783	-273.15	-26.197	72.6411
166	0.0490041	1.26797	-273.15	-26.1954	72.6494
167	0.0490155	1.26822	-273.15	-26.1933	72.6635
168	0.0490232	1.26801	-273.15	-26.192	72.6513
169	0.049022	1.26789	-273.15	-26.1922	72.6448
170	0.0490184	1.26789	-273.15	-26.1928	72.6448
171	0.0490093	1.2679	-273.15	-26.1944	72.6452
172	0.0490198	1.26797	-273.15	-26.1926	72.6495
173	0.049026	1.26813	-273.15	-26.1915	72.6584
174	0.04902	1.26793	-273.15	-26.1925	72.6473
175	0.0490286	1.26789	-273.15	-26.191	72.645
176	0.0490232	1.26772	-273.15	-26.192	72.6349
177	0.0490143	1.26768	-273.15	-26.1935	72.6327
178	0.0490077	1.26771	-273.15	-26.1947	72.6341
179	0.0489895	1.26783	-273.15	-26.1979	72.6415
180	0.0490003	1.26776	-273.15	-26.196	72.6375
181	0.0489956	1.2679	-273.15	-26.1969	72.6454
182	0.0489965	1.268	-273.15	-26.1967	72.6512
183	0.049012	1.26796	-273.15	-26.194	72.6486
184	0.0490072	1.26787	-273.15	-26.1948	72.6435
185	0.049013	1.26766	-273.15	-26.1938	72.6315
186	0.0490135	1.2675	-273.15	-26.1937	72.6226
187	0.0490014	1.26749	-273.15	-26.1958	72.6219
188	0.0490051	1.26715	-273.15	-26.1952	72.6021
189	0.0489983	1.26715	-273.15	-26.1964	72.6023
190	0.0489976	1.26711	-273.15	-26.1965	72.6002
191	0.0489915	1.26716	-273.15	-26.1976	72.6029
192	0.0489984	1.26709	-273.15	-26.1964	72.5991
193	0.0489917	1.26713	-273.15	-26.1975	72.6012
194	0.0489937	1.26728	-273.15	-26.1972	72.61
195	0.0489991	1.26719	-273.15	-26.1962	72.6045
196	0.0490057	1.26714	-273.15	-26.1951	72.6017
197	0.0489944	1.26703	-273.15	-26.1971	72.5958
198	0.0490015	1.26684	-273.15	-26.1958	72.5848
199	0.048998	1.26695	-273.15	-26.1964	72.5908
200	0.0490071	1.26671	-273.15	-26.1948	72.577
201	0.0489984	1.26659	-273.15	-26.1964	72.57
202	0.0489936	1.26655	-273.15	-26.1972	72.5679
203	0.0490003	1.26631	-273.15	-26.196	72.5543
204	0.0489948	1.26638	-273.15	-26.197	72.5583
205	0.0489932	1.26627	-273.15	-26.1973	72.5522
206	0.0489921	1.26623	-273.15	-26.1975	72.5498
207	0.0489939	1.26621	-273.15	-26.1972	72.5484
208	0.048991	1.26626	-273.15	-26.1977	72.5514
209	0.0489996	1.26624	-273.15	-26.1962	72.5502
210	0.0489972	1.26612	-273.15	-26.1966	72.5432
211	0.0489973	1.26618	-273.15	-26.1966	72.5469
212	0.0489989	1.26613	-273.15	-26.1963	72.5441
213	0.0490032	1.26592	-273.15	-26.1955	72.5316
214	0.0490061	1.26596	-273.15	-26.195	72.5342
215	0.0490115	1.26593	-273.15	-26.194	72.5326
216	0.0490075	1.26599	-273.15	-26.1948	72.5362
217	0.0490117	1.26586	-273.15	-26.194	72.5283
218	0.0490116	1.26577	-273.15	-26.194	72.5233
219	0.0490158	1.26574	-273.15	-26.1933	72.5216
220	0.049015	1.26578	-273.15	-26.1934	72.524
221	0.0490136	1.26564	-273.15	-26.1937	72.5157
222	0.0490205	1.26572	-273.15	-26.1925	72.5206
223	0.0490207	1.26565	-273.15	-26.1924	72.5166
224	0.0490222	1.2655	-273.15	-26.1921	72.5076
225	0.0490235	1.26556	-273.15	-26.1919	72.5111
226	0.0490256	1.26542	-273.15	-26.1915	72.5035
227	0.0490235	1.2652	-273.15	-26.1919	72.4906
228	0.0490228	1.26507	-273.15	-26.192	72.4832
229	0.0490194	1.26497	-273.15	-26.1926	72.4777
230	0.0490247	1.26511	-273.15	-26.1917	72.4857
231	0.0490204	1.2651	-273.15	-26.1925	72.4849
232	0.0490224	1.26497	-273.15	-26.1921	72.4773
233	0.0490241	1.26484	-273.15	-26.1918	72.4698
234	0.0490243	1.26479	-273.15	-26.1918	72.467
235	0.0490259	1.26474	-273.15	-26.1915	72.4643
236	0.04903	1.26463	-273.15	-26.1908	72.4581
237	0.0490263	1.26463	-273.15	-26.1914	72.4579
238	0.0490309	1.26462	-273.15	-26.1906	72.4576
239	0.0490287	1.26442	-273.15	-26.191	72.4458
240	0.0490269	1.26436	-273.15	-26.1913	72.4427
241	0.0490295	1.2645	-273.15	-26.1908	72.4505
242	0.0490313	1.26444	-273.15	-26.1905	72.4468
243	0.0490299	1.26437	-273.15	-26.1908	72.4432
244	0.0490301	1.26422	-273.15	-26.1907	72.4345
245	0.049031	1.26414	-273.15	-26.1906	72.4298
246	0.0490307	1.26412	-273.15	-26.1906	72.4286
247	0.0490225	1.26398	-273.15	-26.1921	72.4208
248	0.0490317	1.2641	-273.15	-26.1905	72.4275
249	0.0490211	1.26406	-273.15	-26.1923	72.4251
250	0.0490225	1.26394	-273.15	-26.1921	72.4185
251	0.0490299	1.26381	-273.15	-26.1908	72.4107
252	0.0490235	1.26386	-273.15	-26.1919	72.4141
253	0.0490238	1.26375	-273.15	-26.1919	72.4077
254	0.0490177	1.26359	-273.15	-26.1929	72.3984
255	0.0490174	1.26359	-273.15	-26.193	72.3985
256	0.0490206	1.2635	-273.15	-26.1924	72.3934
257	0.0490201	1.26354	-273.15	-26.1925	72.3955
258	0.0490283	1.26349	-273.15	-26.1911	72.3926
259	0.0490235	1.2634	-273.15	-26.1919	72.3877
260	0.0490217	1.26328	-273.15	-26.1922	72.3808
261	0.0490278	1.2632	-273.15	-26.1912	72.3763
262	0.0490257	1.26316	-273.15	-26.1915	72.374
263	0.0490295	1.26315	-273.15	-26.1908	72.3729
264	0.049023	1.26321	-273.15	-26.192	72.3764
265	0.0490255	1.26293	-273.15	-26.1916	72.3608
266	0.0490232	1.26303	-273.15	-26.192	72.3662
267	0.049033	1.26296	-273.15	-26.1902	72.3623
268	0.0490213	1.26282	-273.15	-26.1923	72.3542
269	0.0490217	1.26253	-273.15	-26.1922	72.3376
270	0.0490193	1.26244	-273.15	-26.1927	72.3327
271	0.0490141	1.26244	-273.15	-26.1936	72.3326
272	0.0490199	1.26242	-273.15	-26.1925	72.3313
273	0.0490218	1.26234	-273.15	-26.1922	72.327
274	0.0490186	1.26242	-273.15	-26.1928	72.3315
275	0.0490227	1.26238	-273.15	-26.1921	72.3293
276	0.0490269	1.26242	-273.15	-26.1913	72.3315
277	0.0490258	1.26225	-273.15	-26.1915	72.3216
278	0.0490247	1.26242	-273.15	-26.1917	72.3311
279	0.0490219	1.26238	-273.15	-26.1922	72.3289
280	0.0490325	1.26224	-273.15	-26.1903	72.3212
281	0.049029	1.26221	-273.15	-26.1909	72.3194
282	0.0490266	1.26205	-273.15	-26.1914	72.3104
283	0.0490283	1.26198	-273.15	-26.1911	72.306
284	0.0490279	1.2619	-273.15	-26.1911	72.3014
285	0.0490287	1.26198	-273.15	-26.191	72.3062
286	0.0490287	1.26187	-273.15	-26.191	72.2995
287	0.0490322	1.26202	-273.15	-26.1904	72.3085
288	0.0490294	1.26191	-273.15	-26.1909	72.3018
289	0.0490277	1.26186	-273.15	-26.1912	72.2991
290	0.0490345	1.2617	-273.15	-26.19	72.29
291	0.04903	1.26165	-273.15	-26.1908	72.287
292	0.0490318	1.26164	-273.15	-26.1904	72.2866
293	0.0490254	1.26127	-273.15	-26.1916	72.2657
294	0.049023	1.26116	-273.15	-26.192	72.2593
295	0.0490199	1.26128	-273.15	-26.1925	72.2662
296	0.0490274	1.26098	-273.15	-26.1912	72.2489
297	0.0490252	1.26112	-273.15	-26.1916	72.2567
298	0.0490208	1.26109	-273.15	-26.1924	72.2554
299	0.0490266	1.26095	-273.15	-26.1914	72.2469
300	0.0490221	1.26088	-273.15	-26.1922	72.2429
301	0.0490271	1.26099	-273.15	-26.1913	72.2495
302	0.0490246	1.26079	-273.15	-26.1917	72.2379
303	0.0490286	1.2609	-273.15	-26.191	72.2442
304	0.0490223	1.26067	-273.15	-26.1921	72.2311
305	0.049027	1.26077	-273.15	-26.1913	72.2371
306	0.0490283	1.26067	-273.15	-26.1911	72.2314
307	0.0490284	1.26074	-273.15	-26.1911	72.2351
308	0.0490296	1.26063	-273.15	-26.1908	72.2288
309	0.0490273	1.26067	-273.15	-26.1912	72.2311
310	0.049028	1.26064	-273.15	-26.1911	72.2296
311	0.0490298	1.26049	-273.15	-26.1908	72.2209
312	0.0490358	1.26055	-273.15	-26.1897	72.2244
313	0.0490338	1.2605	-273.15	-26.1901	72.2213
314	0.0490299	1.26058	-273.15	-26.1908	72.2258
315	0.0490307	1.26048	-273.15	-26.1906	72.2204
316	0.049033	1.26045	-273.15	-26.1902	72.2186
317	0.0490303	1.26046	-273.15	-26.1907	72.2188
318	0.0490362	1.26046	-273.15	-26.1897	72.2192
319	0.0490345	1.26045	-273.15	-26.19	72.2183
320	0.0490408	1.2604	-273.15	-26.1889	72.2154
321	0.0490407	1.26036	-273.15	-26.1889	72.2136
322	0.0490377	1.26038	-273.15	-26.1894	72.2142
323	0.0490444	1.26037	-273.15	-26.1882	72.2138
324	0.0490417	1.26033	-273.15	-26.1887	72.2118
325	0.049036	1.26047	-273.15	-26.1897	72.2196
326	0.0490376	1.2603	-273.15	-26.1894	72.2096
327	0.0490381	1.2603	-273.15	-26.1893	72.2099
328	0.0490405	1.26018	-273.15	-26.1889	72.2031
329	0.0490416	1.26023	-273.15	-26.1887	72.2061
330	0.0490408	1.26037	-273.15	-26.1889	72.2141
331	0.0490424	1.26015	-273.15	-26.1886	72.2013
332	0.0490399	1.26023	-273.15	-26.189	72.2058
333	0.0490439	1.26008	-273.15	-26.1883	72.1976
334	0.0490463	1.26003	-273.15	-26.1879	72.1943
335	0.0490395	1.25999	-273.15	-26.1891	72.1921
336	0.049045	1.25998	-273.15	-26.1881	72.1916
337	0.0490479	1.26006	-273.15	-26.1876	72.1959
338	0.0490494	1.26001	-273.15	-26.1873	72.193
339	0.0490485	1.26001	-273.15	-26.1875	72.193
340	0.0490563	1.25996	-273.15	-26.1861	72.1906
341	0.0490506	1.25994	-273.15	-26.1871	72.189
342	0.0490536	1.25989	-273.15	-26.1866	72.1864
343	0.0490494	1.26001	-273.15	-26.1873	72.193
344	0.0490558	1.25985	-273.15	-26.1862	72.1844
345	0.0490571	1.25986	-273.15	-26.186	72.1846
346	0.0490595	1.25968	-273.15	-26.1855	72.1741
347	0.0490627	1.25983	-273.15	-26.185	72.1828
348	0.0490658	1.25969	-273.15	-26.1844	72.175
349	0.0490646	1.25989	-273.15	-26.1846	72.1863
350	0.0490669	1.25971	-273.15	-26.1842	72.1761
351	0.049072	1.2598	-273.15	-26.1833	72.1812
352	0.0490743	1.25985	-273.15	-26.1829	72.1843
353	0.0490797	1.25969	-273.15	-26.182	72.175
354	0.0490753	1.25979	-273.15	-26.1827	72.1806
355	0.0490821	1.25978	-273.15	-26.1815	72.18
356	0.0490879	1.25977	-273.15	-26.1805	72.1794
357	0.0490918	1.25995	-273.15	-26.1798	72.1899
358	0.0490928	1.25976	-273.15	-26.1796	72.1792
359	0.0490913	1.25995	-273.15	-26.1799	72.1899
360	0.0491014	1.25991	-273.15	-26.1781	72.1876
361	0.0491026	1.25984	-273.15	-26.1779	72.1834
362	0.0491062	1.25977	-273.15	-26.1773	72.1796
363	0.0491089	1.25989	-273.15	-26.1768	72.1863
364	0.0491133	1.25997	-273.15	-26.176	72.1912
365	0.0491148	1.26	-273.15	-26.1758	72.1925
366	0.049118	1.26003	-273.15	-26.1752	72.1946
367	0.0491246	1.25999	-273.15	-26.174	72.1919
368	0.0491276	1.26009	-273.15	-26.1735	72.198
369	0.0491294	1.26005	-273.15	-26.1732	72.1957
370	0.049136	1.26011	-273.15	-26.172	72.199
371	0.0491299	1.26028	-273.15	-26.1731	72.2089
372	0.0491392	1.2602	-273.15	-26.1714	72.2039
373	0.0491499	1.26029	-273.15	-26.1696	72.2094
374	0.0491463	1.26026	-273.15	-26.1702	72.2076
375	0.0491458	1.26034	-273.15	-26.1703	72.2122
376	0.0491509	1.26027	-273.15	-26.1694	72.2083
377	0.0491601	1.26043	-273.15	-26.1677	72.2176
378	0.0491609	1.26039	-273.15	-26.1676	72.2149
379	0.0491599	1.26041	-273.15	-26.1678	72.2164
380	0.049164	1.26043	-273.15	-26.1671	72.2171
381	0.0491706	1.2604	-273.15	-26.1659	72.2158
382	0.0491719	1.26057	-273.15	-26.1657	72.2252
383	0.0491755	1.26053	-273.15	-26.165	72.223
384	0.0491807	1.2606	-273.15	-26.1641	72.2269
385	0.0491825	1.26062	-273.15	-26.1638	72.2281
386	0.0491819	1.26061	-273.15	-26.1639	72.2277
387	0.0491941	1.26066	-273.15	-26.1617	72.2304
388	0.0491884	1.26065	-273.15	-26.1627	72.2301
389	0.0491949	1.26069	-273.15	-26.1616	72.2323
390	0.0492049	1.26076	-273.15	-26.1598	72.2362
391	0.0492022	1.26082	-273.15	-26.1603	72.2396
392	0.0492071	1.26081	-273.15	-26.1594	72.2389
393	0.0492075	1.26069	-273.15	-26.1594	72.2323
394	0.0492098	1.26069	-273.15	-26.159	72.232
395	0.0492099	1.26077	-273.15	-26.1589	72.2371
396	0.0492134	1.26074	-273.15	-26.1583	72.2353
397	0.0492146	1.26074	-273.15	-26.1581	72.2353
398	0.0492172	1.26079	-273.15	-26.1577	72.2381
399	0.0492199	1.26074	-273.15	-26.1572	72.2349
400	0.0492173	1.26074	-273.15	-26.1576	72.2352
401	0.0492229	1.26073	-273.15	-26.1567	72.2346
402	0.0492274	1.26074	-273.15	-26.1559	72.2352
403	0.0492247	1.26072	-273.15	-26.1563	72.2341
404	0.0492228	1.26081	-273.15	-26.1567	72.2391
405	0.0492253	1.26075	-273.15	-26.1562	72.2355
406	0.0492267	1.26062	-273.15	-26.156	72.2284
407	0.0492354	1.2606	-273.15	-26.1545	72.2271
408	0.0492275	1.2606	-273.15	-26.1559	72.2273
409	0.0492301	1.26054	-273.15	-26.1554	72.2237
410	0.0492314	1.26049	-273.15	-26.1552	72.2206
411	0.0492298	1.26037	-273.15	-26.1554	72.2141
412	0.0492318	1.26048	-273.15	-26.1551	72.2203
413	0.049232	1.26038	-273.15	-26.1551	72.2143
414	0.0492312	1.26038	-273.15	-26.1552	72.2143
415	0.049229	1.26041	-273.15	-26.1556	72.2163
416	0.0492356	1.26024	-273.15	-26.1544	72.2063
417	0.0492353	1.26028	-273.15	-26.1545	72.2089
418	0.0492352	1.26021	-273.15	-26.1545	72.2047
419	0.0492298	1.26028	-273.15	-26.1554	72.2086
420	0.0492367	1.26033	-273.15	-26.1542	72.2114
421	0.0492311	1.26004	-273.15	-26.1552	72.1947
422	0.0492351	1.26003	-273.15	-26.1545	72.1943
423	0.0492369	1.26003	-273.15	-26.1542	72.1945
424	0.0492339	1.25997	-273.15	-26.1547	72.1911
425	0.0492346	1.25991	-273.15	-26.1546	72.1876
426	0.0492379	1.26	-273.15	-26.154	72.1925
427	0.0492429	1.25991	-273.15	-26.1531	72.1878
428	0.0492413	1.25983	-273.15	-26.1534	72.1828
429	0.0492434	1.25981	-273.15	-26.153	72.182
430	0.0492449	1.25978	-273.15	-26.1528	72.1798
431	0.0492416	1.25977	-273.15	-26.1534	72.1796
432	0.0492375	1.25986	-273.15	-26.1541	72.1847
433	0.0492481	1.25982	-273.15	-26.1522	72.1827
434	0.0492508	1.25981	-273.15	-26.1517	72.182
435	0.0492479	1.25972	-273.15	-26.1522	72.1768
436	0.0492475	1.25986	-273.15	-26.1523	72.1845
437	0.0492464	1.25977	-273.15	-26.1525	72.1794
438	0.0492525	1.25985	-273.15	-26.1514	72.1839
439	0.0492512	1.2598	-273.15	-26.1517	72.1815
440	0.0492598	1.25978	-273.15	-26.1502	72.1802
441	0.0492539	1.25999	-273.15	-26.1512	72.1921
442	0.0492615	1.25985	-273.15	-26.1498	72.1842
443	0.0492636	1.25976	-273.15	-26.1495	72.1792
444	0.049266	1.25993	-273.15	-26.149	72.1886
445	0.0492639	1.25986	-273.15	-26.1494	72.1844
446	0.0492697	1.25998	-273.15	-26.1484	72.1914
447	0.0492648	1.2598	-273.15	-26.1493	72.1812
448	0.0492708	1.25997	-273.15	-26.1482	72.191
449	0.0492699	1.2598	-273.15	-26.1484	72.1813
450	0.0492765	1.25984	-273.15	-26.1472	72.1835
451	0.0492712	1.25993	-273.15	-26.1481	72.1885
452	0.0492738	1.25992	-273.15	-26.1477	72.1882
453	0.0492737	1.2598	-273.15	-26.1477	72.1812
454	0.0492758	1.25984	-273.15	-26.1473	72.1837
455	0.0492746	1.25994	-273.15	-26.1475	72.1893
456	0.0492764	1.25996	-273.15	-26.1472	72.1902
457	0.0492824	1.25998	-273.15	-26.1462	72.1916
458	0.0492785	1.25983	-273.15	-26.1469	72.1829
459	0.0492776	1.25985	-273.15	-26.147	72.184
460	0.0492774	1.25973	-273.15	-26.147	72.1773
461	0.0492859	1.2599	-273.15	-26.1456	72.187
462	0.0492844	1.25988	-273.15	-26.1458	72.1856
463	0.0492897	1.25982	-273.15	-26.1449	72.1824
464	0.0492889	1.25999	-273.15	-26.145	72.1923
465	0.0492916	1.25987	-273.15	-26.1445	72.1851
466	0.0492894	1.25974	-273.15	-26.1449	72.1776
467	0.0492991	1.25993	-273.15	-26.1432	72.1887
468	0.049295	1.25976	-273.15	-26.1439	72.1788
469	0.049294	1.25983	-273.15	-26.1441	72.183
470	0.049297	1.25986	-273.15	-26.1436	72.1847
471	0.0492925	1.25985	-273.15	-26.1444	72.1843
472	0.0492988	1.25995	-273.15	-26.1433	72.1895
473	0.0492987	1.25984	-273.15	-26.1433	72.1833
474	0.0493019	1.25981	-273.15	-26.1427	72.1817
475	0.0493071	1.2599	-273.15	-26.1418	72.1868
476	0.0493097	1.25994	-273.15	-26.1413	72.1894
477	0.0493101	1.25988	-273.15	-26.1413	72.1857
478	0.0493074	1.25993	-273.15	-26.1418	72.1885
479	0.0493096	1.25981	-273.15	-26.1414	72.1818
480	0.0493128	1.26009	-273.15	-26.1408	72.1979
481	0.0493148	1.25995	-273.15	-26.1405	72.1896
482	0.0493159	1.26006	-273.15	-26.1403	72.196
483	0.0493229	1.26003	-273.15	-26.139	72.1944
484	0.0493261	1.26012	-273.15	-26.1385	72.1996
485	0.0493226	1.26012	-273.15	-26.1391	72.1997
486	0.0493298	1.26009	-273.15	-26.1378	72.1977
487	0.0493347	1.26007	-273.15	-26.1369	72.1968
488	0.0493373	1.26014	-273.15	-26.1365	72.2005
489	0.0493415	1.2602	-273.15	-26.1357	72.204
490	0.0493331	1.26012	-273.15	-26.1372	72.1996
491	0.0493353	1.26006	-273.15	-26.1368	72.1962
492	0.0493421	1.26012	-273.15	-26.1356	72.1994
493	0.0493442	1.26035	-273.15	-26.1353	72.213
494	0.0493485	1.26024	-273.15	-26.1345	72.2062
495	0.049351	1.26023	-273.15	-26.1341	72.2061
496	0.0493497	1.26028	-273.15	-26.1343	72.2086
497	0.0493599	1.26023	-273.15	-26.1325	72.2061
498	0.0493577	1.26039	-273.15	-26.1329	72.2149
499	0.0493637	1.26042	-273.15	-26.1318	72.2168
500	0.0493574	1.26038	-273.15	-26.133	72.2144
501	0.0493669	1.26054	-273.15	-26.1313	72.2238
502	0.0493631	1.26048	-273.15	-26.1319	72.2201
503	0.0493685	1.26047	-273.15	-26.131	72.2195
504	0.0493753	1.26056	-273.15	-26.1298	72.2249
505	0.0493826	1.26062	-273.15	-26.1285	72.2283
506	0.0493781	1.26069	-273.15	-26.1293	72.2325
507	0.0493824	1.26058	-273.15	-26.1286	72.226
508	0.0493877	1.26068	-273.15	-26.1276	72.2315
509	0.0493837	1.26059	-273.15	-26.1283	72.2268
510	0.0493941	1.26077	-273.15	-26.1265	72.237
511	0.0493889	1.26067	-273.15	-26.1274	72.2313
512	0.0494001	1.26077	-273.15	-26.1254	72.2366
513	0.0493926	1.2607	-273.15	-26.1268	72.233
514	0.0493945	1.26071	-273.15	-26.1264	72.2335
515	0.0493975	1.26065	-273.15	-26.1259	72.2299
516	0.0493945	1.26078	-273.15	-26.1264	72.2373
517	0.0493974	1.26067	-273.15	-26.1259	72.231
518	0.0493977	1.26058	-273.15	-26.1259	72.2259
519	0.049404	1.26063	-273.15	-26.1248	72.2289
520	0.0494022	1.26062	-273.15	-26.1251	72.2281
521	0.0494033	1.26054	-273.15	-26.1249	72.2239
522	0.0494056	1.26055	-273.15	-26.1245	72.2241
523	0.0494073	1.26063	-273.15	-26.1242	72.2287
524	0.0494052	1.26047	-273.15	-26.1245	72.2195
525	0.0494106	1.26046	-273.15	-26.1236	72.2191
526	0.0494123	1.26043	-273.15	-26.1233	72.2171
527	0.049413	1.26037	-273.15	-26.1232	72.2137
528	0.0494188	1.26047	-273.15	-26.1222	72.2197
529	0.0494153	1.26033	-273.15	-26.1228	72.2115
530	0.0494092	1.26035	-273.15	-26.1238	72.213
531	0.0494191	1.26031	-273.15	-26.1221	72.2105
532	0.0494214	1.26032	-273.15	-26.1217	72.2111
533	0.0494201	1.26023	-273.15	-26.1219	72.206
534	0.0494153	1.26025	-273.15	-26.1228	72.2068
535	0.0494168	1.26049	-273.15	-26.1225	72.2207
536	0.0494197	1.26025	-273.15	-26.122	72.2067
537	0.0494184	1.26037	-273.15	-26.1222	72.2138
538	0.0494234	1.26028	-273.15	-26.1213	72.2086
539	0.0494307	1.26027	-273.15	-26.1201	72.2083
540	0.0494305	1.26024	-273.15	-26.1201	72.2063
541	0.049431	1.26029	-273.15	-26.12	72.2094
542	0.0494306	1.26043	-273.15	-26.1201	72.2176
543	0.0494345	1.26034	-273.15	-26.1194	72.2124
544	0.049436	1.26027	-273.15	-26.1191	72.2081
545	0.0494395	1.2604	-273.15	-26.1185	72.2154
546	0.04944	1.26061	-273.15	-26.1184	72.2277
547	0.0494429	1.26045	-273.15	-26.1179	72.2184
548	0.0494462	1.26038	-273.15	-26.1173	72.2145
549	0.049452	1.26036	-273.15	-26.1163	72.2132
550	0.0494457	1.26043	-273.15	-26.1174	72.2174
551	0.0494468	1.26049	-273.15	-26.1172	72.2207
552	0.0494587	1.26043	-273.15	-26.1151	72.2174
553	0.04946	1.26041	-273.15	-26.1149	72.2164
554	0.0494512	1.26044	-273.15	-26.1165	72.218
555	0.0494544	1.26049	-273.15	-26.1159	72.2206
556	0.0494634	1.26048	-273.15	-26.1143	72.2204
557	0.0494652	1.26046	-273.15	-26.114	72.2189
558	0.0494682	1.26048	-273.15	-26.1135	72.22
559	0.0494671	1.26043	-273.15	-26.1137	72.2176
560	0.0494717	1.26052	-273.15	-26.1129	72.2224
561	0.0494778	1.26052	-273.15	-26.1118	72.2226
562	0.0494788	1.26049	-273.15	-26.1116	72.2205
563	0.0494745	1.26049	-273.15	-26.1124	72.221
564	0.0494785	1.26053	-273.15	-26.1117	72.2231
565	0.0494861	1.26054	-273.15	-26.1103	72.2236
566	0.0494858	1.26076	-273.15	-26.1104	72.2359
567	0.0494894	1.26052	-273.15	-26.1097	72.2227
568	0.0494891	1.26056	-273.15	-26.1098	72.2246
569	0.0494937	1.26067	-273.15	-26.109	72.2308
570	0.0494989	1.26079	-273.15	-26.1081	72.2379
571	0.0495048	1.26073	-273.15	-26.1071	72.2346
572	0.0495106	1.26079	-273.15	-26.106	72.2381
573	0.0495173	1.26086	-273.15	-26.1049	72.2422
574	0.0495224	1.2609	-273.15	-26.104	72.2443
575	0.0495221	1.26099	-273.15	-26.104	72.2496
576	0.049525	1.26107	-273.15	-26.1035	72.254
577	0.0495289	1.26111	-273.15	-26.1028	72.2561
578	0.049529	1.26113	-273.15	-26.1028	72.2577
579	0.0495379	1.26121	-273.15	-26.1012	72.2618
580	0.0495372	1.26114	-273.15	-26.1014	72.2578
581	0.0495418	1.26129	-273.15	-26.1006	72.2668
582	0.0495435	1.26137	-273.15	-26.1003	72.2712
583	0.0495494	1.26131	-273.15	-26.0992	72.2679
584	0.0495482	1.26145	-273.15	-26.0994	72.276
585	0.0495528	1.26139	-273.15	-26.0986	72.2723
586	0.0495565	1.26151	-273.15	-26.098	72.2789
587	0.0495535	1.26159	-273.15	-26.0985	72.284
588	0.0495554	1.26161	-273.15	-26.0982	72.2849
589	0.0495529	1.26154	-273.15	-26.0986	72.281
590	0.0495564	1.26153	-273.15	-26.098	72.2802
591	0.0495576	1.26162	-273.15	-26.0978	72.2854
592	0.0495595	1.26159	-273.15	-26.0975	72.284
593	0.0495664	1.2614	-273.15	-26.0962	72.273
594	0.0495676	1.2615	-273.15	-26.096	72.2783
595	0.0495727	1.26152	-273.15	-26.0952	72.2796
596	0.0495767	1.26145	-273.15	-26.0945	72.2757
597	0.0495653	1.26144	-273.15	-26.0964	72.2754
598	0.0495654	1.26152	-273.15	-26.0964	72.2795
599	0.0495691	1.26144	-273.15	-26.0958	72.2752
600	0.0495659	1.26142	-273.15	-26.0963	72.2742
601	0.0495682	1.26135	-273.15	-26.0959	72.2702
602	0.0495705	1.26148	-273.15	-26.0955	72.2778
603	0.04957	1.26139	-273.15	-26.0956	72.2723
604	0.0495682	1.2613	-273.15	-26.0959	72.2675
605	0.049575	1.26127	-273.15	-26.0947	72.2656
606	0.0495733	1.2613	-273.15	-26.095	72.267
607	0.049568	1.26128	-273.15	-26.096	72.2659
608	0.0495718	1.26127	-273.15	-26.0953	72.2652
609	0.049574	1.26123	-273.15	-26.0949	72.2634
610	0.0495789	1.26126	-273.15	-26.0941	72.2649
611	0.0495702	1.26123	-273.15	-26.0956	72.2632
612	0.0495743	1.26108	-273.15	-26.0949	72.2548
613	0.0495762	1.26111	-273.15	-26.0945	72.2564
614	0.0495804	1.26118	-273.15	-26.0938	72.2605
615	0.049575	1.26113	-273.15	-26.0948	72.2576
616	0.0495824	1.26115	-273.15	-26.0935	72.2586
617	0.0495755	1.26097	-273.15	-26.0947	72.2481
618	0.0495749	1.26099	-273.15	-26.0948	72.2495
619	0.0495717	1.26102	-273.15	-26.0953	72.2509
620	0.0495744	1.26097	-273.15	-26.0948	72.2483
621	0.0495748	1.26095	-273.15	-26.0948	72.2472
622	0.0495789	1.26103	-273.15	-26.0941	72.2514
623	0.0495811	1.26095	-273.15	-26.0937	72.247
624	0.0495805	1.26087	-273.15	-26.0938	72.2424
625	0.0495836	1.26082	-273.15	-26.0932	72.2398
626	0.0495804	1.26083	-273.15	-26.0938	72.2405
627	0.0495743	1.26084	-273.15	-26.0949	72.2411
628	0.0495826	1.26073	-273.15	-26.0934	72.2346
629	0.049584	1.2608	-273.15	-26.0932	72.2383
630	0.0495813	1.2608	-273.15	-26.0936	72.2386
631	0.0495838	1.26072	-273.15	-26.0932	72.2337
632	0.0495865	1.26093	-273.15	-26.0927	72.2461
633	0.049586	1.26087	-273.15	-26.0928	72.2426
634	0.0495892	1.26071	-273.15	-26.0923	72.2333
635	0.0495836	1.26075	-273.15	-26.0932	72.2356
636	0.0495919	1.26078	-273.15	-26.0918	72.2376
637	0.0495915	1.26077	-273.15	-26.0919	72.2369
638	0.0495913	1.26083	-273.15	-26.0919	72.2405
639	0.0495911	1.26084	-273.15	-26.0919	72.2409
640	0.0495933	1.26081	-273.15	-26.0915	72.2389
641	0.0495945	1.26077	-273.15	-26.0913	72.2369
642	0.0495951	1.26081	-273.15	-26.0912	72.239
643	0.0495944	1.26076	-273.15	-26.0913	72.2363
644	0.0496013	1.26092	-273.15	-26.0901	72.2453
645	0.0496044	1.26083	-273.15	-26.0896	72.2404
646	0.0496007	1.2609	-273.15	-26.0902	72.244
647	0.049607	1.26081	-273.15	-26.0891	72.239
648	0.0496052	1.26078	-273.15	-26.0895	72.2373
649	0.0496082	1.26063	-273.15	-26.0889	72.2289
650	0.0496004	1.26088	-273.15	-26.0903	72.2429
651	0.0496088	1.2608	-273.15	-26.0888	72.2384
652	0.0496114	1.26077	-273.15	-26.0884	72.2368
653	0.0496088	1.26071	-273.15	-26.0888	72.2335
654	0.0496175	1.2607	-273.15	-26.0873	72.2326
655	0.0496134	1.26073	-273.15	-26.088	72.2343
656	0.0496159	1.2607	-273.15	-26.0876	72.233
657	0.0496192	1.26081	-273.15	-26.087	72.2392
658	0.0496174	1.2607	-273.15	-26.0873	72.2326
659	0.0496234	1.26085	-273.15	-26.0863	72.2415
660	0.049626	1.26087	-273.15	-26.0858	72.2427
661	0.0496207	1.26084	-273.15	-26.0867	72.2409
662	0.0496277	1.26094	-273.15	-26.0855	72.2467
663	0.0496316	1.26079	-273.15	-26.0848	72.238
664	0.0496308	1.26084	-273.15	-26.085	72.2408
665	0.0496353	1.26085	-273.15	-26.0842	72.2413
666	0.0496411	1.26101	-273.15	-26.0832	72.2505
667	0.0496401	1.26094	-273.15	-26.0834	72.2464
668	0.0496456	1.26102	-273.15	-26.0824	72.2512
669	0.0496422	1.26096	-273.15	-26.083	72.248
670	0.0496495	1.26096	-273.15	-26.0817	72.2474
671	0.0496571	1.26097	-273.15	-26.0804	72.2485
672	0.0496517	1.26095	-273.15	-26.0813	72.2469
673	0.0496576	1.26114	-273.15	-26.0803	72.2579
674	0.0496612	1.26101	-273.15	-26.0797	72.2508
675	0.0496565	1.26107	-273.15	-26.0805	72.2538
676	0.0496569	1.26108	-273.15	-26.0804	72.2543
677	0.0496632	1.26119	-273.15	-26.0793	72.261
678	0.0496572	1.26122	-273.15	-26.0804	72.2627
679	0.0496643	1.26113	-273.15	-26.0791	72.2575
680	0.0496689	1.26104	-273.15	-26.0783	72.2524
681	0.0496726	1.26121	-273.15	-26.0777	72.2618
682	0.0496681	1.26109	-273.15	-26.0785	72.2552
683	0.049669	1.26114	-273.15	-26.0783	72.2582
684	0.0496678	1.2612	-273.15	-26.0785	72.2614
685	0.0496708	1.26114	-273.15	-26.078	72.2583
686	0.0496721	1.26113	-273.15	-26.0777	72.2573
687	0.049675	1.26118	-273.15	-26.0772	72.2601
688	0.0496694	1.26112	-273.15	-26.0782	72.2569
689	0.0496683	1.26101	-273.15	-26.0784	72.2507
690	0.0496743	1.26103	-273.15	-26.0774	72.2519
691	0.0496767	1.26097	-273.15	-26.0769	72.2482
692	0.0496777	1.26105	-273.15	-26.0768	72.2526
693	0.049679	1.26096	-273.15	-26.0765	72.2475
694	0.0496747	1.26077	-273.15	-26.0773	72.2371
695	0.04967	1.2609	-273.15	-26.0781	72.2441
696	0.0496757	1.2607	-273.15	-26.0771	72.2331
697	0.0496723	1.26079	-273.15	-26.0777	72.2381
698	0.0496743	1.26076	-273.15	-26.0774	72.2359
699	0.0496807	1.26073	-273.15	-26.0762	72.2346
700	0.0496792	1.26077	-273.15	-26.0765	72.2368
701	0.049681	1.26068	-273.15	-26.0762	72.2316
702	0.0496766	1.26069	-273.15	-26.077	72.2322
703	0.0496803	1.26066	-273.15	-26.0763	72.2307
704	0.0496735	1.26063	-273.15	-26.0775	72.2291
705	0.0496883	1.26058	-273.15	-26.0749	72.2261
706	0.0496855	1.26044	-273.15	-26.0754	72.2179
707	0.0496805	1.26063	-273.15	-26.0763	72.2285
708	0.0496819	1.26071	-273.15	-26.076	72.2335
709	0.0496836	1.26055	-273.15	-26.0757	72.2239
710	0.0496792	1.26054	-273.15	-26.0765	72.2235
711	0.0496865	1.26041	-273.15	-26.0752	72.2163
712	0.0496891	1.26058	-273.15	-26.0748	72.2259
713	0.0496888	1.26038	-273.15	-26.0748	72.2145
714	0.04969	1.26051	-273.15	-26.0746	72.2217
715	0.0496896	1.26056	-273.15	-26.0747	72.2247
716	0.0496891	1.26055	-273.15	-26.0748	72.224
717	0.0496918	1.26047	-273.15	-26.0743	72.2194
718	0.0496946	1.26049	-273.15	-26.0738	72.2207
719	0.0496949	1.26052	-273.15	-26.0738	72.2223
720	0.0496986	1.26046	-273.15	-26.0731	72.2193
721	0.0497007	1.26045	-273.15	-26.0727	72.2185
722	0.0496928	1.26037	-273.15	-26.0741	72.2141
723	0.0497033	1.26052	-273.15	-26.0723	72.2226
724	0.0496989	1.26046	-273.15	-26.0731	72.2189
725	0.0497049	1.26041	-273.15	-26.072	72.2161
726	0.0497009	1.26047	-273.15	-26.0727	72.2197
727	0.0497054	1.26031	-273.15	-26.0719	72.2103
728	0.049708	1.26037	-273.15	-26.0715	72.214
729	0.0497041	1.26035	-273.15	-26.0722	72.2127
730	0.049701	1.26033	-273.15	-26.0727	72.2116
731	0.0497046	1.26038	-273.15	-26.0721	72.2144
732	0.0497044	1.26037	-273.15	-26.0721	72.2139
733	0.0497093	1.26031	-273.15	-26.0713	72.2102
734	0.0497058	1.2604	-273.15	-26.0719	72.2155
735	0.0497059	1.2604	-273.15	-26.0718	72.2157
736	0.0497138	1.26024	-273.15	-26.0705	72.2064
737	0.0497121	1.26027	-273.15	-26.0708	72.2083
738	0.0497173	1.26015	-273.15	-26.0698	72.201
739	0.049712	1.26019	-273.15	-26.0708	72.2036
740	0.0497158	1.2602	-273.15	-26.0701	72.204
741	0.0497124	1.26022	-273.15	-26.0707	72.2055
742	0.049718	1.26005	-273.15	-26.0697	72.1955
743	0.0497173	1.26024	-273.15	-26.0698	72.2063
744	0.0497111	1.26007	-273.15	-26.0709	72.1969
745	0.0497219	1.26006	-273.15	-26.069	72.1959
746	0.0497251	1.25998	-273.15	-26.0685	72.1915
747	0.0497186	1.25997	-273.15	-26.0696	72.1911
748	0.0497175	1.26007	-273.15	-26.0698	72.1967
749	0.0497225	1.26005	-273.15	-26.0689	72.1953
750	0.049719	1.26002	-273.15	-26.0696	72.1935
751	0.0497218	1.2599	-273.15	-26.0691	72.1871
752	0.0497298	1.25982	-273.15	-26.0677	72.1825
753	0.0497276	1.26002	-273.15	-26.068	72.1936
754	0.0497158	1.25978	-273.15	-26.0701	72.18
755	0.0497249	1.25988	-273.15	-26.0685	72.1855
756	0.0497237	1.2598	-273.15	-26.0687	72.1812
757	0.0497298	1.25969	-273.15	-26.0677	72.1747
758	0.0497245	1.25979	-273.15	-26.0686	72.1807
759	0.0497281	1.25969	-273.15	-26.068	72.1748
760	0.0497364	1.25966	-273.15	-26.0665	72.1734
761	0.0497303	1.25974	-273.15	-26.0676	72.178
762	0.0497228	1.25969	-273.15	-26.0689	72.1751
763	0.0497297	1.25959	-273.15	-26.0677	72.1692
764	0.0497378	1.25962	-273.15	-26.0663	72.1707
765	0.0497387	1.2595	-273.15	-26.0661	72.1642
766	0.0497353	1.25952	-273.15	-26.0667	72.165
767	0.0497374	1.25942	-273.15	-26.0663	72.1593
768	0.0497332	1.25948	-273.15	-26.0671	72.1628
769	0.0497372	1.25936	-273.15	-26.0664	72.1562
770	0.0497433	1.25941	-273.15	-26.0653	72.1586
771	0.0497329	1.25954	-273.15	-26.0671	72.1662
772	0.0497422	1.25928	-273.15	-26.0655	72.1514
773	0.0497365	1.25923	-273.15	-26.0665	72.1486
774	0.0497386	1.25918	-273.15	-26.0661	72.1456
775	0.0497407	1.25912	-273.15	-26.0658	72.1425
776	0.049736	1.25912	-273.15	-26.0666	72.1421
777	0.0497395	1.25899	-273.15	-26.066	72.1349
778	0.0497403	1.25914	-273.15	-26.0658	72.1436
779	0.0497413	1.25897	-273.15	-26.0657	72.134
780	0.0497419	1.25906	-273.15	-26.0656	72.1386
781	0.0497426	1.25884	-273.15	-26.0654	72.1263
782	0.0497435	1.25881	-273.15	-26.0653	72.1244
783	0.0497388	1.25884	-273.15	-26.0661	72.1263
784	0.0497439	1.25884	-273.15	-26.0652	72.1261
785	0.0497415	1.25873	-273.15	-26.0656	72.1197
786	0.0497433	1.25864	-273.15	-26.0653	72.1149
787	0.049747	1.25862	-273.15	-26.0647	72.1137
788	0.0497471	1.2586	-273.15	-26.0646	72.1126
789	0.0497432	1.25848	-273.15	-26.0653	72.1056
790	0.0497472	1.25842	-273.15	-26.0646	72.1023
791	0.0497456	1.25839	-273.15	-26.0649	72.1003
792	0.0497423	1.25834	-273.15	-26.0655	72.0976
793	0.0497362	1.25838	-273.15	-26.0666	72.0996
794	0.0497423	1.25826	-273.15	-26.0655	72.093
795	0.0497403	1.25824	-273.15	-26.0658	72.0916
796	0.0497419	1.25808	-273.15	-26.0656	72.0826
797	0.0497376	1.25805	-273.15	-26.0663	72.0812
798	0.0497392	1.25808	-273.15	-26.066	72.0825
799	0.0497369	1.25787	-273.15	-26.0664	72.0708
800	0.0497359	1.25778	-273.15	-26.0666	72.0655
801	0.0497389	1.25777	-273.15	-26.0661	72.0646
802	0.0497426	1.25762	-273.15	-26.0654	72.0564
803	0.0497333	1.25761	-273.15	-26.0671	72.0556
804	0.0497329	1.25759	-273.15	-26.0671	72.0545
805	0.0497366	1.2574	-273.15	-26.0665	72.0437
806	0.0497285	1.25747	-273.15	-26.0679	72.0476
807	0.0497306	1.25726	-273.15	-26.0675	72.0357
808	0.0497286	1.25723	-273.15	-26.0679	72.034
809	0.0497256	1.25716	-273.15	-26.0684	72.0299
810	0.0497311	1.25711	-273.15	-26.0674	72.0271
811	0.0497241	1.257	-273.15	-26.0687	72.0207
812	0.0497263	1.2569	-273.15	-26.0683	72.0149
813	0.0497247	1.25702	-273.15	-26.0686	72.022
814	0.0497223	1.25685	-273.15	-26.069	72.0124
815	0.0497134	1.25682	-273.15	-26.0705	72.0106
816	0.0497148	1.25675	-273.15	-26.0703	72.0062
817	0.0497137	1.25658	-273.15	-26.0705	71.9967
818	0.0497137	1.25654	-273.15	-26.0705	71.9942
819	0.0497139	1.25646	-273.15	-26.0704	71.9898
820	0.0497102	1.25639	-273.15	-26.0711	71.9861
821	0.0497179	1.25637	-273.15	-26.0697	71.9849
822	0.049702	1.25638	-273.15	-26.0725	71.9851
823	0.0497054	1.25625	-273.15	-26.0719	71.9776
824	0.0497086	1.2561	-273.15	-26.0714	71.9691
825	0.0497026	1.25616	-273.15	-26.0724	71.9727
826	0.0496996	1.25595	-273.15	-26.073	71.9609
827	0.0497071	1.25589	-273.15	-26.0716	71.9574
828	0.0497006	1.25595	-273.15	-26.0728	71.9607
829	0.0496968	1.25577	-273.15	-26.0734	71.9504
830	0.04969	1.25578	-273.15	-26.0746	71.9511
831	0.0496986	1.25565	-273.15	-26.0731	71.9433
832	0.049697	1.25552	-273.15	-26.0734	71.9362
833	0.049695	1.25556	-273.15	-26.0738	71.9382
834	0.0496922	1.25541	-273.15	-26.0742	71.9299
835	0.0496914	1.25532	-273.15	-26.0744	71.9247
836	0.0497015	1.25528	-273.15	-26.0726	71.9222
837	0.0496861	1.25535	-273.15	-26.0753	71.9261
838	0.0496866	1.2552	-273.15	-26.0752	71.9179
839	0.0496868	1.25515	-273.15	-26.0752	71.9148
840	0.0496859	1.25495	-273.15	-26.0753	71.9035
841	0.0496818	1.2548	-273.15	-26.0761	71.8946
842	0.0496813	1.25474	-273.15	-26.0761	71.8914
843	0.049678	1.25453	-273.15	-26.0767	71.879
844	0.049674	1.25464	-273.15	-26.0774	71.8854
845	0.0496724	1.25456	-273.15	-26.0777	71.8813
846	0.0496699	1.25447	-273.15	-26.0781	71.8756
847	0.0496661	1.25444	-273.15	-26.0788	71.8742
848	0.0496674	1.25417	-273.15	-26.0786	71.8589
849	0.0496668	1.25414	-273.15	-26.0787	71.8568
850	0.0496627	1.25402	-273.15	-26.0794	71.85
851	0.0496536	1.2541	-273.15	-26.081	71.8548
852	0.0496572	1.25384	-273.15	-26.0803	71.8399
853	0.049658	1.25377	-273.15	-26.0802	71.8358
854	0.0496568	1.25366	-273.15	-26.0804	71.8294
855	0.0496543	1.25362	-273.15	-26.0809	71.8274
856	0.0496546	1.25343	-273.15	-26.0808	71.816
857	0.049659	1.25351	-273.15	-26.08	71.8208
858	0.0496528	1.25341	-273.15	-26.0811	71.8149
859	0.04965	1.25334	-273.15	-26.0816	71.8113
860	0.0496483	1.25317	-273.15	-26.0819	71.8012
861	0.0496439	1.25322	-273.15	-26.0827	71.8041
862	0.0496419	1.25319	-273.15	-26.083	71.8025
863	0.0496445	1.25305	-273.15	-26.0826	71.7945
864	0.0496451	1.25307	-273.15	-26.0825	71.7958
865	0.0496416	1.253	-273.15	-26.0831	71.7919
866	0.0496425	1.25305	-273.15	-26.0829	71.7946
867	0.0496429	1.25285	-273.15	-26.0829	71.7829
868	0.0496422	1.25293	-273.15	-26.083	71.7879
869	0.0496396	1.25291	-273.15	-26.0834	71.7866
870	0.0496445	1.25279	-273.15	-26.0826	71.7798
871	0.0496443	1.25271	-273.15	-26.0826	71.7752
872	0.0496414	1.25285	-273.15	-26.0831	71.783
873	0.0496476	1.2528	-273.15	-26.082	71.7804
874	0.0496381	1.2527	-273.15	-26.0837	71.7742
875	0.0496467	1.25278	-273.15	-26.0822	71.779
876	0.0496423	1.25275	-273.15	-26.083	71.7773
877	0.0496482	1.25281	-273.15	-26.0819	71.7809
878	0.049652	1.2528	-273.15	-26.0813	71.7799
879	0.0496434	1.25273	-273.15	-26.0828	71.776
880	0.0496485	1.25264	-273.15	-26.0819	71.7709
881	0.0496525	1.25271	-273.15	-26.0812	71.7749
882	0.049657	1.25263	-273.15	-26.0804	71.7706
883	0.0496574	1.2526	-273.15	-26.0803	71.7687
884	0.0496595	1.25272	-273.15	-26.08	71.7753
885	0.0496578	1.2527	-273.15	-26.0802	71.7745
886	0.0496612	1.25269	-273.15	-26.0797	71.7737
887	0.0496562	1.25269	-273.15	-26.0805	71.7741
888	0.0496622	1.25271	-273.15	-26.0795	71.7749
889	0.0496609	1.25278	-273.15	-26.0797	71.7788
890	0.049664	1.25272	-273.15	-26.0792	71.7757
891	0.0496663	1.2528	-273.15	-26.0788	71.7804
892	0.0496672	1.25281	-273.15	-26.0786	71.7807
893	0.0496618	1.25276	-273.15	-26.0795	71.778
894	0.0496701	1.25271	-273.15	-26.0781	71.7751
895	0.0496706	1.2527	-273.15	-26.078	71.7747
896	0.0496735	1.25278	-273.15	-26.0775	71.7792
897	0.0496702	1.25271	-273.15	-26.0781	71.7751
898	0.0496709	1.25259	-273.15	-26.078	71.7679
899	0.0496794	1.25268	-273.15	-26.0765	71.7733
900	0.0496763	1.25266	-273.15	-26.077	71.7718
901	0.0496774	1.25278	-273.15	-26.0768	71.7789
902	0.0496767	1.25263	-273.15	-26.0769	71.7704
903	0.0496791	1.25253	-273.15	-26.0765	71.7649
904	0.0496847	1.25265	-273.15	-26.0756	71.7713
905	0.0496793	1.25255	-273.15	-26.0765	71.7657
906	0.049681	1.25258	-273.15	-26.0762	71.7677
907	0.0496798	1.25256	-273.15	-26.0764	71.7663
908	0.0496834	1.25256	-273.15	-26.0758	71.7663
909	0.0496852	1.25254	-273.15	-26.0755	71.7651
910	0.0496879	1.25249	-273.15	-26.075	71.7623
911	0.049696	1.25245	-273.15	-26.0736	71.7602
912	0.0496879	1.25254	-273.15	-26.075	71.7655
913	0.0496885	1.25242	-273.15	-26.0749	71.7584
914	0.0496856	1.25246	-273.15	-26.0754	71.7607
915	0.0496894	1.25246	-273.15	-26.0747	71.761
916	0.0496893	1.2523	-273.15	-26.0747	71.7517
917	0.0496849	1.25251	-273.15	-26.0755	71.7635
918	0.0496872	1.25236	-273.15	-26.0751	71.7547
919	0.0496881	1.25221	-273.15	-26.0749	71.7462
920	0.0496926	1.25221	-273.15	-26.0742	71.7466
921	0.049691	1.25215	-273.15	-26.0745	71.7427
922	0.0496855	1.25217	-273.15	-26.0754	71.7438
923	0.0496881	1.25198	-273.15	-26.0749	71.7333
924	0.0496795	1.25202	-273.15	-26.0765	71.7357
925	0.0496756	1.25201	-273.15	-26.0771	71.7348
926	0.0496761	1.25186	-273.15	-26.077	71.7263
927	0.0496724	1.25175	-273.15	-26.0777	71.7202
928	0.0496691	1.25166	-273.15	-26.0783	71.7151
929	0.0496676	1.2517	-273.15	-26.0785	71.7174
930	0.0496657	1.25148	-273.15	-26.0789	71.7044
931	0.0496649	1.25148	-273.15	-26.079	71.7047
932	0.0496594	1.25137	-273.15	-26.08	71.6982
933	0.0496635	1.25123	-273.15	-26.0793	71.6899
934	0.0496519	1.25115	-273.15	-26.0813	71.6855
935	0.0496545	1.25109	-273.15	-26.0808	71.6824
936	0.0496467	1.25094	-273.15	-26.0822	71.6734
937	0.0496486	1.25099	-273.15	-26.0819	71.6763
938	0.0496442	1.25074	-273.15	-26.0826	71.662
939	0.0496433	1.25061	-273.15	-26.0828	71.6548
940	0.0496358	1.25056	-273.15	-26.0841	71.652
941	0.0496373	1.25055	-273.15	-26.0838	71.651
942	0.049629	1.25047	-273.15	-26.0853	71.6467
943	0.0496367	1.25027	-273.15	-26.0839	71.6352
944	0.0496325	1.25018	-273.15	-26.0847	71.6302
945	0.0496351	1.25023	-273.15	-26.0842	71.633
946	0.0496288	1.25013	-273.15	-26.0853	71.6274
947	0.0496267	1.24993	-273.15	-26.0857	71.6158
948	0.0496265	1.25	-273.15	-26.0857	71.6197
949	0.049619	1.24983	-273.15	-26.087	71.61
950	0.0496149	1.24975	-273.15	-26.0878	71.6053
951	0.0496199	1.24961	-273.15	-26.0869	71.5977
952	0.049623	1.24972	-273.15	-26.0863	71.604
953	0.0496113	1.24965	-273.15	-26.0884	71.5999
954	0.0496179	1.24955	-273.15	-26.0872	71.5939
955	0.0496151	1.24941	-273.15	-26.0877	71.5862
956	0.0496195	1.2494	-273.15	-26.0869	71.5851
957	0.0496217	1.2494	-273.15	-26.0866	71.5852
958	0.0496189	1.2493	-273.15	-26.0871	71.5794
959	0.0496186	1.24931	-273.15	-26.0871	71.58
960	0.0496196	1.24935	-273.15	-26.0869	71.5827
961	0.0496199	1.24928	-273.15	-26.0869	71.5784
962	0.0496248	1.24926	-273.15	-26.086	71.5773
963	0.0496202	1.24927	-273.15	-26.0868	71.5778
964	0.0496248	1.24919	-273.15	-26.086	71.5734
965	0.0496264	1.2493	-273.15	-26.0857	71.5795
966	0.0496312	1.24922	-273.15	-26.0849	71.5753
967	0.049626	1.24907	-273.15	-26.0858	71.5663
968	0.0496312	1.24912	-273.15	-26.0849	71.5694
969	0.0496382	1.24916	-273.15	-26.0837	71.5718
970	0.0496346	1.24923	-273.15	-26.0843	71.5758
971	0.0496318	1.24912	-273.15	-26.0848	71.5695
972	0.0496355	1.24925	-273.15	-26.0842	71.5767
973	0.0496378	1.24918	-273.15	-26.0837	71.5729
974	0.0496336	1.24915	-273.15	-26.0845	71.5709
975	0.0496345	1.24914	-273.15	-26.0843	71.5707
976	0.0496422	1.24921	-273.15	-26.083	71.5745
977	0.0496423	1.24907	-273.15	-26.083	71.5666
978	0.0496422	1.24904	-273.15	-26.083	71.5645
979	0.0496393	1.24911	-273.15	-26.0835	71.5687
980	0.0496405	1.24893	-273.15	-26.0833	71.5581
981	0.0496388	1.24892	-273.15	-26.0836	71.558
982	0.0496452	1.24905	-273.15	-26.0825	71.5655
983	0.0496392	1.24904	-273.15	-26.0835	71.5649
984	0.0496501	1.24908	-273.15	-26.0816	71.5672
985	0.049639	1.24891	-273.15	-26.0835	71.5572
986	0.04964	1.24887	-273.15	-26.0834	71.5552
987	0.0496368	1.24895	-273.15	-26.0839	71.5595
988	0.0496423	1.24878	-273.15	-26.083	71.5499
989	0.0496351	1.24882	-273.15	-26.0842	71.5522
990	0.0496418	1.2489	-273.15	-26.083	71.5565
991	0.0496416	1.24882	-273.15	-26.0831	71.5518
992	0.0496459	1.24868	-273.15	-26.0823	71.5443
993	0.0496419	1.24865	-273.15	-26.083	71.5421
994	0.0496383	1.2486	-273.15	-26.0837	71.5397
995	0.0496386	1.24861	-273.15	-26.0836	71.5403
996	0.0496376	1.24859	-273.15	-26.0838	71.5389
997	0.0496452	1.2486	-273.15	-26.0825	71.5396
998	0.0496344	1.24847	-273.15	-26.0843	71.5323
999	0.0496332	1.24851	-273.15	-26.0845	71.5345
1000	0.0496377	1.24838	-273.15	-26.0838	71.5267
1001	0.0496427	1.24843	-273.15	-26.0829	71.5299
1002	0.0496371	1.24846	-273.15	-26.0839	71.5318
1003	0.0496426	1.24845	-273.15	-26.0829	71.5306
1004	0.049642	1.24845	-273.15	-26.083	71.5309
1005	0.0496336	1.24823	-273.15	-26.0845	71.5186
1006	0.0496349	1.2484	-273.15	-26.0843	71.528
1007	0.0496369	1.24828	-273.15	-26.0839	71.521
1008	0.0496412	1.24811	-273.15	-26.0832	71.5115
1009	0.0496405	1.2483	-273.15	-26.0833	71.5224
1010	0.0496368	1.24819	-273.15	-26.0839	71.5157
1011	0.0496361	1.24799	-273.15	-26.084	71.5048
1012	0.0496352	1.24807	-273.15	-26.0842	71.5091
1013	0.0496325	1.24805	-273.15	-26.0847	71.5081
1014	0.0496394	1.24824	-273.15	-26.0835	71.5187
1015	0.0496376	1.2479	-273.15	-26.0838	71.4995
1016	0.0496362	1.24801	-273.15	-26.084	71.5056
1017	0.0496348	1.24785	-273.15	-26.0843	71.4963
1018	0.0496371	1.24783	-273.15	-26.0839	71.4954
1019	0.0496348	1.24777	-273.15	-26.0843	71.492
1020	0.049641	1.24798	-273.15	-26.0832	71.5039
1021	0.0496296	1.24766	-273.15	-26.0852	71.4858
1022	0.0496344	1.24784	-273.15	-26.0843	71.4959
1023	0.0496319	1.24775	-273.15	-26.0848	71.4908
1024	0.0496359	1.24772	-273.15	-26.0841	71.4891
1025	0.0496441	1.24773	-273.15	-26.0827	71.4897
1026	0.0496447	1.24765	-273.15	-26.0825	71.4853
1027	0.0496406	1.2475	-273.15	-26.0833	71.4764
1028	0.0496404	1.24753	-273.15	-26.0833	71.4783
1029	0.04964	1.24749	-273.15	-26.0834	71.4761
1030	0.0496464	1.24744	-273.15	-26.0822	71.473
1031	0.0496504	1.24761	-273.15	-26.0816	71.4829
1032	0.0496501	1.24754	-273.15	-26.0816	71.4789
1033	0.0496518	1.24758	-273.15	-26.0813	71.481
1034	0.0496537	1.24749	-273.15	-26.081	71.4761
1035	0.049652	1.24737	-273.15	-26.0813	71.4688
1036	0.0496535	1.24757	-273.15	-26.081	71.4804
1037	0.0496605	1.24761	-273.15	-26.0798	71.4829
1038	0.0496632	1.24752	-273.15	-26.0793	71.4775
1039	0.0496633	1.24762	-273.15	-26.0793	71.4835
1040	0.0496607	1.24761	-273.15	-26.0798	71.4828
1041	0.0496664	1.24744	-273.15	-26.0787	71.4732
1042	0.0496734	1.24748	-273.15	-26.0775	71.4753
1043	0.0496696	1.24757	-273.15	-26.0782	71.4804
1044	0.0496735	1.24755	-273.15	-26.0775	71.4792
1045	0.049673	1.24748	-273.15	-26.0776	71.4753
1046	0.0496795	1.24753	-273.15	-26.0765	71.478
1047	0.0496725	1.24759	-273.15	-26.0777	71.4814
1048	0.049677	1.2477	-273.15	-26.0769	71.4878
1049	0.0496834	1.24761	-273.15	-26.0758	71.4828
1050	0.0496803	1.2476	-273.15	-26.0763	71.4822
1051	0.0496795	1.24748	-273.15	-26.0765	71.4753
1052	0.0496876	1.24756	-273.15	-26.075	71.4798
1053	0.0496914	1.24739	-273.15	-26.0744	71.4704
1054	0.0496883	1.24756	-273.15	-26.0749	71.48
1055	0.0496921	1.24755	-273.15	-26.0743	71.4796
1056	0.0496888	1.24734	-273.15	-26.0748	71.4671
1057	0.0496914	1.24743	-273.15	-26.0744	71.4724
1058	0.0497002	1.24748	-273.15	-26.0728	71.4755
1059	0.0497037	1.24751	-273.15	-26.0722	71.4773
1060	0.0497009	1.24744	-273.15	-26.0727	71.4728
1061	0.0497014	1.24732	-273.15	-26.0726	71.4661
1062	0.0496914	1.24734	-273.15	-26.0744	71.4675
1063	0.0496966	1.24745	-273.15	-26.0735	71.4739
1064	0.0496949	1.24745	-273.15	-26.0738	71.4735
1065	0.0496996	1.24745	-273.15	-26.0729	71.4737
1066	0.0497027	1.24736	-273.15	-26.0724	71.4683
1067	0.0497016	1.24733	-273.15	-26.0726	71.4667
1068	0.0497018	1.24729	-273.15	-26.0726	71.4646
1069	0.0497104	1.24729	-273.15	-26.071	71.4645
1070	0.0497061	1.24728	-273.15	-26.0718	71.4637
1071	0.0497061	1.24731	-273.15	-26.0718	71.4655
1072	0.0497092	1.24717	-273.15	-26.0713	71.4576
1073	0.0497084	1.24725	-273.15	-26.0714	71.4623
1074	0.0497072	1.24722	-273.15	-26.0716	71.4602
1075	0.0497043	1.24707	-273.15	-26.0721	71.452
1076	0.0497037	1.24709	-273.15	-26.0722	71.453
1077	0.0497042	1.24707	-273.15	-26.0721	71.4516
1078	0.0497141	1.24712	-273.15	-26.0704	71.4545
1079	0.0497152	1.24695	-273.15	-26.0702	71.4447
1080	0.0497153	1.24711	-273.15	-26.0702	71.4544
1081	0.0497111	1.24693	-273.15	-26.0709	71.4436
1082	0.0497205	1.24706	-273.15	-26.0693	71.4514
1083	0.0497164	1.24705	-273.15	-26.07	71.4506
1084	0.0497194	1.24702	-273.15	-26.0695	71.449
1085	0.0497214	1.24693	-273.15	-26.0691	71.4438
1086	0.0497227	1.24693	-273.15	-26.0689	71.4436
1087	0.0497204	1.247	-273.15	-26.0693	71.4478
1088	0.0497223	1.24687	-273.15	-26.069	71.4403
1089	0.049724	1.24684	-273.15	-26.0687	71.4385
1090	0.0497305	1.24684	-273.15	-26.0675	71.4386
1091	0.0497258	1.24671	-273.15	-26.0684	71.4312
1092	0.0497145	1.2469	-273.15	-26.0703	71.4418
1093	0.0497244	1.2468	-273.15	-26.0686	71.4361
1094	0.049725	1.24678	-273.15	-26.0685	71.4351
1095	0.0497273	1.24666	-273.15	-26.0681	71.4285
1096	0.0497263	1.24669	-273.15	-26.0683	71.4303
1097	0.0497204	1.24668	-273.15	-26.0693	71.4294
1098	0.0497272	1.24656	-273.15	-26.0681	71.4224
1099	0.0497285	1.24668	-273.15	-26.0679	71.4294
1100	0.0497261	1.24672	-273.15	-26.0683	71.4319
1101	0.0497271	1.24652	-273.15	-26.0681	71.42
1102	0.0497332	1.24656	-273.15	-26.0671	71.4227
1103	0.049727	1.24646	-273.15	-26.0682	71.417
1104	0.0497355	1.2464	-273.15	-26.0667	71.4135
1105	0.0497271	1.24644	-273.15	-26.0681	71.4157
1106	0.0497255	1.2463	-273.15	-26.0684	71.4078
1107	0.0497319	1.2463	-273.15	-26.0673	71.4079
1108	0.0497326	1.24631	-273.15	-26.0672	71.4084
1109	0.0497312	1.24641	-273.15	-26.0674	71.414
1110	0.0497243	1.24629	-273.15	-26.0686	71.4072
1111	0.0497289	1.24635	-273.15	-26.0678	71.4106
1112	0.0497339	1.24608	-273.15	-26.067	71.3952
1113	0.049731	1.24606	-273.15	-26.0675	71.3939
1114	0.0497329	1.24605	-273.15	-26.0671	71.3936
1115	0.0497255	1.24595	-273.15	-26.0684	71.3874
1116	0.0497302	1.24599	-273.15	-26.0676	71.3899
1117	0.0497246	1.24587	-273.15	-26.0686	71.3829
1118	0.0497245	1.24582	-273.15	-26.0686	71.3804
1119	0.0497328	1.24576	-273.15	-26.0671	71.377
1120	0.0497285	1.24573	-273.15	-26.0679	71.375
1121	0.0497269	1.24562	-273.15	-26.0682	71.3687
1122	0.0497242	1.24558	-273.15	-26.0686	71.3666
1123	0.0497282	1.24552	-273.15	-26.068	71.3632
1124	0.0497248	1.24556	-273.15	-26.0685	71.3656
1125	0.0497233	1.2454	-273.15	-26.0688	71.3562
1126	0.0497268	1.24528	-273.15	-26.0682	71.3496
1127	0.049729	1.24548	-273.15	-26.0678	71.3609
1128	0.0497219	1.24526	-273.15	-26.069	71.3482
1129	0.0497271	1.24529	-273.15	-26.0681	71.3497
1130	0.0497243	1.24531	-273.15	-26.0686	71.3508
1131	0.04972	1.24516	-273.15	-26.0694	71.3422
1132	0.049721	1.24507	-273.15	-26.0692	71.3371
1133	0.0497204	1.24493	-273.15	-26.0693	71.3292
1134	0.0497235	1.24507	-273.15	-26.0688	71.3374
1135	0.0497228	1.24492	-273.15	-26.0689	71.3284
1136	0.049723	1.24489	-273.15	-26.0688	71.3271
1137	0.0497245	1.24479	-273.15	-26.0686	71.3214
1138	0.0497283	1.2448	-273.15	-26.0679	71.3215
1139	0.049733	1.24469	-273.15	-26.0671	71.3153
1140	0.0497275	1.24458	-273.15	-26.0681	71.3094
1141	0.049729	1.24468	-273.15	-26.0678	71.315
1142	0.0497291	1.24449	-273.15	-26.0678	71.3043
1143	0.049734	1.2445	-273.15	-26.0669	71.3047
1144	0.0497319	1.24446	-273.15	-26.0673	71.302
1145	0.0497266	1.2444	-273.15	-26.0682	71.2989
1146	0.0497297	1.24433	-273.15	-26.0677	71.295
1147	0.0497296	1.24429	-273.15	-26.0677	71.2929
1148	0.0497273	1.24426	-273.15	-26.0681	71.2907
1149	0.0497285	1.24423	-273.15	-26.0679	71.2894
1150	0.0497264	1.2441	-273.15	-26.0683	71.2816
1151	0.0497216	1.24417	-273.15	-26.0691	71.2859
1152	0.0497279	1.24416	-273.15	-26.068	71.2852
1153	0.0497248	1.24405	-273.15	-26.0685	71.2788
1154	0.0497268	1.24409	-273.15	-26.0682	71.2813
1155	0.0497258	1.24399	-273.15	-26.0684	71.2756
1156	0.0497238	1.24417	-273.15	-26.0687	71.2859
1157	0.0497272	1.24397	-273.15	-26.0681	71.2742
1158	0.0497263	1.24396	-273.15	-26.0683	71.2738
1159	0.049721	1.24394	-273.15	-26.0692	71.2723
1160	0.0497312	1.24396	-273.15	-26.0674	71.2738
1161	0.0497314	1.24399	-273.15	-26.0674	71.2752
1162	0.049729	1.24399	-273.15	-26.0678	71.2752
1163	0.0497216	1.24393	-273.15	-26.0691	71.2721
1164	0.0497292	1.24385	-273.15	-26.0678	71.2674
1165	0.0497302	1.24392	-273.15	-26.0676	71.2713
1166	0.0497337	1.24406	-273.15	-26.067	71.2796
1167	0.0497323	1.24389	-273.15	-26.0672	71.2697
1168	0.0497324	1.24395	-273.15	-26.0672	71.2731
1169	0.0497287	1.24404	-273.15	-26.0679	71.2782
1170	0.0497298	1.24395	-273.15	-26.0677	71.2731
1171	0.0497371	1.24385	-273.15	-26.0664	71.2671
1172	0.0497366	1.24404	-273.15	-26.0665	71.2781
1173	0.0497281	1.24392	-273.15	-26.068	71.2716
1174	0.0497222	1.24391	-273.15	-26.069	71.2706
1175	0.0497327	1.24391	-273.15	-26.0672	71.2707
1176	0.0497309	1.24386	-273.15	-26.0675	71.2682
1177	0.0497351	1.24378	-273.15	-26.0667	71.2635
1178	0.0497222	1.24391	-273.15	-26.069	71.2706
1179	0.0497297	1.24381	-273.15	-26.0677	71.2649
1180	0.0497288	1.2438	-273.15	-26.0678	71.2646
1181	0.0497264	1.24385	-273.15	-26.0683	71.2672
1182	0.0497321	1.24378	-273.15	-26.0673	71.2632
1183	0.0497282	1.24377	-273.15	-26.0679	71.2628
1184	0.0497245	1.24385	-273.15	-26.0686	71.2671
1185	0.0497299	1.24362	-273.15	-26.0677	71.2543
1186	0.0497272	1.24369	-273.15	-26.0681	71.2584
1187	0.0497337	1.24369	-273.15	-26.067	71.2583
1188	0.0497299	1.2438	-273.15	-26.0676	71.2645
1189	0.0497225	1.24373	-273.15	-26.0689	71.2603
1190	0.0497192	1.24372	-273.15	-26.0695	71.26
1191	0.0497173	1.24362	-273.15	-26.0698	71.2542
1192	0.0497262	1.24364	-273.15	-26.0683	71.2551
1193	0.0497211	1.24363	-273.15	-26.0692	71.2548
1194	0.0497215	1.24348	-273.15	-26.0691	71.2459
1195	0.0497206	1.24355	-273.15	-26.0693	71.25
1196	0.0497257	1.24349	-273.15	-26.0684	71.2466
1197	0.0497277	1.24345	-273.15	-26.068	71.2446
1198	0.0497299	1.24338	-273.15	-26.0676	71.2405
1199	0.0497226	1.24342	-273.15	-26.0689	71.2425
1200	0.0497216	1.24339	-273.15	-26.0691	71.2411
1201	0.0497168	1.24335	-273.15	-26.0699	71.2388
1202	0.0497221	1.24324	-273.15	-26.069	71.2326
1203	0.049717	1.24325	-273.15	-26.0699	71.2332
1204	0.0497192	1.24322	-273.15	-26.0695	71.2311
1205	0.0497233	1.24319	-273.15	-26.0688	71.2295
1206	0.0497273	1.24329	-273.15	-26.0681	71.2353
1207	0.0497216	1.24336	-273.15	-26.0691	71.2394
1208	0.0497214	1.24317	-273.15	-26.0691	71.2283
1209	0.0497188	1.24313	-273.15	-26.0696	71.2258
1210	0.0497212	1.24309	-273.15	-26.0692	71.2239
1211	0.0497217	1.24309	-273.15	-26.0691	71.2239
1212	0.0497249	1.24309	-273.15	-26.0685	71.2236
1213	0.0497217	1.24311	-273.15	-26.0691	71.225
1214	0.0497252	1.24299	-273.15	-26.0685	71.2183
1215	0.0497219	1.24306	-273.15	-26.069	71.2218
1216	0.049727	1.24299	-273.15	-26.0682	71.2182
1217	0.049732	1.24301	-273.15	-26.0673	71.2193
1218	0.0497274	1.24309	-273.15	-26.0681	71.2236
1219	0.0497303	1.24286	-273.15	-26.0676	71.2109
1220	0.0497285	1.24294	-273.15	-26.0679	71.2154
1221	0.0497361	1.24291	-273.15	-26.0666	71.2136
1222	0.0497407	1.24286	-273.15	-26.0658	71.2109
1223	0.0497416	1.24274	-273.15	-26.0656	71.2038
1224	0.0497438	1.24289	-273.15	-26.0652	71.2121
1225	0.0497384	1.24288	-273.15	-26.0662	71.2117
1226	0.0497482	1.24284	-273.15	-26.0645	71.2094
1227	0.0497481	1.24285	-273.15	-26.0645	71.2098
1228	0.049751	1.24287	-273.15	-26.064	71.211
1229	0.0497604	1.2429	-273.15	-26.0623	71.2128
1230	0.049752	1.24302	-273.15	-26.0638	71.22
1231	0.0497628	1.24296	-273.15	-26.0619	71.2166
1232	0.0497649	1.24295	-273.15	-26.0615	71.2158
1233	0.0497655	1.24299	-273.15	-26.0614	71.2181
1234	0.0497689	1.24294	-273.15	-26.0608	71.2152
1235	0.0497751	1.24314	-273.15	-26.0597	71.2266
1236	0.0497729	1.24309	-273.15	-26.0601	71.2239
1237	0.0497778	1.24305	-273.15	-26.0593	71.2217
1238	0.0497806	1.24306	-273.15	-26.0588	71.2222
1239	0.0497798	1.24314	-273.15	-26.0589	71.2268
1240	0.0497854	1.24306	-273.15	-26.058	71.2221
1241	0.049786	1.24317	-273.15	-26.0578	71.2283
1242	0.0497829	1.24318	-273.15	-26.0584	71.2291
1243	0.0497833	1.24322	-273.15	-26.0583	71.2314
1244	0.0497892	1.24337	-273.15	-26.0573	71.2398
1245	0.0497915	1.24335	-273.15	-26.0569	71.239
1246	0.0497966	1.24345	-273.15	-26.056	71.2443
1247	0.0497983	1.24325	-273.15	-26.0557	71.2327
1248	0.0497983	1.24333	-273.15	-26.0557	71.2378
1249	0.0497988	1.24328	-273.15	-26.0556	71.2348
1250	0.0498048	1.24332	-273.15	-26.0546	71.2368
1251	0.0498042	1.24335	-273.15	-26.0547	71.2389
1252	0.0498111	1.24337	-273.15	-26.0535	71.24
1253	0.0498024	1.24346	-273.15	-26.055	71.2451
1254	0.0498036	1.24336	-273.15	-26.0548	71.2393
1255	0.0498174	1.24348	-273.15	-26.0524	71.2462
1256	0.0498167	1.24341	-273.15	-26.0525	71.2424
1257	0.0498141	1.24337	-273.15	-26.053	71.2401
1258	0.0498083	1.24351	-273.15	-26.054	71.2478
1259	0.049812	1.24349	-273.15	-26.0533	71.2466
1260	0.0498138	1.24337	-273.15	-26.053	71.2397
1261	0.049821	1.24335	-273.15	-26.0517	71.2386
1262	0.0498155	1.24323	-273.15	-26.0527	71.2315
1263	0.0498153	1.24334	-273.15	-26.0527	71.2378
1264	0.0498195	1.24324	-273.15	-26.052	71.2326
1265	0.0498193	1.24347	-273.15	-26.0521	71.2455
1266	0.0498228	1.24329	-273.15	-26.0514	71.2351
1267	0.0498262	1.24344	-273.15	-26.0509	71.2437
1268	0.0498247	1.24332	-273.15	-26.0511	71.2372
1269	0.0498301	1.24328	-273.15	-26.0502	71.2346
1270	0.0498278	1.24327	-273.15	-26.0506	71.2344
1271	0.0498251	1.24335	-273.15	-26.051	71.2389
1272	0.0498234	1.24332	-273.15	-26.0513	71.2369
1273	0.0498236	1.24329	-273.15	-26.0513	71.2353
1274	0.0498272	1.24332	-273.15	-26.0507	71.2371
1275	0.0498335	1.24326	-273.15	-26.0496	71.2333
1276	0.0498325	1.2432	-273.15	-26.0497	71.2303
1277	0.0498286	1.24324	-273.15	-26.0504	71.2326
1278	0.0498281	1.24315	-273.15	-26.0505	71.2271
1279	0.0498355	1.24315	-273.15	-26.0492	71.2271
1280	0.0498324	1.24323	-273.15	-26.0498	71.232
1281	0.049838	1.24319	-273.15	-26.0488	71.2297
1282	0.0498337	1.2431	-273.15	-26.0495	71.2244
1283	0.0498419	1.24302	-273.15	-26.0481	71.22
1284	0.0498397	1.24304	-273.15	-26.0485	71.2209
1285	0.0498396	1.24302	-273.15	-26.0485	71.2197
1286	0.0498419	1.24325	-273.15	-26.0481	71.2329
1287	0.0498404	1.24302	-273.15	-26.0484	71.2199
1288	0.0498364	1.24315	-273.15	-26.0491	71.2273
1289	0.0498413	1.24303	-273.15	-26.0482	71.2202
1290	0.0498381	1.24302	-273.15	-26.0488	71.2196
1291	0.0498432	1.243	-273.15	-26.0479	71.2184
1292	0.04985	1.24295	-273.15	-26.0467	71.2158
1293	0.0498424	1.243	-273.15	-26.048	71.2188
1294	0.0498492	1.24305	-273.15	-26.0468	71.2217
1295	0.0498496	1.24293	-273.15	-26.0468	71.2148
1296	0.0498477	1.24293	-273.15	-26.0471	71.2146
1297	0.0498512	1.24303	-273.15	-26.0465	71.2203
1298	0.0498476	1.243	-273.15	-26.0471	71.2186
1299	0.0498526	1.24295	-273.15	-26.0462	71.2158
1300	0.0498541	1.24285	-273.15	-26.046	71.2103
1301	0.0498526	1.24282	-273.15	-26.0463	71.2086
1302	0.0498593	1.24282	-273.15	-26.0451	71.2081
1303	0.0498484	1.24288	-273.15	-26.047	71.2117
1304	0.0498525	1.24283	-273.15	-26.0463	71.2091
1305	0.0498579	1.24277	-273.15	-26.0453	71.2054
1306	0.0498529	1.24283	-273.15	-26.0462	71.2092
1307	0.0498654	1.2428	-273.15	-26.044	71.207
1308	0.0498577	1.24283	-273.15	-26.0454	71.2092
1309	0.0498619	1.2428	-273.15	-26.0446	71.2072
1310	0.0498614	1.24283	-273.15	-26.0447	71.2091
1311	0.0498613	1.24292	-273.15	-26.0447	71.2138
1312	0.0498616	1.24296	-273.15	-26.0447	71.2162
1313	0.0498616	1.24296	-273.15	-26.0447	71.2161
1314	0.0498591	1.24292	-273.15	-26.0451	71.2142
1315	0.0498539	1.24288	-273.15	-26.046	71.2118
1316	0.0498812	1.24273	-273.15	-26.0413	71.2034
1317	0.0498729	1.24272	-273.15	-26.0427	71.2028
1318	0.0498654	1.24229	-273.15	-26.044	71.1779
1319	0.0498542	1.24222	-273.15	-26.046	71.1737
1320	0.0498524	1.2421	-273.15	-26.0463	71.1672
1321	0.0498432	1.24176	-273.15	-26.0479	71.1478
1322	0.0498269	1.24161	-273.15	-26.0507	71.1392
1323	0.0498212	1.24133	-273.15	-26.0517	71.123
1324	0.0498148	1.24116	-273.15	-26.0528	71.1132
1325	0.0498106	1.24087	-273.15	-26.0536	71.0967
1326	0.0497982	1.24087	-273.15	-26.0557	71.0965
1327	0.0498001	1.24049	-273.15	-26.0554	71.075
1328	0.0497886	1.24028	-273.15	-26.0574	71.0626
1329	0.0497785	1.24003	-273.15	-26.0592	71.0488
1330	0.0497754	1.23984	-273.15	-26.0597	71.0374
1331	0.0497768	1.23963	-273.15	-26.0595	71.0257
1332	0.0497763	1.23955	-273.15	-26.0595	71.0209
1333	0.0497788	1.23925	-273.15	-26.0591	71.0039
1334	0.0497656	1.23919	-273.15	-26.0614	71.0005
1335	0.0497672	1.23916	-273.15	-26.0611	70.9984
1336	0.0497651	1.239	-273.15	-26.0615	70.9892
1337	0.0497648	1.23887	-273.15	-26.0616	70.9821
1338	0.0497671	1.23871	-273.15	-26.0612	70.9729
1339	0.0497616	1.23884	-273.15	-26.0621	70.9801
1340	0.0497715	1.23863	-273.15	-26.0604	70.968
1341	0.0497741	1.23867	-273.15	-26.0599	70.9707
1342	0.0497703	1.23866	-273.15	-26.0606	70.9701
1343	0.04978	1.23868	-273.15	-26.0589	70.9714
1344	0.0497821	1.2386	-273.15	-26.0585	70.9665
1345	0.0497768	1.23872	-273.15	-26.0595	70.9733
1346	0.0497813	1.23863	-273.15	-26.0587	70.968
1347	0.0497853	1.23869	-273.15	-26.058	70.9717
1348	0.049787	1.23875	-273.15	-26.0577	70.9751
1349	0.0497827	1.23869	-273.15	-26.0584	70.9718
1350	0.0497896	1.2385	-273.15	-26.0572	70.9606
1351	0.0497874	1.23866	-273.15	-26.0576	70.9697
1352	0.0497852	1.23866	-273.15	-26.058	70.9702
1353	0.0497917	1.23862	-273.15	-26.0569	70.9675
1354	0.0497949	1.23866	-273.15	-26.0563	70.9702
1355	0.049791	1.23872	-273.15	-26.057	70.9736
1356	0.0497958	1.23872	-273.15	-26.0562	70.9737
1357	0.0498019	1.23862	-273.15	-26.0551	70.9679
1358	0.0498021	1.23861	-273.15	-26.055	70.9673
1359	0.0497978	1.23868	-273.15	-26.0558	70.971
1360	0.0498011	1.23869	-273.15	-26.0552	70.9715
1361	0.0498031	1.23861	-273.15	-26.0549	70.9673
1362	0.0498016	1.23861	-273.15	-26.0551	70.967
1363	0.0498007	1.23871	-273.15	-26.0553	70.9728
1364	0.0498021	1.23861	-273.15	-26.055	70.9672
1365	0.0498041	1.23862	-273.15	-26.0547	70.9676
1366	0.049805	1.23856	-273.15	-26.0545	70.9642
1367	0.049801	1.23864	-273.15	-26.0552	70.969
1368	0.0498089	1.2385	-273.15	-26.0539	70.961
1369	0.0498064	1.23844	-273.15	-26.0543	70.9576
1370	0.0498113	1.23846	-273.15	-26.0534	70.9586
1371	0.0498033	1.23847	-273.15	-26.0548	70.9589
1372	0.0498099	1.23839	-273.15	-26.0537	70.9547
1373	0.0498086	1.23839	-273.15	-26.0539	70.9542
1374	0.0498098	1.23838	-273.15	-26.0537	70.9537
1375	0.0498163	1.23836	-273.15	-26.0526	70.953
1376	0.049814	1.23827	-273.15	-26.053	70.9476
1377	0.0498201	1.23844	-273.15	-26.0519	70.9573
1378	0.0498075	1.23832	-273.15	-26.0541	70.9505
1379	0.0498159	1.23818	-273.15	-26.0526	70.9427
1380	0.0498206	1.23822	-273.15	-26.0518	70.9448
1381	0.0498148	1.23823	-273.15	-26.0528	70.9451
1382	0.0498141	1.23811	-273.15	-26.0529	70.9384
1383	0.0498159	1.2382	-273.15	-26.0526	70.9437
1384	0.0498188	1.23811	-273.15	-26.0521	70.9387
1385	0.0498228	1.23817	-273.15	-26.0514	70.9421
1386	0.0498222	1.2381	-273.15	-26.0515	70.9378
1387	0.0498183	1.23813	-273.15	-26.0522	70.9399
1388	0.0498237	1.23826	-273.15	-26.0513	70.9472
1389	0.0498191	1.23805	-273.15	-26.0521	70.9348
1390	0.0498223	1.23796	-273.15	-26.0515	70.9299
1391	0.0498165	1.23791	-273.15	-26.0525	70.9267
1392	0.0498164	1.2379	-273.15	-26.0526	70.9264
1393	0.0498184	1.23785	-273.15	-26.0522	70.9234
1394	0.0498196	1.23785	-273.15	-26.052	70.9236
1395	0.0498188	1.2378	-273.15	-26.0521	70.9209
1396	0.0498201	1.23798	-273.15	-26.0519	70.931
1397	0.0498217	1.23791	-273.15	-26.0516	70.9269
1398	0.0498257	1.23782	-273.15	-26.0509	70.922
1399	0.049826	1.23774	-273.15	-26.0509	70.917
1400	0.0498261	1.23777	-273.15	-26.0509	70.9189
1401	0.0498278	1.23771	-273.15	-26.0506	70.9156
1402	0.0498282	1.23778	-273.15	-26.0505	70.9196
1403	0.0498215	1.23764	-273.15	-26.0517	70.9118
1404	0.0498285	1.2376	-273.15	-26.0504	70.9093
1405	0.0498285	1.23761	-273.15	-26.0504	70.9098
1406	0.049828	1.2376	-273.15	-26.0505	70.9091
1407	0.0498345	1.23756	-273.15	-26.0494	70.9072
1408	0.0498292	1.23756	-273.15	-26.0503	70.9069
1409	0.0498339	1.2375	-273.15	-26.0495	70.9032
1410	0.0498256	1.23749	-273.15	-26.0509	70.9032
1411	0.0498333	1.23753	-273.15	-26.0496	70.905
1412	0.0498286	1.23743	-273.15	-26.0504	70.8996
1413	0.0498353	1.23754	-273.15	-26.0493	70.9057
1414	0.0498364	1.23756	-273.15	-26.0491	70.907
1415	0.0498354	1.23746	-273.15	-26.0492	70.9011
1416	0.0498322	1.23745	-273.15	-26.0498	70.9008
1417	0.0498318	1.23746	-273.15	-26.0499	70.9011
1418	0.0498373	1.23743	-273.15	-26.0489	70.8993
1419	0.0498354	1.23735	-273.15	-26.0492	70.895
1420	0.0498365	1.23736	-273.15	-26.0491	70.8954
1421	0.049837	1.23727	-273.15	-26.049	70.8904
1422	0.0498331	1.23728	-273.15	-26.0496	70.891
1423	0.0498381	1.23734	-273.15	-26.0488	70.8944
1424	0.0498392	1.2372	-273.15	-26.0486	70.8861
1425	0.0498372	1.23741	-273.15	-26.0489	70.8986
1426	0.0498373	1.2373	-273.15	-26.0489	70.892
1427	0.0498379	1.23716	-273.15	-26.0488	70.8838
1428	0.049837	1.23716	-273.15	-26.049	70.8843
1429	0.049843	1.23716	-273.15	-26.0479	70.8843
1430	0.0498428	1.23716	-273.15	-26.048	70.884
1431	0.0498386	1.2371	-273.15	-26.0487	70.8809
1432	0.0498496	1.23711	-273.15	-26.0468	70.8811
1433	0.0498406	1.23716	-273.15	-26.0483	70.8843
1434	0.0498431	1.23705	-273.15	-26.0479	70.8778
1435	0.0498463	1.23719	-273.15	-26.0473	70.8859
1436	0.0498438	1.23692	-273.15	-26.0478	70.8702
1437	0.0498384	1.23701	-273.15	-26.0487	70.8756
1438	0.0498484	1.23692	-273.15	-26.047	70.8702
1439	0.0498421	1.2369	-273.15	-26.0481	70.8689
1440	0.0498438	1.23687	-273.15	-26.0478	70.8672
1441	0.0498497	1.23686	-273.15	-26.0468	70.8669
1442	0.0498452	1.23694	-273.15	-26.0475	70.8713
1443	0.0498515	1.23694	-273.15	-26.0464	70.8714
1444	0.0498495	1.23692	-273.15	-26.0468	70.8702
1445	0.0498447	1.23684	-273.15	-26.0476	70.8657
1446	0.049853	1.23678	-273.15	-26.0462	70.8623
1447	0.0498541	1.23661	-273.15	-26.046	70.8524
1448	0.0498552	1.23669	-273.15	-26.0458	70.8569
1449	0.0498542	1.23667	-273.15	-26.046	70.8562
1450	0.0498547	1.23674	-273.15	-26.0459	70.8598
1451	0.0498511	1.23665	-273.15	-26.0465	70.8547
1452	0.0498564	1.23673	-273.15	-26.0456	70.8594
1453	0.049855	1.23672	-273.15	-26.0458	70.8591
1454	0.0498567	1.23658	-273.15	-26.0455	70.851
1455	0.0498625	1.23662	-273.15	-26.0445	70.8528
1456	0.0498648	1.2366	-273.15	-26.0441	70.8517
1457	0.0498543	1.23661	-273.15	-26.0459	70.8528
1458	0.0498611	1.23657	-273.15	-26.0448	70.8503
1459	0.0498651	1.23651	-273.15	-26.0441	70.8469
1460	0.0498667	1.23663	-273.15	-26.0438	70.8537
1461	0.0498648	1.23649	-273.15	-26.0441	70.8457
1462	0.0498669	1.2367	-273.15	-26.0438	70.8579
1463	0.0498703	1.23647	-273.15	-26.0432	70.8445
1464	0.0498672	1.23659	-273.15	-26.0437	70.8511
1465	0.0498702	1.23649	-273.15	-26.0432	70.8457
1466	0.0498749	1.23647	-273.15	-26.0424	70.8446
1467	0.049871	1.23644	-273.15	-26.043	70.8427
1468	0.0498695	1.23652	-273.15	-26.0433	70.8474
1469	0.0498741	1.23654	-273.15	-26.0425	70.8487
1470	0.0498769	1.23653	-273.15	-26.042	70.8481
1471	0.0498714	1.23646	-273.15	-26.043	70.8441
1472	0.0498785	1.23643	-273.15	-26.0417	70.8423
1473	0.0498832	1.2364	-273.15	-26.0409	70.8404
1474	0.0498761	1.23649	-273.15	-26.0422	70.8459
1475	0.0498821	1.23645	-273.15	-26.0411	70.8433
1476	0.0498849	1.23645	-273.15	-26.0406	70.8434
1477	0.0498844	1.23652	-273.15	-26.0407	70.8472
1478	0.049882	1.2364	-273.15	-26.0411	70.8404
1479	0.0498811	1.23633	-273.15	-26.0413	70.8367
1480	0.0498782	1.23634	-273.15	-26.0418	70.837
1481	0.0498847	1.23643	-273.15	-26.0407	70.8422
1482	0.0498868	1.23637	-273.15	-26.0403	70.8386
1483	0.0498821	1.23628	-273.15	-26.0411	70.8338
1484	0.049889	1.23632	-273.15	-26.0399	70.8358
1485	0.0498866	1.23625	-273.15	-26.0403	70.8321
1486	0.0498806	1.23625	-273.15	-26.0414	70.832
1487	0.0498842	1.23626	-273.15	-26.0407	70.8323
1488	0.0498769	1.23605	-273.15	-26.042	70.8205
1489	0.0498841	1.23609	-273.15	-26.0408	70.8229
1490	0.0498797	1.23614	-273.15	-26.0415	70.8256
1491	0.0498832	1.23608	-273.15	-26.0409	70.8223
1492	0.0498812	1.23596	-273.15	-26.0413	70.8152
1493	0.0498832	1.23595	-273.15	-26.0409	70.8146
1494	0.0498832	1.23582	-273.15	-26.0409	70.8074
1495	0.0498799	1.2358	-273.15	-26.0415	70.8062
1496	0.0498795	1.2358	-273.15	-26.0416	70.806
1497	0.0498832	1.23571	-273.15	-26.0409	70.801
1498	0.0498748	1.23583	-273.15	-26.0424	70.8076
1499	0.049881	1.23558	-273.15	-26.0413	70.7935
1500	0.0498768	1.23554	-273.15	-26.042	70.7913
1501	0.0498758	1.23561	-273.15	-26.0422	70.7952
1502	0.0498739	1.23558	-273.15	-26.0425	70.7933
1503	0.0498743	1.23533	-273.15	-26.0425	70.779
1504	0.0498754	1.2353	-273.15	-26.0423	70.7774
1505	0.0498662	1.23536	-273.15	-26.0439	70.7809
1506	0.0498736	1.23528	-273.15	-26.0426	70.7765
1507	0.0498681	1.23522	-273.15	-26.0435	70.7728
1508	0.0498719	1.23521	-273.15	-26.0429	70.7722
1509	0.0498788	1.2351	-273.15	-26.0417	70.7658
1510	0.04987	1.23516	-273.15	-26.0432	70.7695
1511	0.0498758	1.23502	-273.15	-26.0422	70.7617
1512	0.0498722	1.23511	-273.15	-26.0428	70.7664
1513	0.0498757	1.23499	-273.15	-26.0422	70.7597
1514	0.0498711	1.23498	-273.15	-26.043	70.759
1515	0.0498721	1.23487	-273.15	-26.0429	70.7526
1516	0.0498692	1.23504	-273.15	-26.0433	70.7628
1517	0.0498772	1.2349	-273.15	-26.0419	70.7543
1518	0.0498759	1.23479	-273.15	-26.0422	70.7481
1519	0.0498733	1.2348	-273.15	-26.0426	70.7487
1520	0.0498733	1.23493	-273.15	-26.0426	70.7561
1521	0.0498721	1.23491	-273.15	-26.0429	70.7551
1522	0.0498751	1.23481	-273.15	-26.0423	70.7494
1523	0.0498657	1.23473	-273.15	-26.044	70.7446
1524	0.0498731	1.2347	-273.15	-26.0427	70.743
1525	0.0498762	1.23474	-273.15	-26.0421	70.7456
1526	0.0498733	1.23474	-273.15	-26.0426	70.7452
1527	0.0498737	1.2346	-273.15	-26.0426	70.7374
1528	0.049875	1.23457	-273.15	-26.0423	70.7359
1529	0.0498713	1.23471	-273.15	-26.043	70.7435
1530	0.0498731	1.23456	-273.15	-26.0427	70.7351
1531	0.0498773	1.23472	-273.15	-26.0419	70.744
1532	0.0498737	1.23453	-273.15	-26.0426	70.7332
1533	0.0498736	1.23439	-273.15	-26.0426	70.7256
1534	0.0498792	1.23443	-273.15	-26.0416	70.7274
1535	0.0498728	1.23453	-273.15	-26.0427	70.7335
1536	0.0498717	1.23442	-273.15	-26.0429	70.7269
1537	0.049871	1.23441	-273.15	-26.043	70.7264
1538	0.0498738	1.2345	-273.15	-26.0425	70.7319
1539	0.0498754	1.23439	-273.15	-26.0423	70.7252
1540	0.0498714	1.23433	-273.15	-26.043	70.7219
1541	0.049869	1.23435	-273.15	-26.0434	70.7229
1542	0.0498695	1.23454	-273.15	-26.0433	70.734
1543	0.0498683	1.23431	-273.15	-26.0435	70.7205
1544	0.049867	1.23434	-273.15	-26.0437	70.7222
1545	0.0498724	1.23418	-273.15	-26.0428	70.7132
1546	0.049868	1.23439	-273.15	-26.0436	70.7256
1547	0.0498679	1.23426	-273.15	-26.0436	70.7177
1548	0.049867	1.23424	-273.15	-26.0437	70.7167
1549	0.0498683	1.2343	-273.15	-26.0435	70.7201
1550	0.0498669	1.23425	-273.15	-26.0437	70.7171
1551	0.0498653	1.23418	-273.15	-26.044	70.7131
1552	0.0498619	1.23422	-273.15	-26.0446	70.7155
1553	0.0498649	1.23413	-273.15	-26.0441	70.7103
1554	0.0498653	1.2342	-273.15	-26.044	70.7143
1555	0.0498635	1.23402	-273.15	-26.0443	70.7044
1556	0.0498636	1.23408	-273.15	-26.0443	70.7073
1557	0.0498568	1.23409	-273.15	-26.0455	70.7082
1558	0.049862	1.23406	-273.15	-26.0446	70.7067
1559	0.0498671	1.23392	-273.15	-26.0437	70.6984
1560	0.049863	1.23395	-273.15	-26.0444	70.7
1561	0.0498599	1.23387	-273.15	-26.045	70.6956
1562	0.0498666	1.23402	-273.15	-26.0438	70.7043
1563	0.0498653	1.23391	-273.15	-26.044	70.698
1564	0.0498578	1.23395	-273.15	-26.0453	70.7002
1565	0.0498605	1.23391	-273.15	-26.0449	70.6979
1566	0.0498637	1.23384	-273.15	-26.0443	70.6937
1567	0.0498692	1.23388	-273.15	-26.0433	70.6959
1568	0.0498608	1.23372	-273.15	-26.0448	70.6868
1569	0.0498676	1.2337	-273.15	-26.0436	70.6856
1570	0.0498636	1.23378	-273.15	-26.0443	70.6902
1571	0.0498577	1.23382	-273.15	-26.0454	70.6929
1572	0.0498654	1.23364	-273.15	-26.044	70.6826
1573	0.0498598	1.23361	-273.15	-26.045	70.6806
1574	0.0498648	1.23365	-273.15	-26.0441	70.6831
1575	0.0498577	1.23365	-273.15	-26.0454	70.683
1576	0.0498638	1.23357	-273.15	-26.0443	70.6784
1577	0.0498608	1.23357	-273.15	-26.0448	70.6781
1578	0.0498601	1.2336	-273.15	-26.0449	70.6801
1579	0.0498603	1.2337	-273.15	-26.0449	70.6859
1580	0.0498621	1.23341	-273.15	-26.0446	70.6689
1581	0.0498601	1.23337	-273.15	-26.0449	70.6668
1582	0.0498649	1.2335	-273.15	-26.0441	70.6741
1583	0.0498591	1.23347	-273.15	-26.0451	70.6727
1584	0.0498646	1.23356	-273.15	-26.0442	70.6779
1585	0.0498599	1.23351	-273.15	-26.045	70.675
1586	0.0498657	1.23333	-273.15	-26.044	70.6646
1587	0.0498561	1.23332	-273.15	-26.0456	70.664
1588	0.0498608	1.23324	-273.15	-26.0448	70.6593
1589	0.0498631	1.23332	-273.15	-26.0444	70.6641
1590	0.0498622	1.23323	-273.15	-26.0446	70.6591
1591	0.0498606	1.23321	-273.15	-26.0449	70.658
1592	0.0498623	1.23317	-273.15	-26.0446	70.6555
1593	0.0498643	1.23317	-273.15	-26.0442	70.6553
1594	0.0498616	1.23321	-273.15	-26.0447	70.6576
1595	0.049866	1.23321	-273.15	-26.0439	70.6575
1596	0.0498662	1.23312	-273.15	-26.0439	70.6528
1597	0.0498633	1.23312	-273.15	-26.0444	70.6525
1598	0.0498639	1.23304	-273.15	-26.0443	70.6477
1599	0.0498657	1.23307	-273.15	-26.044	70.6498
1600	0.0498675	1.23297	-273.15	-26.0436	70.6442
1601	0.0498665	1.23292	-273.15	-26.0438	70.641
1602	0.0498632	1.23286	-273.15	-26.0444	70.6374
1603	0.0498609	1.23298	-273.15	-26.0448	70.6445
1604	0.0498604	1.23288	-273.15	-26.0449	70.6386
1605	0.0498662	1.23281	-273.15	-26.0439	70.6346
1606	0.0498661	1.23288	-273.15	-26.0439	70.6389
1607	0.0498707	1.23296	-273.15	-26.0431	70.6432
1608	0.0498606	1.2328	-273.15	-26.0448	70.6342
1609	0.0498644	1.23289	-273.15	-26.0442	70.6391
1610	0.0498652	1.2328	-273.15	-26.0441	70.6341
1611	0.0498695	1.23274	-273.15	-26.0433	70.6309
1612	0.0498628	1.23269	-273.15	-26.0445	70.6279
1613	0.0498704	1.23269	-273.15	-26.0431	70.6278
1614	0.0498692	1.23272	-273.15	-26.0433	70.6298
1615	0.0498655	1.23261	-273.15	-26.044	70.6232
1616	0.0498643	1.23269	-273.15	-26.0442	70.6278
1617	0.0498658	1.23277	-273.15	-26.044	70.6328
1618	0.0498623	1.23273	-273.15	-26.0446	70.6303
1619	0.0498665	1.23269	-273.15	-26.0438	70.6281
1620	0.0498702	1.23256	-273.15	-26.0432	70.6206
1621	0.0498644	1.23255	-273.15	-26.0442	70.6198
1622	0.0498693	1.23272	-273.15	-26.0433	70.6296
1623	0.049865	1.23257	-273.15	-26.0441	70.6213
1624	0.0498631	1.23256	-273.15	-26.0444	70.6208
1625	0.0498638	1.23273	-273.15	-26.0443	70.63
1626	0.0498595	1.23236	-273.15	-26.045	70.609
1627	0.0498596	1.23239	-273.15	-26.045	70.611
1628	0.0498564	1.23237	-273.15	-26.0456	70.6098
1629	0.0498577	1.2323	-273.15	-26.0453	70.6055
1630	0.0498572	1.23222	-273.15	-26.0454	70.6013
1631	0.0498516	1.23232	-273.15	-26.0464	70.607
1632	0.0498523	1.23224	-273.15	-26.0463	70.6019
1633	0.0498566	1.23216	-273.15	-26.0455	70.5975
1634	0.0498491	1.23216	-273.15	-26.0469	70.5976
1635	0.0498489	1.23222	-273.15	-26.0469	70.601
1636	0.0498495	1.23208	-273.15	-26.0468	70.593
1637	0.0498468	1.23214	-273.15	-26.0473	70.5963
1638	0.0498446	1.23201	-273.15	-26.0476	70.5892
1639	0.0498518	1.23196	-273.15	-26.0464	70.5861
1640	0.0498515	1.23211	-273.15	-26.0464	70.5944
1641	0.0498421	1.23195	-273.15	-26.0481	70.5858
1642	0.0498459	1.23196	-273.15	-26.0474	70.5861
1643	0.0498425	1.23188	-273.15	-26.048	70.5812
1644	0.0498449	1.23184	-273.15	-26.0476	70.5795
1645	0.0498444	1.23181	-273.15	-26.0477	70.5773
1646	0.0498407	1.2318	-273.15	-26.0483	70.5769
1647	0.0498412	1.23177	-273.15	-26.0482	70.5752
1648	0.0498395	1.23187	-273.15	-26.0485	70.5811
1649	0.0498441	1.23171	-273.15	-26.0477	70.5719
1650	0.0498388	1.23164	-273.15	-26.0486	70.568
1651	0.0498372	1.23156	-273.15	-26.0489	70.563
1652	0.0498397	1.23154	-273.15	-26.0485	70.562
1653	0.0498417	1.23151	-273.15	-26.0481	70.5603
1654	0.0498376	1.23151	-273.15	-26.0489	70.5606
1655	0.0498392	1.23144	-273.15	-26.0486	70.5564
1656	0.0498358	1.23148	-273.15	-26.0492	70.5584
1657	0.0498452	1.23141	-273.15	-26.0475	70.5547
1658	0.0498346	1.23142	-273.15	-26.0494	70.555
1659	0.0498493	1.23134	-273.15	-26.0468	70.5505
1660	0.0498387	1.23126	-273.15	-26.0487	70.5461
1661	0.0498423	1.23121	-273.15	-26.048	70.5434
1662	0.0498449	1.23127	-273.15	-26.0476	70.5469
1663	0.0498362	1.23117	-273.15	-26.0491	70.5407
1664	0.0498463	1.2312	-273.15	-26.0473	70.5428
1665	0.049844	1.23121	-273.15	-26.0477	70.5432
1666	0.0498394	1.2312	-273.15	-26.0485	70.5423
1667	0.0498449	1.23105	-273.15	-26.0476	70.5341
1668	0.049841	1.23109	-273.15	-26.0483	70.5365
1669	0.0498391	1.23105	-273.15	-26.0486	70.5337
1670	0.0498509	1.2311	-273.15	-26.0465	70.5368
1671	0.0498467	1.23097	-273.15	-26.0473	70.5295
1672	0.0498489	1.23102	-273.15	-26.0469	70.5324
1673	0.0498416	1.23101	-273.15	-26.0482	70.5315
1674	0.0498479	1.23097	-273.15	-26.0471	70.5292
1675	0.0498525	1.23097	-273.15	-26.0463	70.5292
1676	0.0498557	1.2309	-273.15	-26.0457	70.5256
1677	0.0498565	1.23106	-273.15	-26.0456	70.5344
1678	0.0498535	1.23092	-273.15	-26.0461	70.5266
1679	0.0498541	1.23106	-273.15	-26.046	70.5346
1680	0.0498578	1.23095	-273.15	-26.0453	70.5284
1681	0.0498523	1.23092	-273.15	-26.0463	70.5266
1682	0.0498578	1.23095	-273.15	-26.0453	70.5284
1683	0.0498642	1.23098	-273.15	-26.0442	70.53
1684	0.0498588	1.2309	-273.15	-26.0452	70.5255
1685	0.049859	1.23096	-273.15	-26.0451	70.5285
1686	0.0498609	1.23101	-273.15	-26.0448	70.5316
1687	0.0498662	1.23093	-273.15	-26.0439	70.5272
1688	0.0498599	1.23106	-273.15	-26.045	70.5343
1689	0.0498695	1.23102	-273.15	-26.0433	70.5322
1690	0.0498683	1.23099	-273.15	-26.0435	70.5303
1691	0.0498714	1.23105	-273.15	-26.043	70.5341
1692	0.0498668	1.23099	-273.15	-26.0438	70.5305
1693	0.0498673	1.23106	-273.15	-26.0437	70.5346
1694	0.0498665	1.23103	-273.15	-26.0438	70.5328
1695	0.0498699	1.23115	-273.15	-26.0432	70.5399
1696	0.049871	1.2311	-273.15	-26.043	70.5365
1697	0.0498704	1.23104	-273.15	-26.0431	70.5331
1698	0.0498708	1.2311	-273.15	-26.0431	70.5368
1699	0.0498748	1.23104	-273.15	-26.0424	70.5336
1700	0.0498742	1.23096	-273.15	-26.0425	70.5288
1701	0.0498727	1.23099	-273.15	-26.0427	70.5307
1702	0.049877	1.23102	-273.15	-26.042	70.5324
1703	0.0498769	1.23098	-273.15	-26.042	70.5298
1704	0.049876	1.23095	-273.15	-26.0422	70.5282
1705	0.0498782	1.23104	-273.15	-26.0418	70.5333
1706	0.0498775	1.23103	-273.15	-26.0419	70.5327
1707	0.0498714	1.23099	-273.15	-26.043	70.5304
1708	0.0498757	1.23102	-273.15	-26.0422	70.5323
1709	0.0498726	1.23093	-273.15	-26.0428	70.5272
1710	0.0498748	1.2309	-273.15	-26.0424	70.5253
1711	0.0498812	1.23103	-273.15	-26.0413	70.5329
1712	0.0498856	1.23099	-273.15	-26.0405	70.5304
1713	0.0498828	1.23106	-273.15	-26.041	70.5344
1714	0.0498821	1.2309	-273.15	-26.0411	70.5252
1715	0.0498822	1.23103	-273.15	-26.0411	70.5326
1716	0.0498798	1.23101	-273.15	-26.0415	70.5316
1717	0.0498849	1.23093	-273.15	-26.0406	70.527
1718	0.0498875	1.23098	-273.15	-26.0402	70.53
1719	0.0498853	1.23102	-273.15	-26.0405	70.5324
1720	0.0498905	1.23107	-273.15	-26.0396	70.5352
1721	0.0498833	1.23113	-273.15	-26.0409	70.5383
1722	0.0498881	1.23107	-273.15	-26.0401	70.5353
1723	0.0498835	1.23106	-273.15	-26.0409	70.5344
1724	0.0498822	1.2311	-273.15	-26.0411	70.5368
1725	0.0498881	1.23103	-273.15	-26.0401	70.5327
1726	0.0498885	1.23103	-273.15	-26.04	70.5328
1727	0.0498934	1.23106	-273.15	-26.0391	70.5347
1728	0.0498861	1.23107	-273.15	-26.0404	70.5349
1729	0.0498875	1.23111	-273.15	-26.0402	70.5372
1730	0.0498909	1.2312	-273.15	-26.0396	70.5423
1731	0.0498922	1.23114	-273.15	-26.0393	70.539
1732	0.0498887	1.23106	-273.15	-26.04	70.5346
1733	0.0498916	1.23113	-273.15	-26.0395	70.5384
1734	0.0498945	1.23114	-273.15	-26.0389	70.5392
1735	0.0498929	1.23113	-273.15	-26.0392	70.5386
1736	0.0498892	1.23101	-273.15	-26.0399	70.5317
1737	0.0498894	1.23116	-273.15	-26.0398	70.5404
1738	0.0498912	1.23102	-273.15	-26.0395	70.5321
1739	0.0498875	1.23106	-273.15	-26.0402	70.5345
1740	0.0498883	1.23118	-273.15	-26.04	70.5414
1741	0.0498889	1.23104	-273.15	-26.0399	70.5335
1742	0.0498901	1.23114	-273.15	-26.0397	70.5388
1743	0.049888	1.23108	-273.15	-26.0401	70.5359
1744	0.0498926	1.23112	-273.15	-26.0393	70.538
1745	0.0498965	1.23115	-273.15	-26.0386	70.5396
1746	0.0498912	1.231	-273.15	-26.0395	70.5309
1747	0.0498947	1.23113	-273.15	-26.0389	70.5384
1748	0.0498941	1.23099	-273.15	-26.039	70.5303
1749	0.0499017	1.23101	-273.15	-26.0377	70.5318
1750	0.0498958	1.23094	-273.15	-26.0387	70.5277
1751	0.0498979	1.23104	-273.15	-26.0384	70.5332
1752	0.049896	1.23114	-273.15	-26.0387	70.5392
1753	0.0498981	1.23107	-273.15	-26.0383	70.5348
1754	0.0498945	1.23114	-273.15	-26.0389	70.5391
1755	0.0498945	1.23109	-273.15	-26.0389	70.5362
1756	0.0498963	1.23111	-273.15	-26.0386	70.5376
1757	0.0498937	1.231	-273.15	-26.0391	70.5311
1758	0.0498997	1.23103	-273.15	-26.038	70.5328
1759	0.0498994	1.2311	-273.15	-26.0381	70.5367
1760	0.0499053	1.231	-273.15	-26.0371	70.531
1761	0.0498998	1.231	-273.15	-26.038	70.531
1762	0.0499009	1.23089	-273.15	-26.0378	70.5249
1763	0.0499008	1.23094	-273.15	-26.0379	70.5278
1764	0.0499057	1.231	-273.15	-26.037	70.531
1765	0.049902	1.23091	-273.15	-26.0376	70.526
1766	0.0499034	1.23098	-273.15	-26.0374	70.5301
1767	0.049908	1.23099	-273.15	-26.0366	70.5306
1768	0.049911	1.23087	-273.15	-26.0361	70.5239
1769	0.0499132	1.23098	-273.15	-26.0357	70.5297
1770	0.0499138	1.23094	-273.15	-26.0356	70.5278
1771	0.0499158	1.23099	-273.15	-26.0352	70.5307
1772	0.0499097	1.23083	-273.15	-26.0363	70.5214
1773	0.0499119	1.23101	-273.15	-26.0359	70.5318
1774	0.0499208	1.23106	-273.15	-26.0344	70.5343
1775	0.0499197	1.23093	-273.15	-26.0346	70.5273
1776	0.0499211	1.23102	-273.15	-26.0343	70.5322
1777	0.0499184	1.23093	-273.15	-26.0348	70.5273
1778	0.0499177	1.23092	-273.15	-26.0349	70.5266
1779	0.0499188	1.2309	-273.15	-26.0347	70.5253
1780	0.0499205	1.23093	-273.15	-26.0344	70.5274
1781	0.0499185	1.23098	-273.15	-26.0348	70.53
1782	0.0499222	1.23107	-273.15	-26.0341	70.535
1783	0.0499302	1.23092	-273.15	-26.0327	70.5263
1784	0.0499253	1.23097	-273.15	-26.0336	70.5293
1785	0.0499193	1.23104	-273.15	-26.0346	70.5332
1786	0.0499322	1.2309	-273.15	-26.0324	70.5251
1787	0.0499228	1.23114	-273.15	-26.034	70.5393
1788	0.0499298	1.23106	-273.15	-26.0328	70.5344
1789	0.0499251	1.23107	-273.15	-26.0336	70.5353
1790	0.0499249	1.23109	-273.15	-26.0337	70.5361
1791	0.0499324	1.231	-273.15	-26.0323	70.5309
1792	0.0499297	1.23101	-273.15	-26.0328	70.5318
1793	0.0499208	1.23116	-273.15	-26.0344	70.5402
1794	0.0499264	1.23109	-273.15	-26.0334	70.5361
1795	0.049933	1.23109	-273.15	-26.0322	70.5363
1796	0.0499263	1.23114	-273.15	-26.0334	70.5392
1797	0.0499257	1.23106	-273.15	-26.0335	70.5343
1798	0.0499288	1.23106	-273.15	-26.033	70.5343
1799	0.0499327	1.23097	-273.15	-26.0323	70.5294
1800	0.0499278	1.23106	-273.15	-26.0332	70.5347
1801	0.0499293	1.23097	-273.15	-26.0329	70.5294
1802	0.0499292	1.23091	-273.15	-26.0329	70.5258
1803	0.049926	1.231	-273.15	-26.0335	70.5314
1804	0.0499298	1.23109	-273.15	-26.0328	70.5361
1805	0.0499271	1.23095	-273.15	-26.0333	70.5281
1806	0.04993	1.23106	-273.15	-26.0328	70.5343
1807	0.0499286	1.23099	-273.15	-26.033	70.5304
1808	0.0499278	1.23103	-273.15	-26.0331	70.5329
1809	0.049929	1.23108	-273.15	-26.0329	70.5355
1810	0.0499282	1.23099	-273.15	-26.0331	70.5303
1811	0.049931	1.23099	-273.15	-26.0326	70.5306
1812	0.0499274	1.23096	-273.15	-26.0332	70.529
1813	0.0499259	1.23093	-273.15	-26.0335	70.5272
1814	0.0499265	1.23085	-273.15	-26.0334	70.5225
1815	0.0499285	1.23096	-273.15	-26.033	70.529
1816	0.0499357	1.23098	-273.15	-26.0318	70.5299
1817	0.0499312	1.23093	-273.15	-26.0326	70.5269
1818	0.0499318	1.23084	-273.15	-26.0324	70.522
1819	0.0499322	1.23078	-273.15	-26.0324	70.5185
1820	0.0499286	1.23079	-273.15	-26.033	70.5189
1821	0.0499305	1.23086	-273.15	-26.0327	70.5231
1822	0.0499304	1.23076	-273.15	-26.0327	70.5175
1823	0.0499274	1.23098	-273.15	-26.0332	70.5297
1824	0.049937	1.23079	-273.15	-26.0316	70.519
1825	0.0499332	1.2308	-273.15	-26.0322	70.5196
1826	0.0499332	1.2307	-273.15	-26.0322	70.5139
1827	0.0499381	1.23079	-273.15	-26.0314	70.519
1828	0.0499387	1.23075	-273.15	-26.0313	70.5166
1829	0.049933	1.23069	-273.15	-26.0322	70.5131
1830	0.0499382	1.23077	-273.15	-26.0313	70.5177
1831	0.0499378	1.23064	-273.15	-26.0314	70.5102
1832	0.0499388	1.23066	-273.15	-26.0312	70.5117
1833	0.0499347	1.23056	-273.15	-26.0319	70.5058
1834	0.0499332	1.23056	-273.15	-26.0322	70.5056
1835	0.04994	1.23069	-273.15	-26.031	70.5133
1836	0.0499397	1.23058	-273.15	-26.0311	70.5068
1837	0.0499393	1.23062	-273.15	-26.0311	70.5096
1838	0.0499434	1.23059	-273.15	-26.0304	70.5077
1839	0.0499421	1.23057	-273.15	-26.0307	70.5066
1840	0.0499471	1.23064	-273.15	-26.0298	70.5108
1841	0.0499436	1.2305	-273.15	-26.0304	70.5023
1842	0.049945	1.23056	-273.15	-26.0302	70.5059
1843	0.0499413	1.23054	-273.15	-26.0308	70.5046
1844	0.0499486	1.23057	-273.15	-26.0295	70.5065
1845	0.0499462	1.23054	-273.15	-26.03	70.5046
1846	0.0499498	1.23051	-273.15	-26.0293	70.5031
1847	0.0499473	1.23046	-273.15	-26.0298	70.4999
1848	0.0499488	1.23053	-273.15	-26.0295	70.5039
1849	0.0499515	1.23045	-273.15	-26.029	70.4996
1850	0.0499448	1.23055	-273.15	-26.0302	70.5053
1851	0.0499494	1.23044	-273.15	-26.0294	70.499
1852	0.0499577	1.23044	-273.15	-26.028	70.4992
1853	0.0499592	1.23048	-273.15	-26.0277	70.5011
1854	0.0499591	1.2305	-273.15	-26.0277	70.5023
1855	0.0499611	1.23046	-273.15	-26.0274	70.5001
1856	0.0499584	1.23051	-273.15	-26.0278	70.503
1857	0.049957	1.23035	-273.15	-26.0281	70.4938
1858	0.0499589	1.23045	-273.15	-26.0277	70.4996
1859	0.0499714	1.23044	-273.15	-26.0256	70.4989
1860	0.0499668	1.23029	-273.15	-26.0264	70.4906
1861	0.0499659	1.2303	-273.15	-26.0265	70.4909
1862	0.0499713	1.23026	-273.15	-26.0256	70.4884
1863	0.0499609	1.23048	-273.15	-26.0274	70.5011
1864	0.0499633	1.23039	-273.15	-26.027	70.4959
1865	0.0499829	1.23046	-273.15	-26.0236	70.5001
1866	0.0499677	1.23036	-273.15	-26.0262	70.4944
1867	0.0499748	1.23044	-273.15	-26.025	70.4991
1868	0.0499733	1.23033	-273.15	-26.0252	70.4926
1869	0.0499779	1.23028	-273.15	-26.0244	70.4898
1870	0.0499744	1.23044	-273.15	-26.0251	70.4989
1871	0.0499812	1.23037	-273.15	-26.0239	70.4952
1872	0.0499769	1.23032	-273.15	-26.0246	70.4923
1873	0.0499835	1.23047	-273.15	-26.0235	70.5006
1874	0.0499749	1.23038	-273.15	-26.025	70.4958
1875	0.0499786	1.23041	-273.15	-26.0243	70.4974
1876	0.0499761	1.2303	-273.15	-26.0248	70.4912
1877	0.0499839	1.23041	-273.15	-26.0234	70.4972
1878	0.0499801	1.23038	-273.15	-26.0241	70.4955
1879	0.04998	1.23047	-273.15	-26.0241	70.501
1880	0.0499813	1.23042	-273.15	-26.0238	70.4978
1881	0.0499813	1.23028	-273.15	-26.0239	70.4901
1882	0.0499873	1.23035	-273.15	-26.0228	70.494
1883	0.0499768	1.23031	-273.15	-26.0246	70.4915
1884	0.0499803	1.23035	-273.15	-26.024	70.4938
1885	0.0499803	1.23012	-273.15	-26.024	70.481
1886	0.0499783	1.23024	-273.15	-26.0244	70.4876
1887	0.0499795	1.23004	-273.15	-26.0242	70.4762
1888	0.0499821	1.23027	-273.15	-26.0237	70.4893
1889	0.0499788	1.23016	-273.15	-26.0243	70.483
1890	0.0499841	1.2302	-273.15	-26.0234	70.4855
1891	0.0499754	1.23017	-273.15	-26.0249	70.4835
1892	0.0499868	1.23013	-273.15	-26.0229	70.4813
1893	0.0499824	1.2301	-273.15	-26.0237	70.4797
1894	0.0499865	1.23008	-273.15	-26.023	70.4786
1895	0.049982	1.23002	-273.15	-26.0237	70.4748
1896	0.0499864	1.23014	-273.15	-26.023	70.4819
1897	0.0499841	1.23	-273.15	-26.0234	70.4738
1898	0.0499812	1.23004	-273.15	-26.0239	70.476
1899	0.049985	1.23005	-273.15	-26.0232	70.4768
1900	0.0499886	1.22997	-273.15	-26.0226	70.4723
1901	0.0499827	1.22998	-273.15	-26.0236	70.4724
1902	0.0499806	1.23005	-273.15	-26.024	70.4767
1903	0.0499824	1.22999	-273.15	-26.0236	70.4731
1904	0.0499909	1.23001	-273.15	-26.0222	70.4742
1905	0.0499838	1.22994	-273.15	-26.0234	70.4701
1906	0.0499845	1.22994	-273.15	-26.0233	70.4702
1907	0.0499784	1.22998	-273.15	-26.0244	70.4725
1908	0.0499864	1.2298	-273.15	-26.023	70.4626
1909	0.049981	1.22981	-273.15	-26.0239	70.4632
1910	0.049981	1.22989	-273.15	-26.0239	70.4678
1911	0.0499808	1.22981	-273.15	-26.0239	70.4628
1912	0.0499836	1.22989	-273.15	-26.0234	70.4676
1913	0.0499811	1.22987	-273.15	-26.0239	70.4663
1914	0.0499828	1.22976	-273.15	-26.0236	70.4598
1915	0.0499832	1.22981	-273.15	-26.0235	70.4628
1916	0.0499847	1.22967	-273.15	-26.0233	70.455
1917	0.0499869	1.22967	-273.15	-26.0229	70.4547
1918	0.0499819	1.22962	-273.15	-26.0237	70.4523
1919	0.0499874	1.22974	-273.15	-26.0228	70.4586
1920	0.0499775	1.22959	-273.15	-26.0245	70.4505
1921	0.0499849	1.22963	-273.15	-26.0232	70.4527
1922	0.0499811	1.22961	-273.15	-26.0239	70.4515
1923	0.0499834	1.22955	-273.15	-26.0235	70.4481
1924	0.0499846	1.22944	-273.15	-26.0233	70.4416
1925	0.0499824	1.22953	-273.15	-26.0237	70.4471
1926	0.0499877	1.22939	-273.15	-26.0227	70.439
1927	0.049984	1.22952	-273.15	-26.0234	70.4465
1928	0.0499895	1.22944	-273.15	-26.0224	70.4415
1929	0.0499846	1.22939	-273.15	-26.0233	70.4387
1930	0.0499863	1.22944	-273.15	-26.023	70.442
1931	0.0499846	1.22951	-273.15	-26.0233	70.446
1932	0.0499866	1.22941	-273.15	-26.0229	70.4397
1933	0.0499947	1.22932	-273.15	-26.0215	70.435
1934	0.0499878	1.22926	-273.15	-26.0227	70.4315
1935	0.049988	1.22937	-273.15	-26.0227	70.4379
1936	0.0499992	1.22933	-273.15	-26.0207	70.4356
1937	0.0499947	1.22935	-273.15	-26.0215	70.4368
1938	0.0499941	1.2292	-273.15	-26.0216	70.4277
1939	0.049996	1.22927	-273.15	-26.0213	70.432
1940	0.0499896	1.22929	-273.15	-26.0224	70.4331
1941	0.0499947	1.22923	-273.15	-26.0215	70.4299
1942	0.0499983	1.22919	-273.15	-26.0209	70.4274
1943	0.0500027	1.22927	-273.15	-26.0201	70.4319
1944	0.0500029	1.22944	-273.15	-26.0201	70.4414
1945	0.0499998	1.22932	-273.15	-26.0206	70.4349
1946	0.05001	1.2293	-273.15	-26.0189	70.4336
1947	0.0499942	1.22948	-273.15	-26.0216	70.444
1948	0.0499984	1.22931	-273.15	-26.0209	70.4341
1949	0.0500018	1.22929	-273.15	-26.0203	70.4334
1950	0.0500088	1.22918	-273.15	-26.0191	70.4268
1951	0.050002	1.22921	-273.15	-26.0203	70.4288
1952	0.0500042	1.22922	-273.15	-26.0199	70.4289
1953	0.0500021	1.22917	-273.15	-26.0202	70.4261
1954	0.0499942	1.22922	-273.15	-26.0216	70.4293
1955	0.0500008	1.22928	-273.15	-26.0205	70.4327
1956	0.0499994	1.22927	-273.15	-26.0207	70.4319
1957	0.0499952	1.22917	-273.15	-26.0214	70.4263
1958	0.0500081	1.22913	-273.15	-26.0192	70.4238
1959	0.0500057	1.22922	-273.15	-26.0196	70.4292
1960	0.0499991	1.2292	-273.15	-26.0207	70.4281
1961	0.0500016	1.22904	-273.15	-26.0203	70.4187
1962	0.0500016	1.22909	-273.15	-26.0203	70.4215
1963	0.0500021	1.22897	-273.15	-26.0202	70.4147
1964	0.0500015	1.22903	-273.15	-26.0203	70.4183
1965	0.0500021	1.22899	-273.15	-26.0202	70.416
1966	0.0500008	1.22896	-273.15	-26.0205	70.4142
1967	0.050011	1.229	-273.15	-26.0187	70.4163
1968	0.0500036	1.22889	-273.15	-26.02	70.41
1969	0.05001	1.22892	-273.15	-26.0189	70.4119
1970	0.0500055	1.22883	-273.15	-26.0196	70.4068
1971	0.0500078	1.22881	-273.15	-26.0192	70.4057
1972	0.0500143	1.2288	-273.15	-26.0181	70.4048
1973	0.0500115	1.22881	-273.15	-26.0186	70.4058
1974	0.0500137	1.22886	-273.15	-26.0182	70.4085
1975	0.050018	1.22889	-273.15	-26.0175	70.4103
1976	0.0500165	1.22887	-273.15	-26.0177	70.4088
1977	0.0500184	1.22872	-273.15	-26.0174	70.4002
1978	0.0500204	1.22886	-273.15	-26.0171	70.4087
1979	0.05002	1.22882	-273.15	-26.0171	70.4063
1980	0.0500273	1.22881	-273.15	-26.0159	70.4056
1981	0.0500228	1.22891	-273.15	-26.0166	70.4114
1982	0.0500257	1.22883	-273.15	-26.0161	70.4067
1983	0.0500278	1.22875	-273.15	-26.0158	70.4022
1984	0.0500298	1.22886	-273.15	-26.0154	70.4085
1985	0.0500247	1.22886	-273.15	-26.0163	70.4087
1986	0.0500252	1.22898	-273.15	-26.0162	70.4154
1987	0.0500295	1.22882	-273.15	-26.0155	70.4062
1988	0.0500323	1.22894	-273.15	-26.015	70.4131
1989	0.0500327	1.22905	-273.15	-26.0149	70.4193
1990	0.0500307	1.22894	-273.15	-26.0153	70.4129
1991	0.0500376	1.22887	-273.15	-26.0141	70.4092
1992	0.0500315	1.22894	-273.15	-26.0151	70.4132
1993	0.0500363	1.22884	-273.15	-26.0143	70.4075
1994	0.0500386	1.22887	-273.15	-26.0139	70.4094
1995	0.0500392	1.22901	-273.15	-26.0138	70.4171
1996	0.0500433	1.22899	-273.15	-26.0131	70.4161
1997	0.0500406	1.22888	-273.15	-26.0135	70.4098
1998	0.050048	1.22889	-273.15	-26.0123	70.4104
1999	0.0500452	1.22901	-273.15	-26.0128	70.4174
[truncated: 4,201 more rows]
